# Supplementary material for: rRNA biogenesis regulates mouse 2C-like state by 3D structure reorganization of peri-nucleolar heterochromatin
Source: Nat Commun. 2021 Nov 9;12:6365. doi: 10.1038/s41467-021-26576-2 (PMC8578659; doi:10.1038/s41467-021-26576-2)
Supplement: Supplementary file 4 — Supplementary Data 1 [file 41467_2021_26576_MOESM4_ESM.xlsx]

## Sheet: Probe
Supplementary Data 1: Experimental information of oligopaint DNA FISH
Primary	forward	secondary	genomic region	reverse
inactivehub	GTGGTAAAGCTCCGCGGCTT	AGACGACGCACGTTCGTACCGCGTACTTCG	chr12:10500000-12000000	GATTGGTCAATGCGGAACGA
*10029		32
Dux	CCCGCGTTAACCATACACCG	AGTTTCCATACGCGGCGTGAATATCGCGGC	chr10:57500000-59000000	GGTAGCCACACGCTTCGATG
*8963		35

## Sheet: Primer
Supplementary Data 1: Experimental information of oligopaint DNA FISH
	T7 forward primer	reverse primer	secondary primer
InactiveHub	GCCGTACGGATAATACGACTCACTATAGGG GTGGTAAAGCTCCGCGGCTT	/5Cy3/TCGTTCCGCATTGACCAATC	/5Cy3/AGACGACGCACGTTCGTACCGCGTACTTCG
Dux	GCCGTACGGATAATACGACTCACTATAGGG CCCGCGTTAACCATACACCG	/5Alexa647/CATCGAAGCGTGTGGCTACC	/5Alexa647/AGTTTCCATACGCGGCGTGAATATCGCGGC

## Sheet: Dux-probe-genomepos
Supplementary Data 1: Experimental information of oligopaint DNA FISH
chr10	57500306	57500346	AGCCAGCACTTTTCCTGTTCAACTTTGAAGTTTGAATTTGA	42.27
chr10	57500573	57500613	ATAAAGCATATGAAACTCTACAGAGTCTGAACGGTCCTCCA	42.18
chr10	57500656	57500696	ATTACTCACAGGCTTCACTTGTACTTGGCATCTATGGTAGG	42.8
chr10	57500697	57500735	AAGCTGACAATACAGTTTCAAGTCATAGTGGAAGCTGCA	42.44
chr10	57500736	57500770	GTGGCTCTCACAGGCTACCTAGAAGCTTCCTAACC	43.49
chr10	57500858	57500892	ACACTGGATCGGCGTAGCCAGCCATGTGTCTTACA	46.42
chr10	57500982	57501017	ACTATGTCTGTAGCTTGGGTAAGCTTGCATGGATGA	42.08
chr10	57501220	57501259	ATGTGTGTGTTTTAGAGGCATTTATTGAGCACACTGCTTG	42.25
chr10	57501468	57501508	TGTTGAATCATGAATACCTATTTGCTGAGTGTATGCCTGGT	42.05
chr10	57501544	57501584	GCATTTCAAGAATAGTCTTAACAGGGTGAGGATCCCTTTCC	42.31
chr10	57501761	57501801	ATAGCTAAAAGGGCTCAGAAGATTTTCATCTCATAGGCCCT	42.58
chr10	57501803	57501843	AGTTCACCATGGCCCATCACATAAGTATGAGTGAATTTTCC	42.49
chr10	57501880	57501920	TGGATATATGCACCCTGTTTGTCTTCTCATTGTCATCCTTG	42.18
chr10	57501948	57501982	CCCCTCCCCTGTTATAGGGCCTTACCTAGATACCT	43.39
chr10	57501983	57502017	GGAAGTCGCCTCAAACTCACCAGCTCCTAGTCTGC	45.39
chr10	57502026	57502060	TGCTGGGGTTGCAGATAGCACTGCACTCTCTGCTT	46.84
chr10	57502061	57502095	CCTGCTTATGTTTGTAAGCTAGGCCAGGTGGTCAC	43.21
chr10	57502103	57502143	AGCCTTGCAGAAGTTACTGAGTTTTCATTCATGTTACCAGT	42.31
chr10	57502146	57502181	AAAGTAGCATTAAAAGGCCCCAGTGAGGAGAACTCT	42.08
chr10	57502330	57502370	ATAATTGACAAAGGCATAGATGGAAGGAGGAAAAGGTGAGC	42.37
chr10	57502612	57502652	CTTATTTACAGGCCTCTACTTCTAAACACAAATGGAGCCCC	42.29
chr10	57502745	57502785	AACTAAATTTTATTGTGGCAGTGTTTCATGCAGTCAGAGCC	42.22
chr10	57502786	57502824	GTTTAGTGAATAATGTAAGTGCTCACTCCCCAGCTCTGC	42.62
chr10	57502825	57502859	CGCGTTGTGACAGTTCCGTTATTTGCTGTCAGGTA	43.36
chr10	57502880	57502920	ATACAGTTGCTTATTTCCCAGCTTTCTAGTTGTCATTGCCA	42.41
chr10	57502949	57502989	ATGACTGTTATTCTGTGGATATCTACACATGCCAGTGGTGA	42.54
chr10	57502993	57503033	TATTTCAGTACTGTGCAATGTGGACTGCATGAAGTTTACCA	42.3
chr10	57503034	57503068	GGGAGCTCTACCTCAACAGCGTGGCCTTATGTAGT	44.76
chr10	57503073	57503113	ATAGTGCTGTATAAGGTGAAGAGTGATGCGGTCATCATAGT	42.25
chr10	57503126	57503166	TGGAATTTTCTTTTCATCTACCATGTGCCAACTAGAGTGCT	42.25
chr10	57503235	57503275	ATCTAATTGCAGATTAGTCTACCATCAAACACGTTGTGCCT	42.08
chr10	57503475	57503515	CCCCAGGACAGTGTTAACTTCATCATATCTCAGTGTTCAGC	43.28
chr10	57503531	57503571	AACCAAGTATATATTGTAAACCTGTGTGGCATGGGTGTTGG	42.6
chr10	57503769	57503809	TAGAGAACTTGACTTCCTAATGTAACTGTCCTGAGTGCACC	42.49
chr10	57503822	57503856	TTTTCTTTTGGTGGTCCTGGGTATCAACCCTAGGC	42.84
chr10	57504055	57504095	TATAACATTATAACACAAAGCAGCTGCTGGTGAAGTAGCCA	42.1
chr10	57504096	57504133	GTGGCCTCTAACTGTGGAATTGTTGAAGTGCTGTATCT	42.56
chr10	57504134	57504173	CTCCCAGTGAAGGGCTTTAATGACTAAGAACAAAACCTCC	42.58
chr10	57504174	57504208	TGAGACACACACAGCAGGTTCAGATTAGAACAGCC	42.73
chr10	57504209	57504243	ACTGCCAGGGATAATCGCAATGGCTGTGCGATTAT	44.48
chr10	57504324	57504363	AAAACACACTTTGGGTATGTCATTCATCTTCAGGGTCTCT	42.03
chr10	57504592	57504631	GCAGGACTGAAGGTTTAAAGTCAAGAGAACGGATTTCAGA	42.3
chr10	57504690	57504730	ATTCCAGAAACAAATGAGGATGTTGTAGTGGATTCCTCCAA	42.04
chr10	57504977	57505017	ATCTTACGGATTGTCAAAACCTATGCTTAAGCGACTCACTT	42.02
chr10	57505018	57505056	CCAGAAAAGGAGACCTTTCAATAGATTTGGGGTCCTTCA	42.18
chr10	57505128	57505168	TTGCTGATATGGATGTAGCCAGTATCCTGACATTGTCATTG	42.07
chr10	57505169	57505207	TTGAAGATGACAACGAGGATGAGTATGCTCCTGTCATTC	42.03
chr10	57505208	57505242	AGAGTGGAGAGCAGAGTGAACCAGCCAGAGAACCC	46.01
chr10	57505264	57505299	AGCAGCAGCCCTCTCATGTCTAGTGCTGTCCAGCTA	46.96
chr10	57505300	57505334	AACGGCTCCTCCAGTCTGACCTCAGAAGACCCTGT	46.82
chr10	57505335	57505375	GACCATGATGGACTCCATTCTGAATGACAACATTAACCTGT	42.28
chr10	57505680	57505720	AGCTTAACTTCCTTCTAGATGTAGACCCTTTCTGCTGATCA	42.08
chr10	57505721	57505760	AAGGTGAAGTCTCTAGTGGACGAGATTTAATTGTCCAGGA	42.23
chr10	57505917	57505957	GAAGTCACTTGATTATTTGGAGTGTTAGCGTAGTGAGGTGG	42.22
chr10	57505961	57506001	AGAAGGAAAAGAGCACACTGTCATTGTAGCACATCTTTTCT	42.28
chr10	57506061	57506101	ATGGAATGCCTTAAGAACTGTTAAGGACTTAGGACTCACCA	42.52
chr10	57506193	57506233	TTAGGGTTGAGCTGTTGGATTACCTTGACAGTATTGATTGC	42.39
chr10	57506234	57506271	AGTTTAGAGGACTTCCAAGCTATGCTCTCAGGAAGACA	42.42
chr10	57506318	57506357	ACTCTTTACTGTACTGGTGGTTTGTGTACTTACATGTGCC	42.14
chr10	57506404	57506443	AATAATTTACTAGGAAGCATAGGCAGACAGGTACGGGACA	42.36
chr10	57506457	57506491	GCTGTCTGCCTGTGAAGAGCAGTTGCTCCCGTAAC	46.1
chr10	57506492	57506528	AACGTGCCACTCTTCGACATTACTGCTACTGAATACA	42.05
chr10	57506529	57506564	GGTTTAATCTGGACTTGCTGCTGTGTTACCGTTTGT	42.2
chr10	57506701	57506741	TTTAATGTCCATTCTGATTTCCTGTCTCAGTCTTTGTCCCC	42.11
chr10	57506742	57506776	AGCTGTGTGAATGGAACTCCACTGTTGTCTGTGCC	44.65
chr10	57506845	57506885	TGCTGAGAGTAGTTCACTATCTCCAATCCTGTCAAATCTGG	42.47
chr10	57506887	57506927	AGTTTTGTATCCTATCTTGGAGGTAATCCTTAGCTGCCTCC	42.5
chr10	57506928	57506962	TTCTGCCCAATTCAAATTTCCATCCTTGGGGTGTG	42.6
chr10	57506968	57507008	ACCTGTCTACCTCTCTTCCTCTATCTCACATTCTACTCTGC	42.57
chr10	57507089	57507127	ATGTACCCATTAATAGCATTTTCCCCTTCTGCTTCCAGT	42.17
chr10	57507222	57507256	CCCCACTGGTCGCTGAAGAGGAACAGAGCTCATGT	46.46
chr10	57507261	57507301	AGCAGACTCCCTTTGCTTTTCTTATCTCATCATCAGGTACT	42.55
chr10	57507409	57507449	AATCTAGTCCTGGCTCACCTTATTCTCTGAAATGGTGAAGA	42.27
chr10	57507450	57507487	TGCTCAAGATATAAACCAAGTGCATTGAGAATGCTGGC	42.1
chr10	57507488	57507527	TGTACTTTATAATGGTCAGGTTTCTGTACCAGGGTGGAGT	42.31
chr10	57507528	57507563	CAGCAGGAGGGTATCAGGCCTTAGAACTTAAGTTGC	42.67
chr10	57507575	57507615	ATATGTGAATTGGTTGTGTATATTTTGCCCCATCTACCCGC	42.69
chr10	57507623	57507663	ATATAAGACATGTTCCCAAGTCTGAATAGGATGCTGAGGCA	42.51
chr10	57507693	57507727	CTTGCTTGCGGTGCTGGCCTCACTCAGTGTCTTTA	46.01
chr10	57507728	57507768	AGTGTAGAATTACTTTGGGGTTCTCTGAAGGAGTAACAGGC	42.73
chr10	57507769	57507803	TGAGTCGGCATACAGAGAGTAGTCGTCTACCACCA	43.45
chr10	57507804	57507838	AGGATTTGAGCTCCGTTCCTCTTCAGCTGCCAGTG	45.52
chr10	57507860	57507900	TGGAAAAGAGAAAAGGATAGATGCATCTATGACAGCTGTGG	42.01
chr10	57507940	57507976	AGGAGCTAACCTGCATTGTGTTGTTTTCTTGCTTTGC	42.93
chr10	57507977	57508011	TCATTCTCATCCAGTGCAAGCCTCCGGTCTGCTCA	46.36
chr10	57508012	57508046	GTGTTCAGTGGTTCTCAGGGGTCTAAGCTAAGCCT	43.49
chr10	57508158	57508198	TGCTCTACCTTCTTGGTAATACTATTCCTAAGCACTCGTCG	42.24
chr10	57508208	57508248	TTCCAAATTCCCGATGTTTTCTCAGATTGATGATGCGTAGC	42.91
chr10	57508249	57508286	ACCTAGCTTTATTACAGCCCTTTTGTTTTGTCCTGGGT	42.54
chr10	57508287	57508321	TTGCCAGTGTTCATGCTTTCCAAACTCCTTAGCGC	44.06
chr10	57508429	57508469	TGGTGCCAGTGATTTCTTACAAGTCTTATACACTGTGGATG	42.04
chr10	57508505	57508545	GTTGCATTTATAAATTGGCTGGACTGAGTACAGCTCATTGG	42.02
chr10	57508562	57508602	AGGAACTTCCTTAGCTACGTAGGAAATAAAGTCGGTATGCC	42.6
chr10	57508605	57508644	ATTGTCAGAGGCCCCACTTGATATGAATGCTAAGTTACAC	42.24
chr10	57508689	57508729	AAATAAATGTTTAACGTCAAGTCATGGGACTCACTCAGCCT	42.19
chr10	57508791	57508831	AGAGATTAATGGACGGATAAGAATTATGGGGAACTGTCCCA	42.26
chr10	57508834	57508874	GTGGAGAGACTTACAAGATAAAATTCCATCTAGCGCATGGG	42.27
chr10	57508934	57508974	TGAATCTGTGGAAACTTCCTCATGTAGGAGTGACATCTTCA	42.44
chr10	57509045	57509085	TGTTTGGTCTTTTCAGCTTTTCACTAGTTCTGTGCAGATGA	42.47
chr10	57509123	57509163	TAATCCATGTTGCTCAGGACCCATAGCTATACAAGTATGGA	42.11
chr10	57509214	57509254	TGTGTGGTTGAGATAGTACAGTGCTAGATGGAAAAGTAGCA	42.4
chr10	57509308	57509348	TCATTCTCAGTATGAAACCAGCCTCTTAGTGCTGAGAAACC	42.99
chr10	57509456	57509496	AAAATCACTGGTCCTTATTACCTCTGTAAGTCCCTTCACGT	42.46
chr10	57509497	57509534	TGTCAGTATCGAAAGCAGTAAGTAAGGCAGAGGTCAGT	42.6
chr10	57509592	57509632	TTTTCAACAAATAGCATCCAGTTGGACTTAGCAAGTGGACA	42.59
chr10	57509784	57509824	AAGCTCAATTTCTGGATTACTGAGGTCAGTTACATGCTTGT	42.08
chr10	57509853	57509893	TGTGAAGGATTATATGGGTGATGAGTGGGAATTTCCTGTTG	42.09
chr10	57509910	57509949	CTGGCCAGTGGCAGTTCACCTTGGCTGACTCAACACTATA	46.96
chr10	57510337	57510377	TTAAGGGTGATGCTTTATTGCGGTTCTGAGACTTGAAAACT	42.45
chr10	57510439	57510479	TAGTCTAGGTACTTACTGTATAGTGTAGCAGAGTGGCCACT	42.12
chr10	57510703	57510743	ACTGTTTCACTTTATGACAGCTCTCAGGAGATGTTCACTCT	42.51
chr10	57510744	57510782	TCATACTATAGCAACGTGTAGGGATACGGTAGTTGGTGG	42.32
chr10	57510783	57510821	TATCTGATACACAGGGGTATCTGAAACAGTTGAGCCTGG	42.7
chr10	57510905	57510939	GAAAGACGACGGCAGCTGAGGAATCGACCAAGTGA	45.43
chr10	57511001	57511035	AGAGCAGGGGCACTTTGAGAAGTGTCCCCATATCA	44.78
chr10	57511036	57511070	TTCCTGGCGACCTGAGCATGTACTCATCTCTGTAG	43.12
chr10	57511071	57511105	GCTGACCTGTTCAGGAGAAGAGCAGTGTGTGGTGC	45.97
chr10	57511140	57511179	ATCTTCACTAACATGCGAAACCATGTCTGATTTACTCCCA	42.02
chr10	57511180	57511214	TCTCTTTGGCAGCGCTGTCTGTCATTATGGAATGC	43.5
chr10	57511215	57511254	CCTCTGTTACTGAAATGCCCTTCCCTTTATCCTACTTTGG	42.25
chr10	57511256	57511296	AACTTAATTCTGGTCCTTGAGAAGTTTCTTAGCTGGTCTGC	42.16
chr10	57511297	57511337	CCGATTCCAGTGAGATTTCTCTTCTTGTTCATCTTTTCGGA	42.13
chr10	57511441	57511481	TAGTCTGAGAATAAGGGACTAGAAGCTACCAAGAGCAGTGT	42.7
chr10	57511550	57511590	ATTTCTTTAAATTGTCATACTCAACAGCTGGGTGGACTGGA	42.12
chr10	57511591	57511626	CTTTGTCATAGCATGTGTAGAGAGAGTCCTGGGCTG	42.28
chr10	57511627	57511661	GCCCCAGTGCTACACAAGTCCATGTGAACCAGTGA	45.66
chr10	57511662	57511696	GAGAGCTGACCAGGTTCTGGATGGTGGCTCAAGCT	46.56
chr10	57511711	57511751	AACACTTACATGGTAAAGGAAGGGGTCTTACAGTTTGAAGC	42.32
chr10	57511903	57511943	ACAAACAACTTATCCAGTATACTGCCTTTCCACTTCTTGCA	42.19
chr10	57511944	57511978	TTCCTGGATGGGAACTCTGCATCTGCTATTGAACA	42.34
chr10	57511979	57512013	GGGGAGTACAACTGCATCGTCAGAAGTTGTGCCTT	44.35
chr10	57512014	57512054	CTGTAGATAAACCCATAGAAGTCGATGAGCTCCTGGATAGC	42.4
chr10	57512055	57512089	AGCCTGGATCCAGAACCGACCCAGAGTAAGCTTGT	45.96
chr10	57512090	57512124	CCGCCTGGAACCATTGACTGAAGCGGAAGCTAGTG	46.06
chr10	57512125	57512162	AAGCCACACTCTTCTATTTATGTGAACTTGCTCCTGCA	42.43
chr10	57512173	57512213	GTGATATGCCGCTTTTAGATAGTTAAACTCCCAAGTGGACA	42.08
chr10	57512294	57512333	AATCCGATACTGTGGAATCAAAGCACCTTTTGCTTTTCTC	42.02
chr10	57512336	57512376	TAACCATACTCTCACATAGCTTTCAGATGCTACTCGACTGC	42.53
chr10	57512658	57512698	TGTTGGTTCAGAGAAATTTATTCCTGTTAGCAGAAACGGCA	42.56
chr10	57512699	57512737	AAGTGTACACGAGTACTCAGTCACTGATGTGGTACTAGC	42.38
chr10	57512854	57512894	TGATGGATGTCGAGTACTATTGTTTGTTGAGTCGTCTTTGG	42.04
chr10	57513350	57513389	ACAATTATGCGATAAGGCATTTCCAGAATGCTTCTTTGGG	42.18
chr10	57513447	57513487	AGTTTGCAGGAGAAATGAAGACTAGCATTCCTGACTTTTCT	42.06
chr10	57513488	57513525	GACCTTCCTCACAGTCCTCCAGTCTGTATTTCTTCACT	42.65
chr10	57513526	57513560	GGCTTGCTTCCTTCCTTGACTGGAGAAGTACACAC	43.09
chr10	57513583	57513622	AGGAACTGACTTGGCTTTCAAAATCAGCTTATAGGAGAGC	42.32
chr10	57513675	57513715	AGGTTGGTCTGTTAAAGCTTTTAGTGCTCACTGGTAAAAGA	42.12
chr10	57513800	57513840	TGGCTCTTGAGCATCAGTTTTGATTTTGCTATCACAAACAA	42.06
chr10	57513944	57513984	TCAGAAAAGTACAGACATGTATAAAGTAACCCTGGGTGCCA	42.62
chr10	57513985	57514020	TCAATCCAAGTCTGGGCCTGATTTGTTGAGAAGAGT	42.34
chr10	57514403	57514441	CCCCGCACATAATTAAGTGTTGCTTTCATCTCTAGTTGC	42.08
chr10	57514483	57514522	ACATGTATTATATGCTGATTCAAGGGATGAATGGGCCACA	42.15
chr10	57514523	57514557	AAGGGAGAATTGGGAACGTGGTACATATCCGTGGG	43.77
chr10	57514648	57514688	TAAGTTGGTCACGGGTTAAAGTTTGGTTTGTAAAAGCAAGC	42.36
chr10	57514706	57514746	TACAGACAAGCCATTTCCCATGTCATGACTTTTCACTAACC	42.48
chr10	57514772	57514812	ACTACTTAGCTTACACCCCATGTGTAATCATTCACCCAAGA	42.54
chr10	57514813	57514847	CATCCACTGTCTAGGTTTGGCTGCTAGAAGCAGTT	42.7
chr10	57514886	57514924	GTTCACTAGCTCCAGGTACTAACTCCAATGTCCTTCTCT	42.31
chr10	57515039	57515073	TCCCATGTGGACAGACAGCATGTTCCCAGGAAACT	45.2
chr10	57515074	57515108	TTAGAAGGTGGGAATGGGTGTGGGCAGACCATTGA	45.14
chr10	57515719	57515753	AAAAGGCCTGTGGAAGGAAGAAAGCCACCTACATT	43.01
chr10	57515802	57515842	ACACAGCCATTCAGAATTGTGAAGCAGTATTAACACAGAGT	42.3
chr10	57515843	57515883	AAGGCTGGAACATGAAGATGAACTGCTATAGTACATTTGCA	42.14
chr10	57516107	57516141	AAAAGAAGAAAAGCATGCTGGACAGCAGCGATACA	42.21
chr10	57516282	57516322	ATGAGAACTGGACTAGACTTTATCTTAGTGCCTAACCCGAG	42.04
chr10	57516328	57516368	TGTTTTATGTCCTGTAAGGTTTCCCATTTTGTTTGGGAAGC	42.13
chr10	57516402	57516442	TTGCAAAACCTTGTCTAAATGCAGAATTGTTAACATCGCCA	42.32
chr10	57516497	57516531	GGGGTGACGGCCATATTTTCTTACAGAGAAAACCG	42.08
chr10	57516532	57516570	TGATCTAAGTACCTGCTTTAAACCCGTATTGCCAGTGAC	42.18
chr10	57516571	57516605	TTCCTGTGACGGCTCCTGTCTATTGCTTAGCTTCC	43.78
chr10	57516606	57516646	CTCCACCTCCTGTACTGTTTTCCACTAACTATGGAACATCC	42.88
chr10	57516756	57516794	ACTTGTAGTCCTCTGTAAGGCAACAACAACACATCAAGT	42.23
chr10	57517095	57517135	TGGGAATACTGTTACTGTCAAATAGACAATGGCCAAAGTGG	42.39
chr10	57517136	57517170	GACTCATGCCAGACATCCCATTCAGTCAAAATCCC	42.05
chr10	57517171	57517208	GATTTGTAAGAACAAGTGGTGCCACTAGTGTCCACACG	43.1
chr10	57517209	57517245	TACAGCACAAGGCCAATCCAACTGGAAGAGATTTTCA	42.72
chr10	57517246	57517280	CCCAGACTGCTGTCCACTGACTTTTCATCTCACGA	43.81
chr10	57517325	57517365	GGTTAATGGCTTGTGTTACTAAGCTATCAAGCTACTAGGCC	42.12
chr10	57517375	57517415	AAGCTTCCTTTGTATGGAGTTTGTGATAATGTGCAGTAGCT	42.24
chr10	57517416	57517450	CCTGGAATCATGATGGTCCTGCCATACCCTCCATA	43.37
chr10	57517451	57517485	CTGCTGCAGCAGATCTTTCACATAGTTCGAAGCAA	42.14
chr10	57517539	57517579	TCTCATCTGACTATTCTGTACATGGTTGCAATGTTGATGGG	42.13
chr10	57517615	57517655	GATTTGACAGATGGGGAAGGAACTAGATCCTAAAGTCAGCT	42.57
chr10	57517983	57518023	TAACCTGTCCAACCATACAGGTGAATATCAACCTTGTGTTG	42.21
chr10	57518879	57518919	AAATGGGCTTAGTGAAGTTTTCCATTTACGCTTCCTCAAGA	42.49
chr10	57519353	57519392	TCATTCATACCTGTACCAATTGGTGAGGGTCATCATGATG	42.02
chr10	57519393	57519432	TAAAGTGAAGCCAAGAAGAGCATGAAGTGAAAGAAGGAGT	42.08
chr10	57519433	57519469	AACTGTACGTGACTCCATCCCTCTCGTTATCTACAGC	42.68
chr10	57519470	57519504	TCGGTGGATGCCATCACCATCATCTAGTGATCCGT	44.56
chr10	57519505	57519542	CACTTCTGCCATTCCCATCCTCTATCAATGTTGACTCA	42.24
chr10	57519550	57519590	TTAGAGTCAGCTTATTAACCTGACTGTTGTTGGAGGTACGG	42.63
chr10	57519658	57519698	AATGCACTTCCTGTAAAAGTGGATTCATAGCCTGTCTTACC	42.27
chr10	57519708	57519748	ACACACACAGCAGGAAAAGAACAAGTCCTATAATTCCTTGA	42.03
chr10	57519750	57519786	GATGCCACCACTGAACAGACTGCCCGTCCTTTGGAAT	46.88
chr10	57519787	57519821	AGGCCTTGTGGTATTGAAGCCAATGATGCTCAGTA	42.7
chr10	57522947	57522985	AAAACATACCTGGTTCATTGGTCATAGCAGACCATGTCA	42.3
chr10	57522993	57523033	TGTGTAGACTGTAATTACTGACGACTGTAACAAGCCAGACC	42.66
chr10	57523034	57523068	TTGGTTGTGATTCCTGGATCTTGGGCAGAATGGAC	43.17
chr10	57523069	57523103	ATTACTGAGGCGCCAATGCAGAGGAGCATGTTGAC	44.79
chr10	57523104	57523138	ACTGATGAACGCCTTGTTCTCTGCACAGCTGGCTG	46.17
chr10	57523139	57523173	GGTGAGTGTAGTAGACAAAGAATAGCACGACGGCA	42.33
chr10	57523176	57523216	TAAAGACAGCAAGTAATTCAGAGCTGTAGCTGACAGTAGGG	42.66
chr10	57523337	57523377	AATTATACTACCAGAGACATCCCCTTAGCTGTTAGGCATCC	42.25
chr10	57523390	57523430	TATAGTGTTCCAAAGTTCTTGTTTGAGCTGCGTATTGCTGC	43.04
chr10	57523719	57523754	AAAGAGGGCTTTGAGCGTTGTTTTGGCTATTCAAGG	42.63
chr10	57523755	57523794	GTCTCTGGATTCTTTACTGGTCCCTGGATAAATTCCCAGC	43.26
chr10	57523815	57523855	ACAAGTTGCTGATAGTCACTCATAAACCTTTACGGAAAGCC	42.42
chr10	57523890	57523930	TAATTTGCTAGCAGCCTATTCTATTCTCCCCAACATTCACC	42.11
chr10	57523945	57523985	AGAAACAAAAGCTTACCTGCATACCAACATCTTGAGTTCCC	42.77
chr10	57524037	57524077	AAGTAAGACTAGTTGTATAAGGATGAAACAAAAGGCGCCCG	42.3
chr10	57524303	57524339	TTTTAAAAGCGCCTCACCAGTTGTAAAAGTGCCTTCT	42.15
chr10	57524340	57524374	GGGATGAAGAATGCGCCAATGATAATTGCAACTGC	42.09
chr10	57524421	57524461	TAAGAACCCTAGAAACAACTCAAATAGCAGAGCTCTGAGGA	42.16
chr10	57524529	57524569	ATCATGTAGGCTACTGTAAAGACGGTCTTATGAAGACGTGC	42.77
chr10	57524578	57524618	CATTTAAGAATATTGGCTTCACTTCAAAGCACTGAGCTGCA	42.09
chr10	57524939	57524979	TCTAGGCTGTGGAAAACAATCATCTAGATAAGCAATGCCTG	42.17
chr10	57524980	57525019	TTCAGTAATAATGGCTGCCTTGTGGATCTAGGAACTCAGA	42.49
chr10	57525026	57525066	TATAATAGGACTGGCTCATCAAAAGCTAAAAGAAGGGGCAC	42.07
chr10	57525296	57525335	AGATGTTCTCTCCCATAATCAAAGCTTACCCATTGTGGAC	42.13
chr10	57525376	57525415	AGTAAAGAGAGGAGAAGATAGAACATGGCCAAACCAAAGC	42.19
chr10	57525416	57525450	ACAGGCGATACACAGCTTTGTAGCCAACCAGGATA	43.69
chr10	57525451	57525488	TTACAGGGAACAACACCTTTCTCATTCTCACAGAACCC	42.38
chr10	57526199	57526239	ATTGTAATTGGGAATGTTGAGAAACAGCAGGGACTACTTCA	42.12
chr10	57526248	57526288	TAATCAACTGGGGTAGAGAGGCACAGTAATACTACTGTTGC	42.46
chr10	57526300	57526334	GATGGGGCCCAGGGCTTGATCTCCACCAACATACA	46.83
chr10	57526643	57526683	TATTTCTCCCACGCCTAACTGCAGTACTCTAAGAATACTGC	42.57
chr10	57527502	57527537	CTGCGAAAGAACATTTTCAGTGCCGCCATCATAAGA	42.42
chr10	57527651	57527691	AACAAAAGCCTGACCTTATTCAGTTGTTCTTCCATTCCTGG	42.79
chr10	57527696	57527732	AACATTACACAAGCTACACATACTCCGACGAGCAAGA	42.05
chr10	57527733	57527771	AAAGTGCGTAGATCAATCTAGTCACAGTGGAGTTGTTCC	42.08
chr10	57527794	57527828	CAAACACGGGGCACTGCCACACAAACACGGAATCT	46.78
chr10	57527920	57527960	AAAGCTTAAAAGTGTTCGGCTCGCATACATTACCTACATGC	42.97
chr10	57528038	57528072	AAAACGTGGGAACTAACCATCGGCAACCAAGACTT	43.28
chr10	57528078	57528118	AGAAATGGAAGATTCATAAATAGCACAGCTCCTCAGCTCAC	42.15
chr10	57528119	57528153	CTCCAGGCCCACCTCCAAGATAAAGAGTACAGCCA	44.74
chr10	57528172	57528206	GGGGATGATCCACCACAACCCTGAAGTGAATTGGT	44.34
chr10	57528353	57528392	AATGAACTCCTTGCTGAACTATGAGTAGGGTTTTGACCAG	42.14
chr10	57528430	57528470	TCAAGAAGGCAAAATTTAAGTATCCTCACAAGGGTTGTCCA	42.25
chr10	57528471	57528511	TAACCTAGACTGAACTCCATCAGTTAGACCAGGGTATTCCA	42.64
chr10	57528512	57528546	GCTCTGGGGAAAAGAACCACAGATATTCCCGGAAA	42.82
chr10	57528574	57528614	AGCAAATGTAAGTGTTAAGACGAACACAAAGCAGCTGTACA	42.68
chr10	57528752	57528790	CTTCATTTGAGCTAGAGAAACAAAAGCCAGAGAGGGAGG	42.5
chr10	57529134	57529174	AACTGGAAAGAAGAAATGCAAGGTAGTGATTCTGGAAAGCA	42.49
chr10	57529175	57529209	GATGGTGTCGACCCTAGGAGTTGCCCATCTTTCTA	43.23
chr10	57529524	57529563	CCAAGTAGGCAAAACCAATCTGCAAGGTAACATGTACAAA	42.01
chr10	57529576	57529616	CTGTTAACTACATTTTACACAGTCAAGACAGTGGAGGGAGC	42.21
chr10	57529617	57529656	CTAGAGCATGGGAAGGAGACATGGAAGACGATTTAGAAGA	42.43
chr10	57529709	57529749	ACAAAGACATGGGTTTTCACATTTACACTGAGGAGCTTAGC	42.72
chr10	57529782	57529822	CTCAGAACTGAAGAGAATAAAACAAGGCTCAGATGACCAGC	42.42
chr10	57529848	57529888	ACATAAAAGTAGACTTTATATGCAGGCAACACGTCACCACA	42.14
chr10	57529889	57529926	CTAGACTCCCCAAATATCCTAACCAGACAGGAACCTGC	42.98
chr10	57529927	57529961	AAGTTTTCTCTGGGTGCACCAATAGCCTCAGATGA	42.46
chr10	57530000	57530040	ATAAAGTCAAAGCTGACAAGTCCTACTAAACTGCCTGTGTC	42.1
chr10	57530093	57530127	AAAATGGAGCAGAGCTTGGCAGTGAAACGGGTGCT	46.35
chr10	57530246	57530286	TGCTGACCTTATATTGAGGAAAGATATGTTAGTGGCTGGCA	42.75
chr10	57530522	57530562	AAGTTCCCAAGCAAGTAAGCATATTAAACTTGGGAGTTGGA	42.29
chr10	57530630	57530670	AGGAGCACACTGAACAAAAGGTATGATTCAAACTTCACACC	42.82
chr10	57530671	57530706	ATGAACCTCCAGATGAGTCAGAAGAAAGGTGCATCA	42.04
chr10	57531021	57531061	TATCCCTCTAACTCTATGGTCTCAATGGAATTGCTGTGTGC	42.84
chr10	57531380	57531420	TTTTGCCTTCTGTATAAAGGGGTCAACAGACTCAATTAGGC	42.4
chr10	57531421	57531459	TCTCCGAGGTCAAATTTCCTTATCCAACTGCAAATAGCA	42.27
chr10	57531707	57531747	ATAAACTGCTCTGCCAATGTTTTGTCTATTAGAGAACGGGG	42.38
chr10	57531748	57531782	TCATCTGTGCCATCTGGTTTACGAAATCTTGCCAC	42.07
chr10	57531783	57531820	TGTTCTAGAGGATTGTACTGCCTCACGAAAATGCAACA	42.34
chr10	57531821	57531861	TACCCTTCCTATAGCATCAACTTTCAGATTGCACGTTCATG	42.23
chr10	57532013	57532047	AAAACCCGGTAAGACTACGTCGACACTTGTCGAGA	43.14
chr10	57532079	57532113	GCTGCGTGTCAGAACAAAAGAGGCCTCCGGGAATG	46.5
chr10	57532129	57532163	GAGGTCGCCGGAATCGGGGTGACAAGGAGAAACTC	46.81
chr10	57532205	57532239	GCTCCCACGAGAGAGAAAGCCATTGCTCGGGAGAC	46.84
chr10	57532418	57532452	CGCGTGCCGACAAGATGGAGACAGCTTCTTTCGTC	46.21
chr10	57532455	57532490	TTTTCTGGGCTTATTTACTGTCTGGCAGGCACTTCC	43.14
chr10	57532580	57532614	CGAGAGGAAGGGCGTGGTCTTCAGCGATGCTAGAT	46.23
chr10	57532615	57532649	TTGTGGCTTCATGGAGTGGGCCTACTTTGCCAAGT	45.85
chr10	57532650	57532685	AAAGAAGACTGTGTTAGGGAAGGCCTCTGTCATTGT	42.14
chr10	57532723	57532761	TTTTGGTTCCTCTTGGGATTTAGCCATCTCATTTCCACT	42.38
chr10	57533180	57533220	ACAGCTATCCGGACATACAATTGACATCCTTGTTTTGATGT	42.26
chr10	57533272	57533312	TTTGCCCTTGAAAACATTCCATGAGAAGAGTTTGGTACACA	42.74
chr10	57533379	57533419	AAAACGCATATAGAGGGGTGGAGTAACCCTTATCAATCTGG	42.78
chr10	57533420	57533460	CAGAACTACAACTGTTAACTAACACAGACCAAAGAGTGGGG	42.18
chr10	57533467	57533507	TTGAAAACAGAAGATAATCAGCCTGTGTGTTTTGAGCATGC	42.31
chr10	57533517	57533557	AAGTCTCTGGTATCCGTTCCCTAGTATTTGGAAGTTCAAGA	42.05
chr10	57533599	57533639	ACACACAGAGCTACAAAATGTTCAGTGAGTCCATTTGTAGT	42.08
chr10	57533649	57533689	ATATGGAAGACTGGGAACCATTGTAGTTACAAGAGTCCTGA	42.12
chr10	57533694	57533733	AGAGCCCAACATTTCAAGACATAAACTATCACGTAGAGGC	42.13
chr10	57533741	57533781	ACCTCCTCTGATTGATAATGTGACCTCTATACTCTTTCGCC	42.25
chr10	57534219	57534258	TTTTACAAGTGCAAATGCTAGCACCATATACAGGAGTCCA	42.19
chr10	57534287	57534327	ACTTTCTTCCCTACCAAAATTACCACTGTCTGTGATTTGCC	42.64
chr10	57534328	57534362	AACCTAGGTTGGATACAGCCTCCACCTAATGGGTT	43.1
chr10	57534363	57534397	GCGTCAGTTTCTCAGGTGATGTCTCCATGTTCCTT	42.78
chr10	57534672	57534712	AGAGATTCTGCAATTATGTAGTAGCAGGGGAGAGACTGATG	42.29
chr10	57534955	57534995	TTTATGCCTGCTCTCTTGTTAGAAATGAAAACAGCTAGCGT	42.43
chr10	57534997	57535037	TAGCCAACAATCTATGCTGTTATAGCTTCAATTTGGTGCCA	42.47
chr10	57535050	57535090	TTGTGCTTAAAATGAGCTTTCTCAAAGCACTCTTCTCCACT	42.54
chr10	57536616	57536656	GATGTAAGATAGAAATTCCACCAGTGATGTGCTGGTAACCC	42.28
chr10	57537315	57537355	TATTTAGCATGTAGTGAGCTGGAGACACTTCTGGTACATGC	42.86
chr10	57537684	57537723	ATGACAAATTATGTAGCCACACTAATCCTGAGGCTTTGCT	42.27
chr10	57538230	57538270	ACACCACTCACCAGATAGGTTTCTTTCTGAGACATCAATGT	42.72
chr10	57538360	57538400	TTTAAGGAGTTGCACACTGAATAATTGAACACAGCAATGCA	42.04
chr10	57538701	57538735	TTTTGACCCATGGACCATGCAGTCATTAGGCAATC	42.25
chr10	57538760	57538800	TATGACTTTTGATCATAGGGTGGCATCAGAGAAGTCAAGGT	42.57
chr10	57538941	57538975	GGGGCTGAGTCATAGGGCACTAGGGATGAACTTTT	43.7
chr10	57539022	57539062	AATTGAGCCACCATGTAGAGTGTGGGTATAATGATTTGACC	42.21
chr10	57539312	57539352	ATGTGAACTTCTTGTGTTCCAGTTGTTTAAGTGTTGGAGGT	42.49
chr10	57539441	57539481	AATACAAAAGTCGTTCTCCTTAGGTCTCATAATCCACCGGT	42.47
chr10	57540376	57540416	AAGATAGTTTTGGGTTGTATGACCTAAGGAGAGAAAGGGCA	42.57
chr10	57540729	57540769	TAGGTTTTCTTTTGCTGAAGACTAAGCCATTGTGTTCCACA	42.55
chr10	57540853	57540893	TGCATAATCACAACGTAAATAATGACATAGGCTGAGGTGCA	42.25
chr10	57540968	57541008	ACTAAGGAAATTTCCAAAGCAGTTGACCTCTTAATGGCAGT	42.4
chr10	57541009	57541049	TAGATAAAGTGTTTATGACTTCACGCCAGCAAGATGGTTCA	42.02
chr10	57541051	57541085	CAGGTAAGGCCTCTTGCCACCGTGGCAACCTAAAA	46.05
chr10	57541365	57541404	ATGAAGCATGATATAAGAAGATCCAAGTTACCCCTTGCCC	42.11
chr10	57541500	57541540	AGTAAACATACTGCTAATTCTCGTGCACGTTTCCATACCTC	42.11
chr10	57541541	57541575	ATTCCGTTGCCTGCAAATCTTGCGAATCCAATCAT	42.7
chr10	57541576	57541610	AAAGCTCTGATGTGAGTGTTCAAGGACTGTGGGAA	42.48
chr10	57541611	57541650	ATCTTTTCTCCCAATTTGTTCCTACTAGCTCTCCATGCAG	42.1
chr10	57541676	57541716	TGGGAATGTGTCAAGCACATAGTTAAATATGGAAAGAGGCT	42.05
chr10	57541816	57541856	AAAAGGATTGAAAGCATGTACACAGATTAGTGTCTGACCCA	42.07
chr10	57541874	57541914	ATGCTTATTTATGCAACAGGGTTTTCCCTTTCTTTGGTTCC	42.23
chr10	57542447	57542487	AACAACTTTCTTCTACAATGAGAAAAGCCTTGTCCAGGTGC	42.96
chr10	57542488	57542522	AGCCTCACTCTCCTGTTCCTTGCTTGCCACATTCT	45.31
chr10	57542569	57542608	AACTGGACATAGGAAGCTCTGATAGCTTTCTTATGTGCAC	42.03
chr10	57542609	57542643	TTTCACACAGGCACAGCCTTGGAACAAACCAGGAC	45.16
chr10	57546459	57546493	CCCCTTTGGACCTACGGGAGCATTGCAAGAAGAAT	44.45
chr10	57546494	57546529	CATCAAACAGGCTCAGCTATTAGAAGCAGGTCTCCT	42.21
chr10	57546720	57546760	TTAGGAGCCATTATAGCTATTATAGCTGGCATCCCACTTGG	42.63
chr10	57546763	57546803	ATCAGGAATGATGGAGACTTGATGGGTTTCAGATGAGTAGC	42.88
chr10	57547768	57547802	AAATGTGCCCTGTGTTTACCCCAATAGCTTGCTGT	43.48
chr10	57547809	57547849	TTGAGTGATGTTTTGGGTTAGATCTTCCAAGAAAAGGCTCA	42.22
chr10	57548242	57548282	AGCTTAGTTTTCTCTCCAAGACCTAACAACTTGCTTTTGGG	42.57
chr10	57548327	57548367	ATACGTGTGTGTAGTTTTATGCGACACAAGTTTCATTGCTG	42.02
chr10	57548394	57548434	TAAACTAGACTCAACTTGTAGACCCTGCTGTTACTGTCAGT	42.02
chr10	57548829	57548864	GCATCAAAACCCACACTTTCCCCTTGAAGGAAAACA	42.65
chr10	57548904	57548944	TCATTACGCTTGTAAGCACACCAATCGATATTTTCTGACCT	42.17
chr10	57549555	57549595	ATGCTTTACTTTGAAACACCCAAAAGTCTTGTTTCGATGGT	42.02
chr10	57549965	57550005	TGCAGTAAACAGCTAGAAAAGCTAGATTCTTGGGAAGAAGC	42.31
chr10	57550034	57550071	AGAATCATTTATCAAGGGCAAGTGCCAGGCTATAGTGA	42.04
chr10	57550116	57550156	ATGCACCTTGTTAGCTTACACATAAATGAAAATGCACTGGG	42.16
chr10	57552545	57552585	TGATAGGATAGCTGGGAATGAAAAGAAGATTGAAGCTGCAG	42.19
chr10	57552614	57552654	CTATCTGAAATTAGTAACAAAGCCAGAAAAGCACACGCAGC	42.26
chr10	57552683	57552723	TGTGACAATGGGATATTATCTTGACACATGCTTTTCCTGGT	42.19
chr10	57552724	57552758	GTGGCTCAACTGTCAGTACAGAGGCTACCTAGCAT	43.3
chr10	57552759	57552795	AGTGCAAATGCTTCAGTGTTGAGCAGATCTTGATCAG	42.04
chr10	57552803	57552843	ACATTCTCTAAGTTATAAGGACAACCAGCATACCGACAGGT	42.35
chr10	57552895	57552935	TTAACATCTCCTTTCTTCAGGCTACATGAATTCCCCTACCA	42.47
chr10	57552938	57552972	CCACAACAGGGTCCATGCAGGCAGTGCAAGTCTAG	46.15
chr10	57552974	57553014	TTGCCAATCAGTAGTCAGAAATGGATATCTTGAGCCTGATG	42.05
chr10	57553017	57553057	TTCTACTCTACAAAACATCAAGCATCTGTGAGGAATGGGTG	42.06
chr10	57553082	57553120	AATACTCTATATACTGTGCTATGTGGGAGTGTGGGCTGT	42.19
chr10	57553121	57553155	AGGGTGGGACAGGCATCCCTAGCATCCTAAAGGAG	45.89
chr10	57553156	57553192	TAGTTCTAGCATGAGAGTCACAATCAGCCCTAGCAGA	42.36
chr10	57553193	57553227	CACCAGCATGGAGGTGGGGAAAAGAAATGTTCTCA	43.28
chr10	57553228	57553262	GTGATCAGAGTCCTACCAAGGTGGACTTCGGGTCA	44.38
chr10	57553264	57553304	TTCCTGGATCATAATGTGCCTCTTACCTTTGCACAAAATGG	42.89
chr10	57553305	57553339	ATATGGTTCTTTCCAAGCACAAGGCCTGCTTTGTT	42.36
chr10	57553361	57553401	AATACTATGGAGGAGAAGAAAATCATCTGGGACTGAAGGGT	42.1
chr10	57553402	57553436	CAACATGTAGCTGTCCCTGTGCCAGTCTGCTTTGG	45.01
chr10	57553437	57553471	GGTGTTAGGTACAGCCCTTTGCGGTTCTGAGAGCT	45.33
chr10	57553484	57553523	ATTGGGGCATTCTAAAGACTTCTACATCAAAAGCAGGAGT	42.11
chr10	57553560	57553598	AAAATCTCTTGGCCACGGTGTCTATGACAAAGTCAAAGA	42.43
chr10	57553629	57553668	ATGGTTGTAAATGGTAGCTCAAATCAAGCACATTGAGCTG	42.07
chr10	57553669	57553703	CACCCCTCCACTCTCCACCTCACTGAACACTTTTG	44.21
chr10	57553811	57553851	AGAACAGCTGCTTCTTTAAATTGTACACAGCTTGATGGTCA	42.55
chr10	57553904	57553939	ACTCACAGCATCTTGTCAGCACACTGCTATTAACCA	42.54
chr10	57553940	57553974	GAGGCACCAATTGAAAGCCAGAAATGCCTAAGGCT	43.83
chr10	57553979	57554019	AGGAAAGTATTTAGGTCAGATAAACCAATGCAACTCTGGCA	42.02
chr10	57554020	57554059	TTGTATCTGTACCAGGCTTTAACAAGCTGAAGTAAGTGGC	42.36
chr10	57554129	57554169	AATCTGCAAAAGCAAACAAGTAATCCTAACCCAGGTAGTCT	42.12
chr10	57554196	57554236	TTGGACCCAATATTAATTTTCTGCTCCCATGTGAGTCTTGG	42.5
chr10	57554237	57554271	GGATGTGTTCTGGAACACTGAGTTGGTAGGCCAGA	43.78
chr10	57554272	57554306	AAAACAGTGCAATGCACTGAGCCACAGGTATTTGC	43.17
chr10	57554319	57554359	TACTGTGAACTCAAACACAGCTCTAGTAATCATGCTCTGGA	42.37
chr10	57554360	57554399	CTTTCTCAAAAGACAGATGAGACGATGGGAGGCTAGATCG	43.03
chr10	57554400	57554434	TTTTCTTATTTGAGAGAGGGAGGCATGCAAGGTGC	42.02
chr10	57554435	57554473	ATCTACCGTAACTGAGTAAGTCTCTACCAACCTCATGGC	42.3
chr10	57554526	57554566	TATCTTGCTCTCTTAAATTGTGGGAAAGACATGCCATTCCT	42.07
chr10	57554582	57554622	AACTGGCTTGAAGTAATGAGTACCAGAGGTCTATAATGGGC	42.71
chr10	57554623	57554657	TTCCAGAAACACATGGAGGTGTGGGAGGAATGACT	43.59
chr10	57554668	57554708	TTAAAAGAGCATTCAGTCTCTTCAATTACATGTGCCAACGC	42.01
chr10	57554709	57554744	CATTCCAACTGTCTTGGTGATCAGGGAAAGCTCTCA	42.62
chr10	57554745	57554780	GAGAAACTGACCTTTATTTCAGTTGTGCTCCCAGCC	42.13
chr10	57554781	57554815	TCCTAGTTCCCATCAAACCAGCTCTGATGTTACCG	42.24
chr10	57554816	57554850	ATAGCCAAGATGCTCATTCACCAGGCTCTGGAATC	42.75
chr10	57554858	57554896	ATTTATGAGTTACCTGAGCAGTTTGATGATGCCTCTGGT	42.04
chr10	57554897	57554933	TACAGGTCTTTGAAACAGCACGTTTGCTAGTCCTTGC	43.22
chr10	57554990	57555030	TTGGTAGTATGGAGAAGTAAATGAACAAGGGCTTGAGGTTG	42.09
chr10	57555031	57555065	AATGGCTTCGTACACTCCAGTTCCCTCTTTTGCTA	42.37
chr10	57555470	57555510	ATAATGCTGAGTAACATTGGAGACGCTGAGTAACATTGGAG	42.07
chr10	57555511	57555545	AAAGACTCTCTGGCACCCATTGAGAAAACTCTGGA	42.23
chr10	57557374	57557414	TATCATCACTGAAGGCATACTTTGTCATTTACGCCTCAGAC	42.05
chr10	57557499	57557533	AAAATGTCCATGGCCTGTTTTAGCTGCTCAGGGAT	43.25
chr10	57557554	57557594	TTCTACAATGCTTCTTCAATAATACTGTCTTCTGCAGGCCC	42.26
chr10	57557619	57557659	TTTATTTGCACAGCTTGCTCTTTCTGTTGCATTTAAAGGCA	42.62
chr10	57557660	57557698	GAGCATGGGTTTTATAAAATGCAAGCATTCTAAGGCCCG	42.67
chr10	57557702	57557742	GATTTGTGTAGGTATTATTCCTGTCAGCCAATGACTAGGCG	42.25
chr10	57557756	57557796	ATAAAGGCAAGGTTTTGTTTGAGAAAGTAGAGCAGCTGAGC	42.99
chr10	57557888	57557928	TAGATGCTCAAATTTCACCTGGAAACTGCATGTTCTTGTGG	43.03
chr10	57557955	57557994	AAAAGGTGGATTTGTTTAAGTCACTGTTTGATGTGTGCCA	42.09
chr10	57558487	57558524	AAAAGTCACCTTATCCCCTTGTCTCCATTGCATTTGGC	43.34
chr10	57558537	57558577	ACCTGCCACCCACTGTTATATATATTTACACTGTTGGAGGA	42.35
chr10	57558988	57559028	TGTAGAATATTTAACCTAGTTGTCCACTCCACAACCCCACA	42.49
chr10	57559515	57559555	TTAAAGTGACTGGCCTAACCTACTTTTCTAGGTTGGAGACT	42.16
chr10	57559697	57559731	GATCTGGAAGCTTCCTCCATCCTCGGATGACAGCT	44.72
chr10	57559732	57559767	ACATGTGGGATTCCTAGTCTCACCTTTGCTACAGTG	42.15
chr10	57559768	57559804	ACCTTTCATCTCAGGAATAAAGCCATCTGCCTCTGAG	42.19
chr10	57559829	57559863	CCCCTCACTGCTCCACTGAGACAGGGTTGCTATGG	46.57
chr10	57559864	57559898	GCTTGGCTAACATCCCCGGAGCACATCCTAACCTT	45.56
chr10	57559934	57559974	AGAGTGCAACAAGCTCTGTAGTATATTATACAGCAGAGCCC	42.64
chr10	57559975	57560012	ATATAATAGGCCCCAAATGCTATCACCAAGAGCAAGGT	42.03
chr10	57561135	57561175	ACCCTTAGTAAAATCATTGCAGACAGAGGTGAGAATCACAC	42.06
chr10	57561184	57561224	AAGGGCACTTACACATTACAAATAGCTCACTTCCTTTTCCT	42.12
chr10	57561247	57561287	GCTGAGATCAATTTCACAAGTTGACTCCGTTGATTTCTTGC	42.37
chr10	57561295	57561334	ATATTTAAAACTTTCCTTCTCTGTCAGGGGAGATGGCCTG	42.01
chr10	57561707	57561741	CCACACACAACAGCAATACAGTCTGCAGTTGTTCT	42.22
chr10	57561743	57561783	TGTACACATTAGCTCCTGTTAGAGACTATGCAATCAGAGGG	42.35
chr10	57561804	57561844	TAAGATGCACAGTTCCATCACTTAACTTTGGAGAGACAACC	42.14
chr10	57562205	57562245	AACATTTATCATGTACTGTCCATTACAGTGGCCAAGAACCA	42.14
chr10	57562277	57562317	ATACATACTGTTTCATCAGTACAAGCAGCAGCATTGACAGT	42.19
chr10	57562403	57562443	AGATGCAGATGACTCCATATTTATCTTTGCTGTACTGGCAC	42.17
chr10	57562501	57562541	AACACATACACATGGGGAAGAAGACATTAAAATGAGCTGGG	42.59
chr10	57562610	57562646	TACTCTGTAGGTATCCAGTGGGTCACAGAGACTACCA	42.61
chr10	57562648	57562688	ACAGCTATCAGTTTCTAATACCTAACAGCAGGAGCAACTCT	42.34
chr10	57562724	57562758	GTCACTGAGCCAGGAGGGGCTTCTTTAAACTCTTT	42.72
chr10	57562759	57562793	TTGCATCTTGGGAGATTCCAACAGCTGGCTGCTTT	44.9
chr10	57562795	57562829	AAAACCTGCTTTACATGCAGCTGGGAGGAATGACA	43.28
chr10	57563131	57563169	AAATCTAGAACTTTCTCCCAGAAGCCTTTTCTGCCAAGA	42.11
chr10	57563170	57563205	GACAAGCTATCTGTAAGCCAGGACTCAAGCAACACT	42.54
chr10	57563255	57563295	ATGCAAATCACATGACATTCTTTCCTAGAGATTTCCCTGCA	42.34
chr10	57563337	57563371	AATCTGCTCTCTTCTCCAGCCACATCCCGATTTCT	43.46
chr10	57563410	57563449	AATAAGTGAACTTAACTTTCCTCCTGTCAACCTGCTCCTG	42.1
chr10	57563487	57563523	TTTTCTCCTTGTCTTTTGAGGTCCCACTCAAACCTCA	42.31
chr10	57563580	57563620	TCCATGTCTCTCCTTTCTCCAGACTTATTCATTGGATGTCC	42.56
chr10	57564851	57564891	AATTGATCCTGTCCTGCACACATCCAAATTAATGAGGATGA	42.25
chr10	57564942	57564976	AAAAGTTTGAGGCACGCACTGCAGGGTGGGAAGAT	46.22
chr10	57564988	57565026	ATTGTGAATTCTCTGGTTGATGCCCTCCTAAACTGAACT	42.15
chr10	57565453	57565491	CAGATGAGGCCAATTCAAAGGTTTGATTGAAATCTGGCC	42.66
chr10	57566306	57566340	CTTGGAGGCAGGCAATGCTGTGTCTAGTTAGGGTG	44.46
chr10	57566450	57566484	CTGGCCAGAGTAGGAAGTGGGCTGGAAGAAGGGTG	46.6
chr10	57566510	57566545	GGGAGGTGGGTCTCTCTTCAGATGGTCCCTGTGGTT	46.95
chr10	57566617	57566651	CACACAGTCTGTCTTTGTGGCTATGTACCTGCCTG	43.07
chr10	57566652	57566686	CTGATATGGACCAGGGAAGAAATCAGGCTGGAAGA	42.09
chr10	57566735	57566769	GGGCCCCGTGGTTTTCCCAGTTTGAGTGGGAATTT	46.54
chr10	57566770	57566810	GGGTGAGAGTCTCACCTATTTCTTTGATTTCTGCAGACTTC	42.15
chr10	57566811	57566845	CTGGGAGGAACATTGGTTGTTGGTGTGGGTGGGTA	45.68
chr10	57566846	57566880	TCTGGCTGCTGATCTACCCCAGGTAGCATGTGAAG	44.87
chr10	57567003	57567040	CTTAAAGGATTTGAATTGGAGGCTAGGAGTGTGGCTGC	43.11
chr10	57567684	57567724	TTGTTAACAGGAGAATCTGGACATAGAAGAACAGTCCCAGG	42.61
chr10	57569221	57569261	TAGGACAATGGTTTAGGCTAATAAGGACTGGATCAGCAACA	42.58
chr10	57569319	57569359	TTAGTGAGATTGACATCAGCTTTCAAGGGATCTGAAACTGC	42.33
chr10	57569360	57569394	AGCTGGCATGCTTTCTGCATCCGAATTTAGCTGCT	45.04
chr10	57569404	57569438	GCTGAGCTCAGTGACACGGGTGCTGCTTAGACCAT	46.83
chr10	57569439	57569473	GGCAAATAAAGCAATGCCTCGCCAGATCCCTAGCC	45.26
chr10	57569526	57569566	AGTGAGTTGTCTGTCCAGATATACGATTCAGTCACTCAACT	42.07
chr10	57569574	57569614	TTAATAAATAAGGGGCAGAAAGGAGAGAGGATGGAACTGGA	42.25
chr10	57569626	57569665	AGTATGTATGGGAAGCACATAGCAAACAACATGAGAGAGC	42.33
chr10	57569666	57569700	TGTTAGTGTGTTTCCGGGTCTCCATGAGAAGACAG	42.26
chr10	57569701	57569737	CAGGCTCAGAAGATGCTTGGATTTGTGAATTGAAGCA	42.27
chr10	57569738	57569772	TGGAGATAGAAACCGTTAGCAGCTGACCAGTGCTG	43.88
chr10	57569773	57569807	GAGGATTGGACATCACAGCTGCTGTTGTATCAGGA	42.58
chr10	57569808	57569842	ATCAGCCATAAACACAAGAGTAGCCTGGGCTTAGC	42.82
chr10	57570930	57570970	TCATCACAAATGTAGGTATCTAGAAGGTTCATGCTACGCCT	42.38
chr10	57571012	57571046	ATGATGGATCCAGGAAGCATAACACGGTGTCCTGG	43.96
chr10	57571118	57571158	TAAAACCTGCCGTGAATCATTGAACAATTGGGAGAGTTAGG	42.64
chr10	57571206	57571244	ACTGAACTGAAATGGAGTTGATTTCTGAAGCGACGTAGT	42.19
chr10	57571332	57571372	TTACTAAAAGCTTAGACTGCCTTAAAAGCATGTCCCAGTGT	42.06
chr10	57571402	57571436	GGGCAGCAGAGAGCCACAGTGCAGGAGCGATATAT	46.59
chr10	57571437	57571472	GTGACCAAGTCAGTTGAGTCTTGGACATCCAGATCA	42.21
chr10	57571473	57571510	ATAGTTTCACTTGTTGGTGCTAAGAAGCAGACGCTTGG	43.05
chr10	57571521	57571561	AGTAAGCACTGGATAATTACCAATTGTTTATGGGCAGTGCT	42.36
chr10	57571588	57571628	ACCAAACAAATGTAAACAGAGTGAAATAAGCAGGTTGCAGG	42.19
chr10	57571629	57571663	TTCAGGGACATCCTGAGCTCACTGTGCAGTCTGAG	44.83
chr10	57571664	57571698	CCTTTAGGATCCACAGTGACTCTGGACTCCTCAGC	43.32
chr10	57571699	57571733	GTTCACATCAGACACAGTCAGGACAAAAGGGAGCT	42.77
chr10	57572201	57572241	GCAAGCAAACATGCATCTTTAGGGAACTGAATAGAGAATGC	42.29
chr10	57572337	57572371	CAGCCAGTGGCACCAGATGGTGTCTGATTGCGATG	46.43
chr10	57572420	57572459	ATGGGGCAAGAATGTTAACTATTCTCTAATACACGCTGCA	42.08
chr10	57572460	57572497	GTGTGGAGAAACAAGAGAATGGTCTAAGCCACAAGACT	42.35
chr10	57572607	57572647	ATTCAGGAACATATTGCAAAGGAATAGAGAAGAGTTGCCGC	42.69
chr10	57572719	57572759	TTAAATGTCCTAGAATGTCCTCCGTGAAAAGCCCATTTAGG	42.15
chr10	57572916	57572956	CTTAAAGAATGGAACTCAGCCTAAGTCCTAAGACACATGGC	42.22
chr10	57572957	57572991	TACATAAAACCAGTCCTTCCAATCCCATGCCCACA	42.58
chr10	57572993	57573033	GTGACTCTGAGTTATCATGAGTTTGCTGAGATGACACTTGG	42.23
chr10	57573291	57573331	TTTCCTTCTACATCGCGGATGTGAAAGTTTTATGGTATGCA	42.34
chr10	57573540	57573580	TTTCGGTAGCTTCACTACAGAGTATCAGGTGTTTTGATCCT	42.4
chr10	57573726	57573766	CACTTAACTATAAAATCCACTCTGTTGTGGAGTGTCAGGGC	42.3
chr10	57573767	57573801	CTTGGCTACCTGGAAAGGCTCGAGATTCAGCGAGG	45.48
chr10	57573802	57573839	CATTGCTTTGTTTGCAGTGGTCTAAACAGTACCTGTGC	42.75
chr10	57573840	57573874	CCAGTCCTCAGCGGCTATACATGGATGCTGAAACC	44.36
chr10	57573875	57573909	ATGCCAGCTGTAGTTTCAGATCCCTTGAAGGTTGA	42.46
chr10	57574521	57574555	CCCCACATGCACACATGCTCCAAGTTCAGAGAAAA	43.67
chr10	57574623	57574663	TCCAGGCCCAGTTACATCTTTAGATTTGGTTAATCACTGTG	42.13
chr10	57574835	57574875	CAAACAATTGGTGTAGAACTTACTTGCCCAGTATGTTTGGG	42.07
chr10	57574896	57574936	TTGTAGGGTCAATAATATGAGACTTAGCAGGGCTGAAGTCT	42.15
chr10	57574972	57575007	ATCGTTATAGAGTAGCCGGGACAGCTTTCTGTAGGG	42.78
chr10	57575226	57575261	GCATTCCACAACTTTGTCAAAGTGATCCTGGACACA	42.24
chr10	57575419	57575453	GGTTTGTTCACCACCACATTGGACTTCAAGGAAGG	42.53
chr10	57575454	57575490	CTCACTGATCGTTTCCAAGGAACATAGTTCCCAAGGC	42.95
chr10	57576132	57576170	ACCAAATATTTGAGTGCTTAGCCTATTGCTTGGAGGAGA	42.07
chr10	57576229	57576269	ATGAAATACTGCCTTAGAAGTAGTTTTCTTTGGACGGTGCA	42.17
chr10	57576292	57576332	AGACTGAAGTCTTTGCAAGAATGAATAGTACAGTTTGGGCA	42.16
chr10	57576533	57576572	ATAACTCCATGATACAATCCTGGGTTTGAACAGTTTGGCT	42.28
chr10	57576631	57576671	TTGCTGACTTCTTCACGTTTAATAAACGTTGACATTTGCCA	42.04
chr10	57576768	57576808	ATTTGTAGAAGGTCAAAGTCATCTAAGAGAGAGCTGAGGGT	42.06
chr10	57576895	57576935	TGGAAAGCTGGTTTAAGAGAAAATAGAGTAGCAGGTGTTGC	42.44
chr10	57576943	57576983	TGACTGCCTGTGCAGTTCATTTAAATAAGTGAAAGATCCCA	42.37
chr10	57577142	57577176	TTTTCTGGGGCACAAACCTGTGTCTGGCTTGCTGG	46.67
chr10	57577177	57577211	GAGGCCAAAGTGAACCTTCATCTCCTCTTGTTCCC	43.06
chr10	57577327	57577364	TACACACTTTTAATGACTCTGCAAACCCAGTCACTGGT	42.34
chr10	57577365	57577402	TGGAGTTCTTAACTTCATTTTCCAAGTTGTGGTGCAGC	42.22
chr10	57577411	57577451	ACAGTCTTCTTGGACTGCATGTTCTTCTTGTCTTTATGAGG	42.13
chr10	57577452	57577488	ACTTACTAAGTGAATGAGCTGCGAAGTCCCACATTCC	42.47
chr10	57577489	57577523	CATCCTGATGACTTTGCTGAGCACTCAGGCCTGGC	46.2
chr10	57577529	57577569	TTCTGTTTCCATGGTATCCGTATTTTCTCATCCTGAAAGCC	42.29
chr10	57577594	57577628	CTGTGCAGCTGCCTTGTGACCCAGCTTGTAGACAG	46.17
chr10	57577629	57577668	ATCATTTCCTCTTCAGCTCAAGTTTGTAGCTAGTGGGAGC	43.27
chr10	57577669	57577703	TGGATGGGCTAGCCAAAACTGAGAAAATGCCAAAG	42.53
chr10	57577714	57577754	CAAGAAAGTGCATGTATAAGGCAATGTTAAAGCAAGTCCCC	42.28
chr10	57577785	57577819	AAAACCAGGAGCAGTGGAGAACTGGAGGAGGAGGT	45.84
chr10	57577820	57577854	CCTTGTTTGGTCTGTCCTTCACAGTCTTACCAGGA	42.3
chr10	57582995	57583035	TTTAACCCTTATGGTCTTACACTGCTTTCCTCTGTTCATGC	42.35
chr10	57583140	57583180	TGTATACCTGGTTGTTCTTATAGCTGGGACTATCTGGTCAC	42.11
chr10	57583181	57583219	AAGAGAGACAATCTTGTGAGTGGTTCTGAATGTGCTTCA	42.11
chr10	57583840	57583880	ATTACCTTTCAGTACTTGGTATGCTAGGTCAACCTGTCACC	42.75
chr10	57584259	57584299	ATTATCAGGCAGTATCAGAACTAGCAACTAGCTGTAGCAGA	42.09
chr10	57584441	57584477	AAAACACACAAGTCTCTGAACCTCAGGGACAAGTTCT	42.23
chr10	57584523	57584563	TTTTAGACAGTATGGACTGCCTTTACAAGCAAATGCTGTGA	42.44
chr10	57584695	57584735	TAGGAAGGACTGGAGCATAGATGAAGTTAGGATTTGTTGCT	42.43
chr10	57584800	57584840	TTTCTTTATGAGCCATTTATAACACCATCCCTGCTGACAGT	42.05
chr10	57584841	57584875	CAGAAATTGGCTCTGGCAACCATTAGATGGGGCTT	43.59
chr10	57584876	57584910	AGAAGCTCCCCTTGTTCCTTCTGTCAAGGCATTGC	44.69
chr10	57587421	57587455	ACTTCAAAGGGAAAGGATGGCTGCAACTGTAGAGC	43.22
chr10	57587464	57587504	ACAGACCAGATGGCAGATAAGAAAAGAGAAGGTAACAAGGG	42.93
chr10	57587505	57587539	ACTGCCAGGTTGAATCTGGGCCATAAACACAAAGA	43.13
chr10	57588753	57588793	AGGGATGGATACATTGTATCTCAAAGAGTCACTCAGTGTCC	42.38
chr10	57588794	57588831	CAACTCATTCCTGCACAAGAAAGAGGCTAGAAGACAGT	42.36
chr10	57588832	57588868	TTTGAGATCTGAGCAATATTGGAAAGCAGGGCTCTCC	42.66
chr10	57588869	57588903	TGCTAGAACTTGCATAGCAGCTTCCCATCTCTCTC	42.27
chr10	57588904	57588942	CCAAACACAAAGCTTTCTGAATAGACCACCGACTTCAAG	42.08
chr10	57588943	57588983	AGAGTCAGATGAAAGGTGAATTTCATATTGCAAGGCAGTGC	42.94
chr10	57588984	57589018	GGCTGGCATCCTCGGAGTAAATGGGATTAAGAGGA	43.54
chr10	57589019	57589058	AAGACAAGATAAAGTCAACAGAGATCACCCAGGTTCCTCT	42.42
chr10	57589092	57589131	AAAATCCCAGGAATGGGAGTCTTACCTTAAGGCTCATTTC	42.19
chr10	57589347	57589384	GGGGAGGTGGCCATGTACATGGTATAGTCTATATAGCA	42.26
chr10	57589554	57589594	CAATATCAAATACACATCATGCTCTCACCCTTCAGAGCTGT	42.15
chr10	57589621	57589661	ACACAATGTACTTACTTTAAACTCAGCACTGAGAGGTGTGG	42.06
chr10	57589662	57589696	TGTCGTCACCTAGTCACAGTCCCATCAAAATGGGG	43.8
chr10	57589776	57589816	TACAGAAGATTGTAAATGGAAGAAACGCGTACCTGCTTTCT	42.1
chr10	57589835	57589875	TACACTTATACACAAACTATGCAGGCCATCCTAAAGAGGGC	42.99
chr10	57589884	57589923	AACAATATTAACTCTGGTGCATTAGGGTGTGGAGAACGAG	42.14
chr10	57589992	57590029	ATCAAATATGTCTTAAACTGGAGCCAAGTACTCCGGGG	42.1
chr10	57590034	57590068	AAAAGCAGTAAGAAAGGGCCTCCTCTGGAAGAGCT	43.61
chr10	57590069	57590103	GTGGCTCTCCCTGCTTGCTTAGCGCATTGTTTCAG	45.45
chr10	57590104	57590139	GAGGATTCATCTGAGCTTCAGAGAGATGGGGAGTCC	43.02
chr10	57590140	57590178	CCTGACTACAGCTTTGCACCCATCATTACATCGTATACA	42.08
chr10	57590179	57590213	CACAGGTCAGCTTCAGATTAGTGGACAACACAGCT	42.75
chr10	57590250	57590290	ACAAACTCGATGCTTGAATTTTACTGGAAGTCTTTCCTCCA	42.29
chr10	57590319	57590359	AGGCTAATTTAATTCCAGCAGACCTGTTTTGACATGACTGT	42.39
chr10	57590364	57590404	AATTTGAAATGCACCTGGGGATCACACTAACTTAACGAACG	42.97
chr10	57590514	57590554	ACATAATGTTTTATAGACTGGCAATGGCTGAACTCTGGACC	42.31
chr10	57590577	57590617	AAGTCTCTTAGCAAATAGAGAATTGCATCCCACAGCTTTCA	42.12
chr10	57590618	57590652	AAGTGGTCATCTGATGCCAGAATGGAAAGCACACA	43.08
chr10	57590654	57590694	TGAGTGGGAGTGAAGAGAACATCAAATATTTATGGCAACCA	42.01
chr10	57590705	57590745	TCATGTGACAATACAGAGTTGAGATATATGGGCCACACTGT	42.54
chr10	57590746	57590780	AGACTCTGCTTCAATAGAAGGGCAGCAGGATGAGT	43.27
chr10	57591087	57591127	TGTTAGTTCTTACAGAATTCCTGCCTCTACCAACAGAGTGC	42.93
chr10	57591128	57591162	CTCTGAATAGTGCCAGCCACTAGCATTGATGTGGC	43.41
chr10	57591289	57591329	AGCATTTACATAGACTCTCCCCTAGTGTATTTACCGTGTGC	42.62
chr10	57591330	57591365	TTCTTGCTTTGGCCCATAATATGAACTCTGCAGGGT	42.81
chr10	57591367	57591406	AGTAACTTAGTCTTGTTCCAATTTTAGCCCAGTGCCTACC	42.16
chr10	57591970	57592010	TTTCATGTCCTATTCAACAGACTTGATTCCACCTCTCCAGA	42.49
chr10	57592015	57592055	AAAAGTCTTTGCTCCTGGTTTTAATGATGTGGTGTCATCCA	42.66
chr10	57592094	57592128	TTTTACAGCCACTGCAGAGTAACTGCCCTAGCAGC	44.4
chr10	57592129	57592165	TTCCATTCCTTAGACAACCTGGGCTTCAGAGAAAACC	42.57
chr10	57592428	57592465	TCTAGCTTTCTACTGTTACCATTTCCCAGAGCCCATCA	42.67
chr10	57592466	57592500	GTCTGGTGCTCAGCCTCCTCCCTACCAGAGATAAT	44.13
chr10	57592501	57592535	TTCCCTCCTCTGGAGAGGGAATCTCTCCCTGGAGG	46.18
chr10	57592577	57592617	AAAGACTTATCTTTGTGCTCTCATCTAGAAGGGGAAGCACT	42.51
chr10	57592618	57592652	GAGGTAAGTGGGCACTCCTCCTCCTTATAGGACTG	42.79
chr10	57592653	57592689	ATGTGCCTAGATTCAGAGGAAAGCCAGTATCCAACAA	42.03
chr10	57592690	57592726	AAGAAGCACAACTTAAGGCAAGGCCTTGATTTTGTCA	42.24
chr10	57593815	57593855	TTATAATCACTAAAGGTCCTCCAGATGCTGGGTATTTCCCA	42.27
chr10	57593856	57593890	CAGGATAACAGCATGCCTTGCCATTCTCTTCTTCC	42.21
chr10	57593891	57593925	CCTTGGGTCACCTAGTCATGCAACCCATCTCCATT	44.02
chr10	57594075	57594115	AGTTTGGAGCACAATCTCTCAAGATTTCTCAAGTGTTGTCT	42.12
chr10	57594156	57594193	TTTTATCTCTTTAGAGCACATGCAGCCCATAGGTCTGG	42.26
chr10	57594234	57594273	ATGAGACCTAGCTCATCGTTCTTTTGTACCACATGTGAAG	42.06
chr10	57594388	57594426	AAAATTGTTAATGACACGATGACTCCCACTTGGCACAAG	42.18
chr10	57594427	57594461	ACCTTATGTCCATTGCTGTCATCACAGTTCTGGCT	42.62
chr10	57594462	57594496	GCATGATCCTGGCATTTCGAAGCAGCTGTCAGACC	45.21
chr10	57594497	57594531	AGCTTGAGCTTAAAGCTCTTCACAATGCACCCAAA	42.25
chr10	57594543	57594583	AACACCAATGGTTTGGATTTAAGGAAAATCAGTCCTCAGCA	42.71
chr10	57594980	57595020	TCATGCATACAAAATGGTGTGTAAGTTTTAGGGCACAGAGA	42.35
chr10	57595027	57595067	ATGGAACACTTCACAAAACGAACGAATGTGTTTATTCAGCA	42.06
chr10	57595705	57595745	TTGGGCAGTAACAATTCTTTCACTTTTATTGTGGGATGCAG	42.13
chr10	57595747	57595782	AAGCCATATGGGGTTACAGATTAAAGGCTCACAGGT	42.2
chr10	57595794	57595834	AGGAGGAATTTTAAGAGAAGGCTGTTCCTATTGTACTGGGA	42.31
chr10	57595954	57595994	AATGAATTAAACACCAAGCACCAGGCTTTTCTAAATGTCCC	42.18
chr10	57596103	57596143	TCAATTTTAAATTGCAAGGGACTAGATAGAGAGCCACTGCA	42.01
chr10	57596144	57596182	AAGAGTTTGGTCAAACCAGAGTAATAAACCCACCCATCC	42.44
chr10	57596738	57596778	TCTGCTAAGGGACCAATATATGGAAAGACAAGAAGGTGAGA	42.15
chr10	57596802	57596842	CTGATAGATTTGGTATGATGGGAGAAAAGACTGCAGGAAGC	42.31
chr10	57596843	57596878	AGTCTCACAGTTAGGGCTATAAACCCAACTGGGACC	43.16
chr10	57596929	57596968	AGGCAAGAGAAGGCCACTGAAAATTGTATATTGTCCTAGG	42.13
chr10	57596969	57597007	AATTGTTGAGGAAATGCAGACTTCAGGCTGAGAGTAGAC	42.31
chr10	57597008	57597047	GAGATACTGAGTGCTAAGAGATCAGGAGCAAGAATCTGCA	42.54
chr10	57597123	57597163	TCTCCTTTTAACTGGTTATTAAGAAGACCTGTGGCCTTTGG	42.1
chr10	57597164	57597198	CTCCTTTCTTGCCACAGGGTTCTGCTTTCTTTCAG	42.35
chr10	57597275	57597315	AGAAACTGCACTCATAACATTGTCAGGGAATTGTAGAGGTG	42.2
chr10	57597316	57597355	TATATAACATAGGGTGCCAGATGCTAGTTTAGGGCTTGCT	42.51
chr10	57597595	57597633	TAAAGCTGTTTCAGAACCAGGTTCTTATGGGTGAACAGT	42.18
chr10	57597634	57597668	TCTGAGGGTGCCTGAAGTGTGAGGGTCTGACAAGA	45.67
chr10	57597669	57597703	GTCCTGTGTGTGACCTTTGTCAAACTCCTAAGGGA	42.44
chr10	57597704	57597739	GAGGTCTAGCATGGAACTTTGATGGTTTCCCAACCA	42.85
chr10	57597753	57597790	TTTTGGCAAAACTACTTTGGCTTTGCTACTGGGAAAGT	42.29
chr10	57597801	57597841	ACCACCATCTATTAATTTGCCTATATGGAACTGCTCTTGGC	42.29
chr10	57599183	57599223	AGTGAAGTTTTGATCTTTTCCGGACACTGTTATTCTAGCCA	42.01
chr10	57599224	57599258	AGTGAACACGGCTGACAAGTCATGGGAGAAGGAGC	45.45
chr10	57600000	57600038	CACAATCAATGTATGGTACCATCATCCATGCCTGTCACA	42.63
chr10	57600070	57600105	CAAAACTGTAGATGAGTGAAAGGGCATGGGACTTGG	42.04
chr10	57600692	57600727	GTAAGATGCCACATGGGAAAGGTGAACAGGAATGAC	42.06
chr10	57600728	57600766	TTCAGTTGCCTTGTTTTGAGTATTTCCACCTTCGTTTGG	42.27
chr10	57600804	57600844	TACTTTTGTTTTGCCTTCATGCTGCCAAAATGAGATGTTCT	42.25
chr10	57600845	57600879	TTCATGGCTGAGATTCAGGGGTCAGCCTTCATTTC	43.02
chr10	57600880	57600918	GTGTCTAACGAAAAGGGAGTGTGACTCTGCTAGAGAAGA	42.55
chr10	57601253	57601287	GATGAAGACCTTTCTGGCTGCGTTTCCAGAAGCCC	45.04
chr10	57601323	57601357	TTCAGAAGCCACAGTGGTCGAGAGTGAGTTGAACC	43.9
chr10	57601358	57601392	CTGGGAAAAGTGCTTGGCTTTTCCCTCCAAAGATC	42.65
chr10	57601458	57601492	ACAAGACAAAGCCCACTCATGGCATTGGAAGGTAC	43.41
chr10	57601493	57601527	AGACACTCGATGAAAGTGCTAGAGCCCAAAAGGAA	42.33
chr10	57601528	57601567	GAAAGCAAAAGTAGAAGTGAGAGCCATTAACTTGGGGACA	42.53
chr10	57601598	57601638	ATGACAACTTATGACATTAGTCTGGCAGAAAGTTATGCCCA	42.01
chr10	57601639	57601673	GTGTGTCCACCGCTTCTGCAACTAGCTGTCCATCA	45.69
chr10	57601676	57601716	ATCGAGAAAAGTTATGGGATGCCCATCAAAACCATAGAAGT	42.1
chr10	57601717	57601751	GACGCATCTGCCAGACAACAAAATGGTCCTAGACT	42.97
chr10	57601752	57601786	CAGTCCTTACCACACATGAGCGGGTGGTTCAGATC	44.22
chr10	57601826	57601866	ATACTCCAAAGCAATCTTCCAGAAGGAGTCAGAATGTCAGT	42.65
chr10	57601867	57601901	GAGGGAGCACACTGAAGAAGGCTTCAAGGGAAGGT	45.29
chr10	57601902	57601936	TCAAAGCTTGGCCATAACTGGAAGAGTTGTTGGCC	43.71
chr10	57601948	57601984	AAAATACTGCAAGCCCTTCATGCAATTGTTGGTCTCT	42.19
chr10	57602020	57602054	AGCATGAATGCTCATACTGGGATTGCCTCCTTGCA	44.37
chr10	57602055	57602094	TCTGTGACAGTGAGTTTGTCAGTTTTCACTTCCCTTAACA	42.06
chr10	57602095	57602129	AAACCTGGGACCTTCACCTAATAGCCATCTGCTGT	43.52
chr10	57602580	57602615	GGCAGAGAAATGGAACCATTATTCCAACTGGTGACC	42.12
chr10	57602847	57602881	CACCACACCACCATTTCTCACACCAGCATTTCTAC	42.35
chr10	57602885	57602925	AATTTTCCTACTCTCTCCTTAAGACTGTCCACTGCTAAGCT	42.19
chr10	57602926	57602966	CCTTCCACTGTCGGTAAGATTTACTTACTATCCTCCCTCTC	42.06
chr10	57602967	57603001	TAGGCTGGTAATGGCAATGGCGCCTCTTCTTAACA	44.09
chr10	57603341	57603379	AGAATTGGAGTTATTACCATGGGGAACAAGATACGTGCA	42.03
chr10	57603725	57603765	CAGGTAAAAGATAAGGTAAGACTACGACCCAAAACCAAGGC	42.31
chr10	57604018	57604058	TGTATTCTATGCATCTCTGTGTATCTCTAGGCCACAGTCTG	42.08
chr10	57604216	57604256	AGAAAGAGAAAACTAACCAACAATGATTTCACTGGCCTGGG	42.79
chr10	57604257	57604291	ATGACATTTCTTACTCTCCCCAGTCAGCCAGTCTG	42.1
chr10	57604307	57604347	ACTTGAGAAGAATGGTCTTATAGCCCCACTTGATACACTGG	42.69
chr10	57604380	57604420	ATATTGCTGGTGAACTTTGGGATTACTGCCAAACAATTGTT	42.06
chr10	57604421	57604457	TTGTCAGGATTGAAGTTCCTCAGGACTGAAAGAAGCC	42.49
chr10	57604458	57604492	TTCCTAACGACTTCGGTGGCAGCCAGTTAATTTGC	43.56
chr10	57604520	57604560	TGGAATGCAAGATCACACTGAGTCATTTTCTCAAGAAAGCC	42.86
chr10	57604563	57604603	TGTTTTCTGTTTCTTAGATTTAGGCCTCAAAACTCCAGGCT	42.22
chr10	57604612	57604652	ACAGGTTTATAATGAAACAGAGCAGTTGCTTGGAATTGGGA	42.56
chr10	57604659	57604699	ATTAATCTTCCCCATATCTCCAGGTGGCTATGACAGATTGT	42.34
chr10	57604727	57604767	ATTAGATCAAGCTTTTGTCAACTTTGTACCCTTAGCAGCCT	42.25
chr10	57604768	57604802	GATTTCCTCAGCTAGGGGTCAGCATTCAAGTTGCC	43.44
chr10	57604803	57604837	CAAGAAGGGCTTGGGGAAATCTCGCTGATTCACCT	44.41
chr10	57604838	57604876	AGATCCAATTCTTGCTAGGTCTGGCCTCACTAGATTTCT	42.48
chr10	57604910	57604948	TTTTATTGGTTTGCAAAACCCATGGCTGTGTGAATCTCA	42.43
chr10	57605117	57605151	GTGAAGTATGACAGTCAGCGGTGTAGCTGTCCACT	43.61
chr10	57605152	57605186	TTTCTACTGGATAGCCAGATGGGCTGCTTTGTAGC	42.66
chr10	57605222	57605258	TCAATTTGCCCAACCTGACACCTTTAGGATTGTCAGT	42.73
chr10	57605298	57605338	AAAATAAGAAGCCACTGTTTGGTTTACACACCTGAAAAGGC	42.32
chr10	57605689	57605723	CTGCTAGGCTGACTTTGATTGCCTAAACCTGGGTC	43.23
chr10	57605724	57605763	ACATGCCTATGGAGGTACAGATCACTCTCTATTGTTTCCT	42.1
chr10	57605764	57605799	TCCTAGACATGCATGTGCATATCACCTGTCCTTGAA	42.08
chr10	57606367	57606407	AAATGTGTTCACAGCATTTTAGAAAGCTGGTCTTCGTTGAC	42.21
chr10	57606408	57606446	TTGATAACATGCTCTCTTGACCTCTACCATACAGGTCCA	42.25
chr10	57606447	57606484	ATTAGAATCTCATTCTTCCAGCCAGAGAAAAGCTGGGG	42.31
chr10	57606784	57606819	CCCAAAAGCAAAGTTAGGTCATCTGACAACCCTTGT	42.01
chr10	57606820	57606856	CTTAAACACCTACTCTTCATCCTCCAGCCACAACAGG	42.5
chr10	57606928	57606968	ATTGGTAACTTCTATAGGGCAAGGCATTCAGTTACCTACCT	42.37
chr10	57607050	57607089	AAAAGTTATGGCACTGTTTTCAATGGGCTTGTTGCATAGC	42.91
chr10	57607812	57607852	TGTTCCTATAGAATTATGGCTATCCCGATTCAGCCTTCTGA	42.11
chr10	57607920	57607960	TCCAAAGCTTTTAAAACGTGTTTGCCTTCTCTCTGAAAACA	42.05
chr10	57607961	57608001	AGCAGAGTGTTCCAAGCAAACACACTTAAATTCAGGAATTG	42.16
chr10	57608102	57608142	TAAAAGCTCTAGAAGTTGATTGCTTTGGTTGGGAAGTTGGA	42.34
chr10	57608143	57608183	GCTCTAGAAAATGGACTGAGCACATGATTGTGTTGTTCTCA	42.54
chr10	57608270	57608310	TATATTTTCCTCATGCTTGTCTTTGAAACTGCCTGGCTTCT	42.43
chr10	57608311	57608348	TTCTTAGCATGCTCTTAAATGACTCCTCTCTGGCAAGG	42.19
chr10	57608356	57608391	AGCCTCCTGCTGTCAGTCCGGTCTCAGCTGGAATAA	46.95
chr10	57608403	57608443	TTCTATTGTGTTGTGTGAGGATACATTTGCCATTCCACACC	42.78
chr10	57608444	57608478	CTTTCCAAAGTCTGTGGGACGAAGGTGTTGGAAAA	42.11
chr10	57608479	57608518	AAAGTTATCAGGATTCTTGTGGGCTGGACTACTAGGTAGC	42.62
chr10	57608519	57608553	TGGTTCTCTCCCCATGTCACAGACTTACACCTGCC	44.93
chr10	57608914	57608953	GCCATGGATTCAAGATATACATACAGTCCCACCAAAACCA	42.32
chr10	57608969	57609009	ACACATTCGGAGTATCTATTCACTCTCAAGTAGCCTTCACA	42.13
chr10	57609031	57609071	TTATGGGACCCCAGCCTTAGACAACTACAGGAAAATAATGT	42.64
chr10	57609072	57609107	CCTCTGAAGGAGGAACTCTTTCATGGAGATGATGCC	42.41
chr10	57609707	57609741	AGCTCACTGCATTGTGATTTGGAAGAATCAAGCCA	42.15
chr10	57610001	57610041	AAGGTCCCTTAGTTTTGCTAAGAGAATTCTCTCCCTCTTGT	42.38
chr10	57610074	57610114	ATATTTTCTTTTCCATGTGGACTGGTCATTGCATCTAGGCA	42.37
chr10	57610139	57610179	AGAAGAGAGACAAATGAGTTGGTCAAAGATCCTCACAAAGG	42.02
chr10	57610200	57610240	AAAATTGCAAGATTGTGTTAAATTCCAACAGCTTCCCGTGT	42.49
chr10	57610346	57610386	TGCTTCTTAATTCCATGAGTTACCACTGTGCATTTCCTTGA	42.37
chr10	57610423	57610463	TATATCTTAATCTCCTTTGTGGACAGGGCCTGACAAACTGT	42.56
chr10	57610542	57610582	TAAGATGGTTTTGTTCTAGCTTTCTATGTCCGTGGGTAGCA	42.73
chr10	57610583	57610622	TGGTATAAATGGGGAGTTGGGTAGTATAAACAGGTGTGGG	42.73
chr10	57610897	57610937	GCAATTTAAATGAGAATCATCCAGGTCATTCTTGAGCAGGC	42.21
chr10	57610989	57611029	TAGCATAGAACATCACACTGTTTTCACCTAGCTGCTACTGA	42.53
chr10	57611116	57611154	TTTTATGTGAGGATTGGGATGGCTCTAAATGGCAAAGGA	42.44
chr10	57611261	57611301	ACCTGAAGCTAAGGAGTGTTACCTGTTAGAATGTGATAGGC	42.62
chr10	57611302	57611341	CGAAAGCTATGTGGCTGGCTATCTTGTCTTTCTTTGTAGC	42.92
chr10	57611451	57611488	TTTTGCCAGTTTTGTTCTCCTTTGTGTCTCAAGGTCTG	42.16
chr10	57611540	57611580	TGCACACATTTCTATAGTACATGGGTTACAAGCCAATTGGA	42.15
chr10	57611943	57611983	AACTATACAGGTAAATGGTTTCTTGGGCACTCTTAAAGGCA	42.01
chr10	57612001	57612041	AAGTCAATTAGAAGGCATGGCTAACTTTATTTGGAGTGGGC	42.76
chr10	57612065	57612105	TTGGATGGGGAGCTATAGAATTAGACTTTAGTGTCTGCAGT	42.15
chr10	57612106	57612140	GTGGGAGGTTCTAACTTGGGAAGCCACAGAAGAAT	42.61
chr10	57612309	57612349	AAATGGAGGAACGTGAGTGTTGAGTGATTGTTGAATGATCA	42.41
chr10	57612490	57612529	ATTAGTGCCAAGGTGGTGTATTGGTTGCATGTTATAAGGA	42.28
chr10	57612596	57612636	AGCCATATAGGAGCACATTAGATGTCTGTCATTCAGACTGT	42.29
chr10	57612637	57612675	ATGATGTGAAAATTCCCTGGTTTCAATGAGACCGGAAGT	42.59
chr10	57612676	57612713	ATCTTGAGCCTGTTGTAGATAGAAGTTTGGGGTTTGGC	42.66
chr10	57612714	57612749	CAGCAAAAGTCTGTGACAGAAACAGAGTTAGCCACC	42.13
chr10	57612934	57612974	TGTACTGTTACTTTAAACCAAGAGAGTGCCCTCAACCTACT	42.38
chr10	57612982	57613022	AAAGTAGGTGGTTGCAACTAACCAAGTTGTCTTGTTACTGT	42.34
chr10	57613047	57613087	AACATCCTAATCAATACATATTCTGGTGGGTGGAAGCATCC	42.04
chr10	57613088	57613122	TTGCCCTATGTAGTAAGGCAAGGTGCACAGAGCAC	44.29
chr10	57613123	57613158	CAGCTGCCACTGAACAATTTTCTCACCTCAACCTAC	42.23
chr10	57613192	57613232	CTAGTAGTTGATTGTATTGTTGAGCTCAAGAATGGGGCAGC	42.64
chr10	57613233	57613271	AGATCTTTTGTGTTCTCTGTCTTCACAGCCAGTGAAAGT	42.22
chr10	57613305	57613345	AACATTGCAAATCAATCAAACAATACCCCAAACCCAGTTCC	42.63
chr10	57613398	57613438	TTGGAATGCCCCATATTTAATGGTATTTGGAGCTCTTAGGG	42.25
chr10	57613565	57613605	GTAATCATGGTTATTTCCCTAGCAGCTGATAGAATGCCTGC	42.53
chr10	57613679	57613719	TATCTACTCAGCTGATGAGTCATTCTCTACTTTGCATGGGT	42.11
chr10	57613818	57613857	AGCTGGAAGAGATTATGCAGTCATAGACTCTAAGGCTTCA	42.19
chr10	57614099	57614139	CTTTTCTATCACACTGGACCTTTTCTTCAACAAGTCTCCCT	42.01
chr10	57615903	57615937	GAAGGGAGCACCAGTCTACCAGGCTAGCTATCTTT	43.11
chr10	57616163	57616197	AAAATCCTTCCCCAAATACCCTGCAGGTCCCATCT	43.87
chr10	57616205	57616243	AAAGCAGACCTGTGTCTGATTTATGCATGGTAGAACAGA	42.07
chr10	57616244	57616279	AGATGAAGGGACCTGTACTTGGAAGAACAACCAAGG	42.33
chr10	57616317	57616353	GAGCTCCATAGCTAAGAGATGCTCTTGCCTGAGATTG	42.3
chr10	57616354	57616393	CAGTCCTGTGATATCACACCAGTAAGAATATGCACTCTGC	42.13
chr10	57616762	57616802	TAAATTCTTTTGTTGTGAGCTCTGTAGGTCCTCTTTACCGC	42.24
chr10	57616803	57616838	AGCACTGAAGATCGAACCTGGTGTAAACACTTGACC	42.77
chr10	57616972	57617012	TCCTCTTAGTACTGTAAGAAAGTGGGTTCTACAGAGGTTGC	42.23
chr10	57617044	57617084	ATCTTATCATGTGTGTTGAAACTGTGACAGTACCAGCAGAG	42.1
chr10	57617087	57617127	TAAATGTTGTCATGTGTTCAGCAAGGCCAATTTTGGTTACA	42.22
chr10	57617382	57617422	AAGGACAAGTGCTACCAGTTAAAAGATGTGTCTTTTGACCT	42.14
chr10	57617423	57617463	CTGAGCCTCCGGCTAGCAATTACATCGTTTTAAAATGAAGC	43.27
chr10	57617464	57617504	TGTATTTTAGAAAGAAGAGCTTTGCAGATGCCTCCTTTGCA	42.64
chr10	57617505	57617543	TCGCACATTAGTTAGAGTCTGAGAATCTTCTTCGGCAGT	42.63
chr10	57617544	57617583	TAGAGGACAACTAAGAAAGATCACAGGGTTCAATGCTGGG	43
chr10	57617647	57617687	TTTTGCTTCAGATTCCTATTGGGTTGAAGGCAATAGCATTG	42.09
chr10	57617688	57617722	CACGTTGCACAGATGGCTTTGAAGATGCCGTAATG	43.08
chr10	57617723	57617763	AGGTAAAGATGAACAGTACTTGCTACCCTGAGATTTCAGGG	42.65
chr10	57617904	57617944	TAATCTGATGAATGTGGGATGAGGGTTTAATCTCCAGAGCC	42.81
chr10	57617961	57618001	AACAGTAGGACAATCAGAAATCTTTCCTGGTCTAGTCTGGC	42.74
chr10	57618002	57618036	CAAGGAGTCAAGGAGATTCAGAGGGTGTTCGGGGA	44.63
chr10	57618037	57618071	GAGACTAGAGGTAAGGGAGACACGGGCTCTTTGGT	44.09
chr10	57618074	57618114	ATGTGTAGTGTGTTCTCCTCGGCACCTTTATTTCTATTGAC	42.02
chr10	57618115	57618153	AAGGATGGAGGAGGAAATAGATATGAGACATGCGAGAGT	42.07
chr10	57618226	57618265	AAACAAACAAATGGCCCAAATCTCATTAGTCTCAGCCTTC	42.09
chr10	57618853	57618893	ACCTTTTAAATTTGTCTCTCAGGAAGGAAATCCCAGAAGCC	42.44
chr10	57618894	57618934	CCAGATTCTCCATGCTGACTTTTAGCAAGTCTCTTTCATCT	42.09
chr10	57618935	57618969	GACTTTTGTATTTCCGTCCTCCCATCCTCTTGGCT	42.63
chr10	57618970	57619004	ACGTGCACACAAAGCCCATAGAAACACTGCACCAA	45.11
chr10	57619134	57619174	TCAAATATCTTGGAAGCGAAGTACCTGTTCAGAACAGATGG	42.03
chr10	57619175	57619209	GAGTCTCAGAGTGGTGGCAGCAAGGTACATTCTAA	42.16
chr10	57619247	57619285	AAAACGAAGGAAAGAAAATGCTTGCTTGCCATCATTTGC	42.4
chr10	57619903	57619943	ATCCTCTGCTGACATTCTAAAACCGTTCTACAAATGCTTGC	42.86
chr10	57619944	57619982	TTGGTGTATGGCTAGTTTTGTTTGCCACTTTGTTCTCTG	42.14
chr10	57620166	57620206	GAGTATCTCTTGACAGCTAGCAGGATATGTTTGCATCAAGG	42.12
chr10	57620417	57620457	AGTGGTCTCATTTTAAACTATGGTCTCAAGCAAGTTCTGCA	42.16
chr10	57620538	57620578	AACAAGCTGAGACTCATTTTCCAGAGAGAAGGACTCTTACA	42.38
chr10	57620715	57620755	AGAGTAAGGTAAGCACAGTTTATCCTCAGTGAAACCTCAGG	42.56
chr10	57620785	57620825	ACAACAGGGCTTCTTGAATTTAGAATGACACACATTGTTGG	42.07
chr10	57620826	57620865	AGATCTCATTAAGCGTCAACTGAGGCTTGTGAGATCTAGG	42.66
chr10	57620897	57620937	TGATTTTACTTCAGAGAGCTCATGGAATCACATTGCCTACC	42.14
chr10	57620946	57620985	ACGTAGGGCCTTCTACGGCTAATATTCGTGATTTGAAATC	42.15
chr10	57622798	57622837	TCCCTGGTCCTAATTTGTCCCTTCCTAGTTCATAATTCCT	42.2
chr10	57622838	57622876	GTTTGACCCTTTATAAACTGCATTCTATTGCCCTCTGCC	42.06
chr10	57622890	57622929	ATGAACCAAAAGCACAGTGAAAGAGTTGATACAGTAGGCT	42.24
chr10	57622991	57623031	TTTGTGAGACGGAGGATATTCCTCAGTAAAGATCTGTTGGT	42.33
chr10	57623085	57623125	TTCATTCTCCTCCTTGACGTCAATGTAGCTCTTAATGGTGA	42.58
chr10	57623129	57623169	TTATCAACTCTGCTTGAGATTACAGCCTCAAATTAGCCCTG	42.14
chr10	57623889	57623929	TAAAGCCAAGGAAGTCCACACAAACTAAGAAAAGAAGTGGT	42.26
chr10	57624000	57624040	TTATTCCCCTTTCAGTCAGTCTGAATCATTTATTGGGTGCA	42.06
chr10	57624141	57624181	TTGCTCTACTCAAGATTGGTAATTGGCACCAAATCTATCCC	42.21
chr10	57624182	57624216	TTTGCCTGGGGAAATTATCACAGCGGGTAACTGGG	44.62
chr10	57624217	57624251	ATGTTTCTCAGAGGTTGCACTCGCCTTGCAGCTCA	45.76
chr10	57624252	57624287	GACTAGTGAACCTGTGAAAGAAGGGTCTCAGAGCAC	42.29
chr10	57624288	57624322	TGACTGAAAAGAATGTTCCAGCCACAGTGCAGAAG	42.14
chr10	57624323	57624357	GGATAACTCAAGCCAAGGTCAGTCAGCCCCTAGAG	43.56
chr10	57624470	57624510	TTCTAGAAGTTAAGTGTTTTCGTTCCAACTGCTTTGGTGGA	42.31
chr10	57624525	57624565	ATCCTTATACAGAACAGAAGTTCACTTTTAGTGGGCATGGG	42.01
chr10	57624568	57624608	CTTAACACCCTTCTACTCAGCAGGAACAGAGTAACAATTGG	42.14
chr10	57624609	57624643	GAAGCCTGAGCTCTACCTCTTGTGTCTCAGGGCAT	44.79
chr10	57624674	57624708	TTTTCCTGAGGCCTCTCCCAAATGGATGCTTTTCT	42.91
chr10	57624868	57624908	TGAAGATAGTTCTATTAGATCCTGGCAGCTACGCCAATACT	42.02
chr10	57624965	57625004	ACTTCTTTCTCTCTCCTGAAGGATGCTTAAGACTGTCTCC	42.36
chr10	57625005	57625045	CATATGGAGACAGATTAGGGAACTACTTCAGTTTTGGTGCC	42.12
chr10	57625046	57625080	AATGTCGGAAAGGTACAAGGTACTCAAGCCCTGTT	42.38
chr10	57625085	57625125	TTTGTGCTTTTATGGAGAGATGAAGTATGTTCCTCCCACAG	42.1
chr10	57625132	57625172	TTTTGACACTAGGGAACTATGCCAGTACTCTAGAATGGAGG	42.23
chr10	57625173	57625209	GTGGTGAAGAAATTGACCACAGAACCCCATTCTCTTG	42.07
chr10	57626003	57626043	ACATGTCCATGTTCTGACATGGTGATATGGAAACTCTGAAC	42.23
chr10	57626044	57626080	TACATGGATCCTTGTCTTGGTGCATCTGCTAATGACA	42.15
chr10	57626081	57626117	AGTCACTACTCCAAAGACCTAACATTGCTCTGGGAGT	42.65
chr10	57627436	57627472	AAAATCTTTCACCTGGTAATATCATCCAGCCTGCCCA	42.47
chr10	57627777	57627817	ATAGAATGTGTGTCCAGATGAAGCCATCTGAACATAACTGG	42.01
chr10	57627818	57627852	ATGTGCCACAAGTGTCCTTACGTAAGAGCAGAACA	42.56
chr10	57627853	57627888	TGGAGAGTGGAAACACAATGGGGAAACATGATGAGA	42.37
chr10	57627889	57627923	GAGGCAGGGAGAAAATAACACAGAGCACAAGCTCA	43
chr10	57627924	57627961	TCTGCATCAAGGATGACTTATGACTGAAAGCCAGAAGG	42.34
chr10	57627962	57627996	GGTAACACTGGCCTTCTCCCATGGGACCTTTAGAG	43.78
chr10	57628228	57628266	AATACCCTCAGAAAGAACAGCAGAGTAGGTTGCTAGTGG	42.91
chr10	57628267	57628301	CTGTCCCCAAGTCCCACTCAGATCTCAGCCAGCAC	46.67
chr10	57628302	57628336	TGCCCCAACCAATCAGAACCCAGAATGCACTTAAG	43.47
chr10	57628372	57628406	CATCAAAGTGCAATCTCCTGCTTCAATTGGGCAGA	42.49
chr10	57628407	57628441	GGCTCCTTACTGCTTCTTGCTTCACATCTCTGTCC	42.98
chr10	57628442	57628476	ATGTCTCCACTGCCCCACAGTTTTGATCACATACT	42.46
chr10	57628477	57628511	CATTATTGGCCAGTGGCAAGAGGAAAGTGCTTCTT	42.34
chr10	57628563	57628603	TCTCAGAGGCAAAGCTATGTTCTAGAGTACAAGTTACAGGG	42.27
chr10	57628604	57628642	CCTTGAAGGGTTTTCTCCATAGAACCGTTCTAACCTTGG	42.5
chr10	57628675	57628715	ACCATCTGTAGAATCCTTGACTACAACTTCCTCCTTGTTCT	42.19
chr10	57628716	57628756	GGATTTCAGCTTCTTCTTTCAGCTCAGTGGATTCTTCTTCT	42.19
chr10	57628757	57628791	TCTTCTTTCACCCTCCTAGAGGGCATGGGAACAGC	44.91
chr10	57628792	57628829	ATCATGTCCTGCTGCTGTCTAGTATTGAACTGTTAGCC	42.16
chr10	57628830	57628864	ACCTCTCACCTTTCACCCACTTAGATTCTCCCTCT	42.46
chr10	57628865	57628899	CTGGGTGTGCACATGTGAACTTCTTCCTCGACTCG	44.49
chr10	57628900	57628934	GCAGTCTTCCTTCAACTCCAGACCTTTCCACTACA	42.29
chr10	57628939	57628979	TGAATGTCCCCTGCACCATGATCTAATAATATACCCACAGG	42.74
chr10	57628980	57629016	CATCAATGTTGGTGGCTTTGGTGTCTATGTGGATACC	42.02
chr10	57629017	57629051	TTACTCCCCAATTGTTTGGCCATTGCCATGGCCAG	45.54
chr10	57629052	57629089	CCAGTCTTACCCACAGCTTCTCCATAAATTATGCCACC	42.72
chr10	57629092	57629132	TACTCTGTGGAAACGTCTATAATTGGCATCCTACCTTCTCA	42.06
chr10	57629185	57629225	CTCTTCTTCCTCAGCTTTCGTCTTCTTTATCTTGTCTTGCG	42.42
chr10	57629229	57629268	ACTTCATGTCTGTCTCCTTCATCTACTCCAAGAGCTAACA	42.07
chr10	57629269	57629307	TTTAAGCTTCTCACTTGTCTTCTCACCATCTTGCCATCA	42.18
chr10	57629609	57629649	AAAGTCACTGTCTGACACAATTTAATGCAACTGTGGGAAGC	43.2
chr10	57629681	57629721	TTTTCATTGGATATACAGTGAGTTCTGTCCAGTGGCAGTTG	42.31
chr10	57629725	57629765	CAGAACTTCCAGCTGGCCACATGGTGGCATTGGCTTTATTT	46.97
chr10	57629897	57629937	AAACTACGCATTTGGTAAAGACATTTGCAACCACAAAACCC	42.84
chr10	57630098	57630138	AACATCTCTCTAAGCATATGTTTTAGCTCTTGAGGGCACAC	42.09
chr10	57630281	57630321	AACAAAACTACAGTTGCACATTCACAAAACATTGGCCATTG	42.05
chr10	57630324	57630363	ATAGAATAGCTCACATGTCAGGTATGTTACCCCATACCCC	42.36
chr10	57630436	57630476	GGACTTGGAAATGTGCCAAATAGTAGGTTTTCAAGCTATGC	42.15
chr10	57630584	57630624	TTACCAGGCTGCAATTTAAATCTGTCATCAGTTCTGAAGGT	42.25
chr10	57631073	57631107	AGGGTTTGGATTTCCCCGTTTCACCTTATGCAACT	43.17
chr10	57631129	57631169	AGTCTATTATCTGCAAGTAGAGAGTTATTACCACACGGCGC	42.67
chr10	57631196	57631236	AGTCTAACCATCATACACTTTGTAGACACTTCCAATGGGGA	42.38
chr10	57631255	57631295	TTAATATGTCAGTCTTTCTATAAGCAGGCCAAATGGGGCTG	42.25
chr10	57631296	57631330	GTCAATGGGAAGTATCTGGGTATCCCAGACCTGGA	42.9
chr10	57631366	57631405	CCATAATAAAGACTTGGAATTCTGGTGACTCTCAGAGGCC	42.08
chr10	57631406	57631440	ACTGGGACTTCCAGCAAAAGTCACCTCCTCCAGAA	44.81
chr10	57631534	57631574	AGTGAGAGTCTAAAAGTGACGCCTGATACACATTGATGTCT	42.5
chr10	57631656	57631696	TGTTCTTTATGGCGTGAGACTCCAATGTGCTAAAAGAATCT	42.18
chr10	57631697	57631731	GTAAATAAACGCGAACACCCAGATTCCAGGTGCAA	42.33
chr10	57631739	57631779	AGTTTCTCCAAACATCCCTTGTTAGATAAAGTGCAACCTCC	42.38
chr10	57631780	57631818	TGATACCAGGAGCCTAAGTCCTGTAAATAAGAGGGAAGG	42.2
chr10	57631854	57631891	GAGGTGTGTAATTTCAAGGGAACTGACTCTGTCTTCGG	42.44
chr10	57631892	57631926	TGAACATGCACAGAGGCTGTCCCCTTAGGACACCT	46.13
chr10	57631975	57632009	GGTTCTGCTTAACTGGGCAGGTCCTGTGGAGCCTA	46.43
chr10	57632201	57632235	GCAGCTGGTAAGTACCGGCGAGCAGGTGTCACTAG	46.71
chr10	57632260	57632294	GGGGAGTTGGGGAGACCGAGTGAGGGGAAAATGTA	46.04
chr10	57632295	57632331	AGCTCAACTTTGCTATTTTATGCCTGGTCTGCACATG	42.3
chr10	57632337	57632371	GGGGATTTCAGAGCAGATCCCATCCTTCCACCTGG	45.38
chr10	57632382	57632416	CTGTCGGAGTGAAAGCTGGTGCTCCTGGGAGGTTT	46.78
chr10	57632417	57632451	GCTCATTGGCTTATGCTCGCTGGCCACTGAGAGTG	46.26
chr10	57632452	57632486	GACTCAGGGGACCTCTGATTATAAGTTGCTGAGCC	42.31
chr10	57632487	57632521	TTTCTCTGCTCACGCCATCAACGCCACATCATTTT	43.76
chr10	57632535	57632572	TTTTCTATCAGTAGAGGTCTGAGTTCCAACCCGCTTCA	42.65
chr10	57632573	57632607	AGCGTCCAGAACTGTGGCTTTAGCCAAGAGACTTC	44.16
chr10	57632623	57632659	CCCCATTCCTTGATAAAGTATGCCTGCTAGGAAACCA	42.44
chr10	57632715	57632749	CGCTGATAAAGGAAGAGGGACTCAAGTGCCAGATG	42.86
chr10	57632750	57632784	GTCCCACAGACTGAAAGGCAGAAGGCATCCCAGTC	45.72
chr10	57632785	57632819	CAGGTTGCTCTTGGCTACAGTTACTGCAGCCTTTT	43.46
chr10	57632820	57632855	GTGGGTTCCTGAAGGTTTGGAGGGTTTCTGTAAAGG	43.11
chr10	57632856	57632890	GTGACCAGGTCTCATGGACATCTCAGACCCCACAA	44.79
chr10	57632891	57632929	CTCAATTCCCTTCTTTAGTCAAGCTGAGATGACAGTGGC	42.62
chr10	57632941	57632981	TCAAAGATAATATCAGAAAGCACTCCTGACTCAGGGAAGCT	42.4
chr10	57633020	57633054	AAGCAAACAACAGGGTTAGCAGCTGGACCCTAGCA	45.62
chr10	57633055	57633089	GACCAGCAGGTGGATACTGGACACTGATGACCACT	44.78
chr10	57633090	57633124	TAGAGGCATGTTCAGCTGCGAAAGACAAACCAGAA	42.92
chr10	57633125	57633159	CGAGGCACTCTTACCTGTGATTGGATACCGGAAAA	42.51
chr10	57633160	57633198	AGTAATGGGTTAGACTGACTCTTACGGGTTGTTTTGCTC	42.12
chr10	57633338	57633378	TTAAAATGTGGTGACCTCAACTCTCTGATGCCAAAGATTGC	42.89
chr10	57633379	57633413	ACCTCCAAAACGCTGTACCCTGTGACTCCCAGACA	46.13
chr10	57633414	57633449	CTAGACAGAGCCAGTCAACTGACTCTGTCTCTAGGG	42.46
chr10	57633625	57633665	GTGTCTATGACTTTCTTCAGCAAAGTATTACAGGCAGGAGC	42.42
chr10	57633879	57633919	AAATCTACCCTCTTCAAAAGCAGATGATCTTCAGAAAGCCA	42.01
chr10	57633978	57634018	ATCCAGTTTTAATCTTCAGCAATTTGTAAGACCCAGCATGC	42.05
chr10	57634019	57634054	CTACTTGTAGCCTTCTAGTCCCATCGGAACTCCAGG	42.91
chr10	57634335	57634375	TTATTGTGGTTTGATTGAGTCCAGGTCCTTGTTACATCACC	42.35
chr10	57634382	57634421	ATCTTCCCTTCCACCCACTATTAGCTTCAAATTTCAAGCA	42.28
chr10	57635221	57635257	CATTGTTGTCAATATGTGCTGCTGTGAACCCCAAAGC	43.14
chr10	57635613	57635652	AGAGACTCACAGAGGAAGCTTTCCTTCAAAGTTAATGCTC	42.07
chr10	57635675	57635715	AAACTGTTACAACAGTTTTCACCCAATTTTGTGTGGCTTGA	42.38
chr10	57635720	57635760	AAATTTGGTCATGTTCCATTCCTCTACTGCAAACGTTTTGG	42.35
chr10	57635822	57635862	TAGCGTGTAGAATAAAAGGAGCCTCCTTAGTTCAAGTGTCA	42.38
chr10	57635878	57635918	ATCCTCTCTTAATGGAGGTGAGGAAATCTAAGGTCCCTAGA	42.37
chr10	57635959	57635999	ATTCAAGACAGAAGTCTTCCTTGTAGGACCTTTCCTACTGG	42.45
chr10	57636634	57636674	AGCTTTTCTGTGTCATTGTGAGATAATGGAACTTCACAGGA	42.04
chr10	57636675	57636714	AAAGTTCTAGGTCACACTCCTGTGTATACCTGCAGAAACA	42.59
chr10	57636811	57636845	TTTTCCAACTGGCAATAGCAACCGCCTAGGTAGGG	44.4
chr10	57636846	57636885	TGCCTGCTGTGGACTTTATAGAAAATGAGGATTTGTGTCC	42.61
chr10	57636886	57636926	CTCAGAGTCTCAGTATGACAATATCCAGGAGCTGAGTTTGT	42.3
chr10	57636957	57636994	TGTGTGTTCCTGAATTTGAGGCAGCAATCTAAAGGAGA	42.44
chr10	57637020	57637057	TTTTCAAGAAGGAAAGAGGGCCAAGGGAACAAAGATGC	43.4
chr10	57637062	57637102	AACAGTATGGAGTCAGGACATAGTTGACAGTTACATGCTGT	42.56
chr10	57637103	57637137	GGCAACAGCTGAAGCCTTTGAGCACAAGAGAGACA	44.79
chr10	57637173	57637208	TCCCTCTTCCTTCGAAGTCCTAACATTGTTCTGCTG	42.24
chr10	57637209	57637243	ATAAGAGGAAGTATCGTCTGGGCCGGATGTTCAGT	42.92
chr10	57637244	57637278	ATGGGCTACTGGAAGTGCTCATTTAGGGACTGAAA	42.19
chr10	57637406	57637446	ATGCACGGAGGTTACATATCTCGAGGAGAAAACAATTTGAC	42.31
chr10	57637447	57637481	TTTCTCAGTCTCTCTGCCTCTCTTGTTTCCTTGCA	42.12
chr10	57637482	57637522	CACACATGTGTAAACAGGAATGGTTTACAGTCCAAGCAATT	42.05
chr10	57637558	57637598	AAATAACCACTTTTATTGTGGAACCTCTGGAGCAAAGAGGT	42.27
chr10	57637599	57637636	TAAACTCGAAATGATGAAGTAAGACCTCTTCGCCTGCC	42.36
chr10	57637696	57637736	TGTTAACACGCTGAAGGTTTGTAAGACATCTATCAAACCCA	42.11
chr10	57637737	57637772	AAGAAGAAGTTACAAACGGCAGCACTTCCTCAGAGA	42.3
chr10	57637773	57637807	CTGCTTTGCCTCCCAGTCCCTCTGTCCTTGATGAA	45.33
chr10	57637843	57637877	AAGCAGCACGGCTCATGGGAGGGAAAAGTTAGACA	45.44
chr10	57637880	57637920	AAATAAAGACTGACTCACTCAGGCCTTTCACACAGTCTAGG	42.79
chr10	57637921	57637957	AAGTTACAGACGTTCCCCGCTCTTACAGTTCTTAGGT	42.82
chr10	57637958	57637992	GAGCAGGGAGATTGCAGGGCAGTGCAAGCAAATAT	45.1
chr10	57638029	57638069	TATTCTGGTTCCAGAACTATTAGAGCCTTAAAGGACTGGGC	42.58
chr10	57638070	57638105	CTGATGATAGCTGAGTTGTGTAAGGACAGACTGCCA	42.09
chr10	57638106	57638140	AATGCTTCTCTGGTGTGAGGCTACAAGCTGGCACA	45.55
chr10	57638141	57638180	ATTTATGGGCACAGCAATTTGAGATTGAGAGTGGACTTGA	42.51
chr10	57638225	57638264	AGAACCTGGGAATGTGACCACATATGAAAATAAAAGCCCT	42.33
chr10	57638283	57638322	AAATCAGAGGTGTGATATTTAAGAGGCCGCTGTATGGAAG	42.09
chr10	57638360	57638400	ATATGGTGAGACTCCTTATGGTAAGAATGCAGAAGCACAGA	42.42
chr10	57638414	57638448	CCCCAGAAAGCCCAAGAAGAAGTTGGAAAGAGACA	42.89
chr10	57638451	57638491	TTGTAGCAACGAGTGTGTTTATAACCACAAAGAACTTCCGT	42.4
chr10	57638493	57638533	TGTGTATATAACCACAGGTCAGGGTTGTAAGAGTAATGGCA	42.38
chr10	57638541	57638581	GGCTAATAGAGCTTTTGATTTGACAAGATGAAAGGCAAGGC	42.29
chr10	57638582	57638617	TTTGTGATCATGAGGAGGAGCAAATAGGAGGTGAGG	42.11
chr10	57638618	57638655	AGACGCATCAGTGTTCAATATTCATTGGTGTCTTGGGA	42.45
chr10	57638674	57638714	TTTATTCAACGATAAAACAACTCAATGGTGGGAGAGGCTGT	42.35
chr10	57638715	57638749	GACTCTAGAAAAGGTAAGCCACGGGACTGTTTCCT	42.16
chr10	57638750	57638784	GAAGGAGAGGGGTTTTATGAAGTGGGAGTCGCAAA	42.72
chr10	57638785	57638820	CATTGCATGCTCTTCGGCCTGTAATGGAGTTTAAGG	42.38
chr10	57638835	57638875	AACATTTTCTATGGAAATGGCCATGTTAAGGAAACGGAAGC	42.2
chr10	57638876	57638910	GATCGGTTGCCAGGCCTCGGACTAGGTATGTTCCA	46.22
chr10	57639068	57639104	ACACTCACCCACTTATGTACAGGTAGAGAACAGAGGT	42.14
chr10	57639788	57639826	CCCTAGCCCCTCTGTCCAGTCATTAACTAGAAAGTATCA	42.15
chr10	57639837	57639877	TGATGATCACATAAATCCAAATCCTTGGTCCACTGGAAACT	42.08
chr10	57639878	57639916	GACGGGAATTGAAAAGGATAACTCTTGTCATCCTGGACA	42.23
chr10	57639922	57639962	AAAAGTCTAAGTGTGGTACACACCCAGCTCTCATTCTTAGT	42.53
chr10	57639985	57640019	AAAAGGCAGTGTGGAAAGGTGGGTAGTGCATCTAC	43.05
chr10	57640036	57640070	CGCTGCCCTTCAGCATTGTTGGAAGCCAAGCATCT	46.85
chr10	57640101	57640140	ACGAAATATTCTCTTACTAGTCTCAGGGTGAACCTTGGCT	42.27
chr10	57640141	57640181	TTCATTCATCTGCATTGGGAATAATGGGGAAAGGTTTCAGA	42.43
chr10	57640182	57640220	GGAAGTGAGAAACAGTTGCCTCTCACAGTAGATCTCAGG	43.09
chr10	57640221	57640257	CAGTCTTTGAAATAGGGTGGATGTTGGCTAAACGCTG	42.21
chr10	57640276	57640316	TCAGCAGAACTTATTTCACCTTTATCAGCCTATGTTTGGGG	42.31
chr10	57640364	57640403	TTTTACAACCACCTGCCTTCATTTTCCCTTTAAAGCTGTG	42.3
chr10	57640428	57640468	AGACAATTCTGCTCCATCTCTTAACCTTTCCATCTGTTGTG	42.22
chr10	57640526	57640566	AGCAAATATATGTCAAGTTAGCACAAAGGGACAAGAGGTGT	42.11
chr10	57640569	57640609	ATGAGATTTGTGAAACTCGGCTTTTAGTCACAGCTTGATGC	43.08
chr10	57640791	57640831	TCCATCAATTTATTCCATAAGTCCATGTGGGAAGCTACTGC	42.25
chr10	57640877	57640914	TGAGTCATGTTGGGACCTAACAAACAGCTGTGATTAGG	42.41
chr10	57640925	57640965	CTTTGATTAATCTGGCCTTAGTCTCAGTGTCAATCTTGGGC	42.53
chr10	57640966	57641000	ACAAGTGAATCTGGCAGAGCCTGAAAAGAGAAGGA	42.39
chr10	57641001	57641038	AGAGCCCGAGATAAAGCACAGGGAAAATATTTACTGGC	42.57
chr10	57641039	57641077	CTCTTCTACCCTGAAGATGGATTGGCTAAAAGGAAACCA	42.03
chr10	57641078	57641112	GACGGGTAATGAAACCAAGCGAAGGTCTGTTTCCA	43.23
chr10	57641504	57641541	AAAAGCTTGCTCTGTAGCCACCTCCACTTGTAATTAGT	42.3
chr10	57641674	57641714	AAAAGAGTCCACGTTCCATGTCTTTAGGTTGCATTTTCATG	42.04
chr10	57642097	57642132	CTTAACCACATCCTCTTGGATGCAGGCATTTCTGTG	42.23
chr10	57642141	57642181	AGTGATAGATGTCAGCAGGAATGAGTGAGACTCATCTTCTT	42.06
chr10	57642182	57642216	TGTTTGGGTGCTTAGAATTCTGTCTGCTCATGGCA	43.06
chr10	57642312	57642352	AGCTATTCAGAAGGATGGTCCAGAATAGCAGAAACAAAAGC	42.42
chr10	57642996	57643036	AGAGCTGGATTCAGAACTTAGCTCTACTACTTATTTGCCCT	42.13
chr10	57643042	57643082	TTTCCAGAATTTTCTGACTTTTGCACTTCCAGTGTATTCGC	42.12
chr10	57643123	57643162	AGCATCTAACACATCTCCACTGTTTGTGACTGATGTTTGA	42.19
chr10	57643163	57643198	GTGTGAAGGCTGCACATAGGGGTTTAGATTGAGTCA	42.63
chr10	57643199	57643233	ATGAGGTGCCTGTGCATTGAGGACTAATGGTGGAG	44.1
chr10	57643252	57643292	TACACACTAGAAACACAGCCTTAGTAGGGCATATAACTGGT	42.07
chr10	57643394	57643434	TCTACTCTTAGTGTAAACATGCTTGAGAGTTGCTCATGCAC	42.08
chr10	57643435	57643472	AGGTCTATGGACCTCAGGCTCTTCGGTACTAAGTAAAC	42.25
chr10	57643473	57643512	CTGTGAGAACAAGGCTTATATATGTCTCTAGCTCCAGGGG	42.52
chr10	57643517	57643556	AGAGAAAAGGAATGACTGTGGGATATTGTGACTGATTGCC	42.37
chr10	57643672	57643711	ACAGTTAGGATAACTTGCATTCAATCCAGAGTACCTGCAC	42.16
chr10	57643865	57643902	TTTTCTGAGATGGGATCCAGGTCAGTATCGGTGATTGA	42.66
chr10	57643903	57643937	CTCCTGGATGTAGCGCTCCTTTGAGTGTTCCATTA	42.39
chr10	57643938	57643974	TCGTGACTCTAGTAAGAGAGACACAGACTGGGGATTC	42.05
chr10	57644244	57644284	TTGGGAGATAAAAGAAAGGTAGAAGACACCAAAACATGCCC	42.54
chr10	57644320	57644360	CTGTTCTCTAATCAACAATCCATTATCCCATGGTCACCTCC	42.08
chr10	57644361	57644395	TTAATCCTAAGGACTAGGCCAGGCCTCAACAAGGT	43.04
chr10	57644461	57644501	ACCATGTGACTGAATTCACCATAGCAACTTTGATCAAGTGT	42.48
chr10	57644505	57644545	AATGATCGGCTGTCTTTATCAGTAATCTTGAAATCAGGGCC	42.34
chr10	57644587	57644627	GATAGCCAGTCATTTCTCAGGTAAAGAGGAATGTGTTCTGG	42.09
chr10	57644628	57644667	GAAAATGCCAAGAGATATGAAGTGCAAGGTGTGTTTGAGG	42.29
chr10	57644673	57644713	TGATTCATTCAACATAATGGAAGTGCTCTGTATGGGACAGC	42.43
chr10	57644714	57644751	AGCAGATGGAGCTTGACGTTGAACAGGAAATAGATTCA	42.28
chr10	57644818	57644858	ATGGAATTCCATTTGTAAAGTGGTGACATGACTAATGGCCC	42.8
chr10	57644859	57644893	ATGCACCTCTGCATGAATCCTTCCTTTTCTCCTGA	42.53
chr10	57644911	57644945	GGGGAATGAGGTCAGAGAAGAACTCATGACTGGTT	42.11
chr10	57645009	57645049	ATGATGACTTTAGGTTGGTTGAGCTGCTATGGTAACTTTGG	42.4
chr10	57645098	57645138	AGTTTTGCCTGGAAGTTGCTATGCTAAACTAGAGTTGTACA	42.01
chr10	57645505	57645544	AGAGTTTGTTTCCGTTGCTTTAGTCTTCCTGACAGATTCT	42.02
chr10	57645578	57645618	TACATTCAAAGTACCCTTCGTGCTGGAAAATAACTCTGACC	42.15
chr10	57645623	57645662	TTTTATTTGGCAACAGTGGAGAGTTTCCTGAGAAGCATGT	42.7
chr10	57645671	57645711	TATGTATGTAGTCATAGAACCAGGTACCCCTAGCATCCTGT	42.48
chr10	57645712	57645746	GAACCTGGCTCACTTGAGAGCTACTGAGCTGGGAG	45
chr10	57645747	57645781	TGTTCTTGGGAATAGCTGGGACAAGTGAAGCACTG	43
chr10	57645784	57645818	GCCTAGCAGTCCCTCTGGGGCAGTCATAAGGGATT	46.17
chr10	57645836	57645870	GGCCTCTTGGTGCCACATCAGCCTCCATGGAGTAT	46.76
chr10	57645906	57645940	CAGAACATCTTGGAAGAGTCCGGACTACCCTCAGA	42.79
chr10	57646035	57646075	ATTACATGTAAACTTGGGGAAAGACACATAGAAGTGGCAGC	42.53
chr10	57646109	57646147	TTTTGTCCTTCAGGCTTGATTGTAAGGAAGGTCTTCTGG	42.5
chr10	57646178	57646218	CATGGAATAGGTACTGTCCCTTGGTTAACATTCTGTAAGCC	42.15
chr10	57646243	57646283	AACTGGCAAGCTAATTCTAATCTGGTCAAGAGATCCTGTTG	42.12
chr10	57646563	57646603	AATCTCTGAGGACAACTGACTTCTCATGTTGGAAGTCAATG	42.01
chr10	57646604	57646640	TTTCTTTGGTGAGCAAATGCTTGTGAAGATTCTGGCA	42.38
chr10	57646644	57646679	TTTTCACAGACCAAGATTCAGCCCAGGATAGTGTGG	42.66
chr10	57646680	57646714	GACAATTCCAGCCTTTGTTGGAAGTGGAGTGTGAA	42.18
chr10	57647082	57647122	ACATTGATGCATGGAAGATGGTAGAGTTAGTGCATCATTGA	42.06
chr10	57647135	57647175	AAGTAGTCACAGGAAAGTGGACATCTCTGTAAGGTTCTTGA	42.23
chr10	57647459	57647498	AATTCATTCCCGTCTCTCACTGTTTTCAACTTCCTACTCC	42.08
chr10	57647529	57647569	ATCTCTCCTCTACCTCCCTGTCACATGAATTTCATTAACCT	42.05
chr10	57648025	57648065	ATGGTGTCTTAGGCTGGTATAGAATACTTAGTAGCTTGGCC	42.33
chr10	57648122	57648162	TCCATAAGCACTATGTCATTTTATGAGGGCAGTCATGTCAG	42.03
chr10	57648521	57648561	TGTACCCATTAAAGCCTCTGAAGAGGAGAATAAGTTCAGCA	42.51
chr10	57650105	57650145	TCCAGTGTCAGCTAGACTCTCATAAAATTTTACCTGGACCC	42.63
chr10	57650146	57650184	AGCAGGATGGATTGTTCATGCAATGCCATGTATTAGAGG	42.89
chr10	57650185	57650220	GCAGAGAAAAGTGGGTTAGTGGTGGTTTTCTGTGAG	42.04
chr10	57650295	57650335	TGTAAGCATAGCATATGTGCTGCTGTGCATACATCTTTAGC	42.69
chr10	57651090	57651130	ACTTGTTATCTCTGGAAGCAGAAACTCTTTAGGACTTCCCA	42.46
chr10	57651131	57651167	TCCATAAAGGGAAACAGCAAGATGTAGGAGTGTGAGC	42.4
chr10	57651182	57651216	GGGGCCCAGGACAGATCTAGTGCTAGAAGTAGCAG	44.54
chr10	57651226	57651266	TTTGCTCTTTCTTGTTCTTCAGGAATATTAACCGAGGCACA	42.31
chr10	57651267	57651301	TTTGCTGTCTCATTGCATGGGGCCATCCTTTAATC	42.46
chr10	57651302	57651338	CCAGGTAATCTAGAGAGACAGCCAGGATTGTCAATGC	42.29
chr10	57651339	57651374	TCTGTCTAAGGCAAACGATGAGCCTCAAATTCAGCA	42.73
chr10	57651488	57651522	AAAACTGCATGTAGGTCAGCTGCCTGTTCCCAGGA	45.48
chr10	57651576	57651616	ATTCCAATACTGTGGCATATGACTGAGGAATACAGTGGTCT	42.47
chr10	57651617	57651652	TGCTCCTATGCATTAGGACTCAAAGACAACTGCTGT	42.31
chr10	57651653	57651687	AGGGGTATGTCACCTTTGCAGGCACAGGGTTGAGA	46.5
chr10	57651688	57651722	GAGGCTGCCACTCACACAGAGGATCCACTTGAAAT	44.16
chr10	57651763	57651803	TAAGCTCTTCATACACAGTTTGACAGAAAACCCAAGGAAGG	42.29
chr10	57651892	57651932	TATAAAGACAGGCAGCTGTTTGCTTAAGAAATCTGTCCTCC	42.22
chr10	57652058	57652098	TTTCTTGCTGTTTGTTTCCTTCAGGGGTCATGATATACTGG	42.41
chr10	57652099	57652134	AAACCACACAAGATTAGTCTGTGGAGGCAGAAACCA	42.58
chr10	57652135	57652169	TAAAGCCCCTGAAACCAGGTTCGGAGAGGAACGAT	44.81
chr10	57652170	57652206	AAAGGTAGGTAAAGTTTTGGTCCCGTTGATCCTTGGA	42.26
chr10	57652226	57652266	TATCTTTATTACTCTAAAGCCAGGGAACAGCAAAGGATGGC	42.07
chr10	57652268	57652308	AGGGAGAGACTGGCCTCAGTTTAGAAAGTTACTCAATACTG	42.3
chr10	57652334	57652374	ATAGCAAACACTACACACATTTCCATCTGATGTAACCTCGG	42.19
chr10	57652424	57652464	AGCTGTCTCTCTTTAAATTTCTCTCAGTGAAAGCCAACTGG	42.27
chr10	57652702	57652742	AAATTCTCTTGATGGTTCTGACTGGTGGACATACAACTCAG	42.04
chr10	57652818	57652858	AGATGTATATGCACACAGTTGAGGCATGTGCAATCTTTACA	42.39
chr10	57652859	57652893	ATGATGGAATTTCCCTTGAGGCCACTCTAACCCAT	42.37
chr10	57652894	57652929	AGTTCTGTGTTCTGCTGTCTGGAGTGAGGAATTTGT	42.35
chr10	57652930	57652967	TCCTCCATCATAGTTCGAATGATGGGTGAGAACACTGA	42.6
chr10	57652980	57653020	TTAGGTGACGTATACTCTTATTCTTGCATCCCCAACATCCC	42.71
chr10	57653021	57653055	CAAGAGAACAGTACAGGGAGGCAGCAGCAACAAGT	44.35
chr10	57653069	57653104	GGCTTAGGCCCTGTGCCTGCTTTCTGGAGACTGTTT	46.99
chr10	57653191	57653231	AACTTGTCAACAAAGAATAGCATCGTCATTTGACGTTTGCT	42.07
chr10	57653371	57653411	AAAATAATTACTAGGTCACTGTGGTGGCATGAATGCTCAGG	42.44
chr10	57653418	57653458	AAACAGAAACCATTAATTCAGTTCTCATGACAGCTCTGGCA	42.48
chr10	57653459	57653493	GGAGGTGAAGAGGGTTGTTCCCTTCTGTCATGAAG	42.71
chr10	57653494	57653528	GCTGACTGCGTAGCCAACTGCACATATTTGGCCAG	45.47
chr10	57653556	57653596	ATTCTGTCTACTGTCAAACCTATGTCCTTGACCAGTATGGA	42.07
chr10	57653612	57653652	TACTGGCTTTAAGAACAAGGCATCTCACTTTCATCAGACAC	42.27
chr10	57655571	57655611	TTAAATGAAGAGGGCAATGAGAGAACGAGAAACACACAACA	42.36
chr10	57655612	57655648	AAGTTAGCAGTGAGCAATGTCTCCATTGTGTTCCTGT	42.64
chr10	57655737	57655777	TTGTGGAAAAGCTTGCCATTCAAATGGAAGAACAAATGACC	42.81
chr10	57655843	57655883	ACATGTTAACACAGTGAGCTACTTCCCTCTTACCATTACCA	42.45
chr10	57656516	57656556	ACTTCCTTATATGTCAAGGAACCAGAGACAAAACAGCATGG	42.24
chr10	57656655	57656695	AGTGGAGGTCTATAGGTAAGTTGGTTTTCTACTCTCAGCAG	42.02
chr10	57656984	57657023	AACTGTATTCCAAGCAATAACCTGGGAAAATGGCAGTTTT	42.01
chr10	57657032	57657072	AAGGCCAACTAAATTTGAGCTACAGTATTCACAAGGGTAGG	42.14
chr10	57658551	57658591	TTGTCATGTATGGTGTAAGAAAGATGGCTATTCCACCTCCA	42.72
chr10	57658592	57658631	TCTAGAGGCACTCTCATTTTAAAGGCTGAATTCCCAAAGC	42.49
chr10	57658633	57658673	AATGTGAAAGGGAAAGCTATCACCATCACTGTACACTGATG	42.23
chr10	57658827	57658867	AGGTTTTGGATTATGCCAAGGGATCTAGATTGTCAACTCTG	42.07
chr10	57658868	57658908	GTTTGTCCCATCAAAAGGGTTCTTGATTGGATTGAATGTGT	42.16
chr10	57658909	57658943	CTCAACCCATTTCAAAGCAGCTTGCTAGTGCATGG	43.07
chr10	57658944	57658981	TTAGTGACTTTGGGTGTGCTAGATTTAGGATGCTGTGC	42.58
chr10	57659039	57659078	ATTAGTCATTGAGAAGTCCAAAAGGACTCAGTGGTTGAGC	42.24
chr10	57659096	57659136	AACAGAAGTCAAATAAAGCAGTTAGGAACAGTGTGTTGCCA	42.64
chr10	57659144	57659184	TCAATGTACTTACCAGTTACAGTAAATGAGCCATTCCACGC	42.3
chr10	57659185	57659219	TTATTGCTCCCCTTTCCAGTCTGCCTTTATGAGCT	42.4
chr10	57659220	57659257	CAGCTTGCCTTTGTTTGTAACCATCTATGCTGTTTCCA	42.31
chr10	57659647	57659687	TCCCACTTCTGAGAAGGGATACATTTCATTGTGATAGTCCC	42.59
chr10	57659700	57659740	AAATACAGTGCTACAGTTTGTTAACTGGCAGAGCATCATGA	42.31
chr10	57659863	57659899	TTTTAAGATCAGTGAGGCTCTGTCTTTCCAGCTCTGC	42.47
chr10	57659966	57660003	TGCTTGCCTATTAAGAGGATTCACCAATGACAGGATGT	42.14
chr10	57660420	57660460	TGGGTCTCTATATGTCGTGTACTGAAGCCATTTGAAGATGA	42.33
chr10	57660503	57660543	TAAGGAAAGAGCAGACAAGTCATATGGAGAGTCAGACTACC	42.01
chr10	57660544	57660579	TGTTAGGGAAGTGAGACCACAACAGGTGAATTGACT	42.07
chr10	57660600	57660640	TGTGCCTAAGGTTTATTCGTACCTACAACCTTTACACAGGC	43.22
chr10	57660680	57660720	GTCTCCACCTAGTCAATTGATTTGTTACGTAAGCAGGAACA	42.1
chr10	57660721	57660760	CACCAACAAACCATATCCAAGTGAGTCACACTACTGTTGC	42.99
chr10	57660761	57660798	CAGTCAACACACTTGCTTTTGTAATTCAGGCTACAGGG	42.21
chr10	57660799	57660833	GCAGAGCGCTGGGTTTCTCTCCTAGTTTCATGCAC	44.8
chr10	57660834	57660874	TACCTCATCATTCAGGACAACTTTAGGTATTCCTTGAGGGG	42.46
chr10	57660925	57660965	AGTCCATGACAATTCCCCAAATGATGTAGTTAGAAATGGCT	42.12
chr10	57661000	57661034	CGTGTGCAGCACTGTTTGATCTTAATGGGACTGGT	43.42
chr10	57661050	57661090	TATTTGCAGCTTTCCTTTAGGTTATGTGGCAGGGTTAATGC	43.03
chr10	57661091	57661125	TGGTCCTCTAACTCACAGCCCAAATCTCAGAATCC	42.13
chr10	57661191	57661231	AATAGAGAGAACATAATGAATCCTTTGAGCTCCCCTCACCA	42.36
chr10	57661232	57661270	AAATGACCTGTCTGCTATTCTGATTTCAGAATGGCTGGT	42.33
chr10	57661271	57661308	AGCAACATACCTCCTTCCCCTTTGAGCATTATGAATCT	42.07
chr10	57661309	57661343	AACCTAGCTACTGATTCCCTTTGGGTGAAGCAGTC	42.44
chr10	57661376	57661413	AGTTTGTCAAGTTGGAATTCACTGGTCATGAGAGTCCA	42.23
chr10	57661502	57661542	TTCTAGGAAGGTTTGGGAAATGTCAACATTCTTCTGGAGAC	42.07
chr10	57661543	57661581	AGAACTATGTCAGCTTGAAAAGCAAGTTTGTGGATGCAA	42.03
chr10	57661582	57661616	CCAAGGCCTGTAGTTTCCTATGGTTGAGGTAGCCT	43.49
chr10	57661617	57661651	CAGCAGTTCTGGGCAGTCAGTAAACACTGAGTTTG	42.22
chr10	57662143	57662181	AAAAGATGACATCACTGTCCCAGAGTGACATCATTGTCC	42.36
chr10	57662213	57662253	TGTCTCAGATGATACATTTTCTGACCTTTGGAAGGCATTGT	42.13
chr10	57662306	57662346	TGTATGACTATGATTGCTGAAAGTGTGAGGGATAGCAGTCC	42.79
chr10	57662427	57662467	ATAGAGAACATGGTTTAACTCTGTGACCTGATGCTAGAGGG	42.38
chr10	57662468	57662503	GTCTCCAACATGAACTTCTCGAGAAGTGTGTGGAGT	42.25
chr10	57662715	57662755	TTCCTAACATGCTTTGTCACTATCTGGCTACAGTAGTCTCT	42.02
chr10	57663101	57663141	AAACTTCCATTGATCAATGCACAGCCATAGAATCTATCGCT	42.35
chr10	57663469	57663509	AATCTCATGACTTTACATATGTGCTTTGGATAGCAGGCTGT	42.06
chr10	57663656	57663696	AACCTGTTCAATTGGAGTGTTTTCTGATTTAGAAGCAGGGC	43.04
chr10	57663711	57663751	TATCACTGAAGAGCTTGGTGGTACAGGTAAATGTCCATTTG	42.08
chr10	57663754	57663794	TAAAGACTCTCCATCAGCATCAGAGTGTAAGAAGTGCTTGA	42.39
chr10	57663804	57663844	TTACTTAACTGATGGGAAAGTGTCAAAGTAAGTCAGCAGGC	42.26
chr10	57663845	57663879	TCCTTAGGAGGGAAGGAGATGATGGCAACAGAGGT	44.03
chr10	57663880	57663914	GGATCTGACAGCCAAGAGGTTGGAGACCATGAGAA	43.55
chr10	57663950	57663984	GGTTGGCCATGGTGACACAGAGTCTGGAGGAAGGT	46.58
chr10	57663985	57664022	GATATCTGGGCAGATAACCAAAGAAGTCTGGCCATAGG	42.2
chr10	57664025	57664060	CTGAGGCCCCAGGGTTGAGCTTGGGTAGAGAGGATA	46.72
chr10	57664061	57664095	GCGTGCCATCCAGTGTGCTAAAGCAGAGGCTACAT	45.99
chr10	57664119	57664159	AAGCTGTGCTATTTCAGGTTTGTCAGTTATGAAGACTGAGG	42.29
chr10	57664272	57664312	TACTAAGGAGGATAATTAAAAGGCAACTTGGAACCAGCCTG	42.04
chr10	57664313	57664347	GTCGGTTTCATCATGGGAAGCCGTAGTAGCTTGCA	44.38
chr10	57664348	57664382	AAATGGTCAGAATCCCTGACAGTTGGTACTGCTCA	42.25
chr10	57664383	57664422	CACACAGACAAGGTTAAGTGACACATGAAACATGGATGTG	42.02
chr10	57664438	57664478	TGGATTTATCCTTGGAGGGAGGTCATCTGTCAGATAAAAGA	42.08
chr10	57664479	57664513	ATGGTGGCAGGTGGTTGTTTACAGCTGAAGTCTAC	42.99
chr10	57664587	57664626	TTTTACTGGCAAGGACTGTCACACCAAATTATTTGACTGC	42.11
chr10	57664627	57664661	CAAGGAGCAGAAGGACACTGGACACTGAATCACTT	42.63
chr10	57664662	57664700	CAGTTTTGGTTTAGACGTACTTCTCTTGTTGGGCTCAGA	42.32
chr10	57665096	57665136	TTTCCAAACAGCATTGCTTATAATGGTGAATGTGGAATGGC	42.51
chr10	57665161	57665201	TACTTGCATCTCATGGATTCTAACGTTTTGAATTCCGACCT	42.06
chr10	57665209	57665249	AGCTGTGGGGCAGGTTATTTACCATACAGGTAAATATGAGG	42.97
chr10	57665376	57665416	ATCCTCACAGTGTAAGCATAATTGTATATGTCCAGGCACAC	42.02
chr10	57665446	57665486	TACAAGGCATTTTGCAACTGGTCACAAAGTAAGTGACTTTG	42.22
chr10	57665552	57665592	TTTCATTTTAGTAAACCTTCATTCGGCTCTCAAGCCCTTGA	42.35
chr10	57665621	57665661	ACTTCTGAGAGTCAGTTGACTGGAGATACTATGTGGACAAC	42.21
chr10	57665662	57665699	CTACTTCACAACAACACCCAAGTCAGCCTATGATAGCT	42.13
chr10	57665723	57665762	AACTCATGGATTGGTCATTAAAGTCCAACCTTCATCACCT	42.12
chr10	57665764	57665804	TTCATCCCTATGCCTTTTCTTTAACTCTTCATCTCAGGGGC	43.18
chr10	57666044	57666084	ATTATGGGTCTTTTCTTTAGAATTGGGTACACAGCCAGAGC	42.32
chr10	57666085	57666122	TGGTATTCTTCAAAACAAACGTCTGTGCCAACCATTCA	42.06
chr10	57666132	57666172	TTGCTCTTAAGCAGCCACACCAATACATTTCTTTGTCTAGT	42.32
chr10	57666501	57666538	AGTTTATAATGCATATGGTAAGATGGGTGGCCCATGGT	42.21
chr10	57667185	57667225	TGCTTGGCAGGTTTAACCTCTTCAGACAGTATAGAAAGTCT	42.57
chr10	57667261	57667298	TGCTGTTCAAAGCTTTACTGGGTTATCCCGTATATCCC	42.26
chr10	57667299	57667333	CACCCTACGTTTCTTGACCCTATTCCTTCTCACCA	42.04
chr10	57667386	57667426	AAATGAGCAACGTACAAAGGTGAGATCTTCTGTGTGAAACA	42.45
chr10	57668082	57668122	AAAACCCAGTTGTTTGTATTTTGTGGATGTACAGAGCTGTG	42.01
chr10	57668346	57668384	AGTTATGGGGCTAATATTTGCACATGTAGAATCTGGCCA	42.18
chr10	57668616	57668656	TTTAATCTTAGGGAAGCTGGTGTATATCTGGCCTCACTTGT	42.46
chr10	57668657	57668693	CTGCTCATATAGCTGATTCTCACTGACCTCAGTGCAG	42.2
chr10	57668695	57668729	GGGCCAAGTATGGCTCTAGACGTGTAGCCAGCCAG	46.65
chr10	57668769	57668803	GGGGAATTGGAAACCTTAAGGGGAGGACCAAAAGA	42.77
chr10	57668804	57668839	GCAACAACGACATCCTTAACTTGTAAGTGTGGCACC	42.61
chr10	57668852	57668892	ACAGATGTGCAATGCAGCGAAATTGAGTCATTCTATTGAAG	42.08
chr10	57668898	57668932	GTTGCCAGTGGCTGTGTTTGCTCTGCACACACACT	46.88
chr10	57668933	57668967	GTAGATTTCCCAGGTCCCCTACCTTACTTGCCTCC	43.35
chr10	57668970	57669010	AGAGGCTTCCCTGACCTCCATATTTAGTTAAACTTCATCCT	42.23
chr10	57669096	57669136	ATTACGGGATTATCACAGCTAGGTCCTAGTTAGATGAAGGC	42.18
chr10	57669577	57669616	ATATGTTCATTGGGAACACTCACGACTGTCACCAAAATGC	43.08
chr10	57669634	57669668	TTTTAGCCATGCAGCTTCAATACACATGGGAGGTG	42.2
chr10	57669771	57669811	TATCTTAGAACTGACATGGCTGTAGTTTCCTGTGGTGTTCT	42.43
chr10	57669853	57669893	TCTTCTCATTTTGAGGTTTCCTTCAATACTGCTTCAGGTGT	42.05
chr10	57669908	57669948	AAGAATTTCTTGGCATTTTATTTGCAGTGATCACCACCACT	42.04
chr10	57670193	57670233	AGACTAGAGAGCAAACTATCTTAAACACCGACTTTCAGCCA	42.49
chr10	57670247	57670287	TCATTAAGCCAATAGATTTCTCGCAAGTCAGTTTTGCAGGC	43.15
chr10	57670330	57670370	ACTAAAGATATGGGCTCTGACGAACGTCAGATATGTTGTGG	42.83
chr10	57670863	57670903	TCTTTGTCTTCTTGGTTAAAGGGTCAATGAGGAAAAGTCCC	42.34
chr10	57671429	57671469	TTAACATTATGATGGCTACCTAAGAGTGGGGAAGTTGAGGC	42.88
chr10	57671542	57671582	AGAAATGTCAGTGGTTGCTGTCCATTAATGCTGTTTAGTCC	42.76
chr10	57673846	57673886	ATGATATTTACTGTTTATACAAGCTGCAGGCAGCCCAATGA	42.39
chr10	57674111	57674151	ACCTGATTTCCTTCTGATTAATAGAGAAGCAGCAGAGTCCC	42.7
chr10	57674152	57674186	TGGGAGGGCGGTTATCTCTTCCATGAGTAAAGTGC	43.74
chr10	57674187	57674227	CAGTTTGTACCAACACTCAGCTAAGTAGTGACTTTGCTAGC	42.41
chr10	57674231	57674271	TACTGCATACGTGCTGTATGGATTTAGTGAAGTGTGAGTCT	42.5
chr10	57674272	57674308	CATGGTACTCATCTGTAAACTGAAGGTCACCAAGGGT	42.07
chr10	57674309	57674346	GATTTTCTTTGTCAGTGGCACAGAGGTCATCAACTGTG	42.18
chr10	57674352	57674391	AATGCTGTTTAAAGATGTCTTGGTCCTAGCAGTTGTGTCT	42.24
chr10	57674392	57674426	CGCTACCCCTAGTAGAGGTGCTAGAGCAGGAGTTC	44.07
chr10	57674427	57674467	AGTGTCTCAGTTCTTGCTCTTATCACTCTCTTGCCATTTTG	42.26
chr10	57674525	57674565	AATGCTATCAACATACTGCTTTGTTCTGGTTATCAGCCACC	42.7
chr10	57674587	57674627	TTAATACCTGCAGGTCATGAGATGAAACACTACTTCCTCCC	42.67
chr10	57674822	57674862	TGAAATATGCTAGACTGAGAACCCCTTAGGTGAAACATGGA	42.42
chr10	57674937	57674971	GCAAAATGGATGCATTTTCCTGGTTGTGTGGCCAT	43.55
chr10	57675021	57675061	ACACAAGGAGAATATCAGTCACACAGAAAGTCTATCAGGCT	42.32
chr10	57675063	57675097	GCGCCTGACAGCTCCTACAGCAGCATGACACTTTG	46.44
chr10	57675099	57675139	AAGTGCAGCTTTCAGTAGGAATGGCAACTTTAAGAAGTAGC	42.71
chr10	57675168	57675208	TTTTCTCAGAGCCAGATAATTCCTGACACAGGGATAAGAGG	42.56
chr10	57675492	57675532	TGTCTCATAACCATTGTTCTAGGGAGGATACACCTTTGTGG	42.67
chr10	57675593	57675633	AATTGAGCTGAGAATATTCCTTGGATGAAGTGAGTCACAGC	42.25
chr10	57675634	57675670	TGTGATGTTTGTCTGTGTGGCTGTAGACAGTAACAGC	42.76
chr10	57675671	57675705	TGTGATGATAGGCTGTGCAGCTGTAGTGAGTGACA	43.4
chr10	57675706	57675740	GCTGTGATGGCAGTTTGTGCATCTGTAGTGAGTGA	43.22
chr10	57675951	57675987	TTTAGACAGTAACACCTGTGATGACAGTCTGTGCAGC	42.48
chr10	57675988	57676022	TGTAGTGACAGCTGTTTTGGCAGTCTGTGCAACTA	42.83
chr10	57676023	57676057	TAGACAGTGACAGCTGTGCTTGCATTCCATGCAAC	43.72
chr10	57676096	57676130	GTCTGTTGTGGCCTGCTGTCACATACTCTCCAGTT	44.03
chr10	57676629	57676669	TAAATTATTCAAAGCAGGATGTACTCAGAAGCATGGAGGCA	42.05
chr10	57676733	57676767	AAAAGCCAAGGTTCAGGCTTGAGCTCAATGACCAC	43.84
chr10	57676768	57676802	ACAGTGATTGGTTGTCTTCAGTTGCCATGGAACAC	42.33
chr10	57676803	57676838	ATTGATAGGCCTTTCCCAAACAGATCAGCTTCCTCT	42.19
chr10	57676839	57676873	GGGCAGGTTACTGATGTTACATAGGTAGGGATGGG	42.12
chr10	57677606	57677646	ACAGAACCTTATCCAAAGCAGCCACTGAGATAGAATTCATC	42.02
chr10	57677647	57677681	AGCCCCACTTCCTACCGGCTTCCATATGTGTGTCA	46.17
chr10	57677682	57677720	TGTGGCTTCTAGGTTGACTTAGCTATTTCTGCTGTCATC	42.04
chr10	57677896	57677935	AAAGGTTCATCATCAGGAAAATCACAGCAATAACGCTTCC	42.06
chr10	57677936	57677976	TGCTTCCTTCTTTCCCAGGAAGTAGAGGTATACAGTTTTGT	42.48
chr10	57677998	57678038	CCCTTATGAATACGAATGGTCAGGTACAAAGGGAAATCTGG	42.19
chr10	57684994	57685033	AAGAAACACTGAGCAATTCATAACAAATGTGAGCCTGCTG	42.27
chr10	57685034	57685070	CTCTGCTTGGTGCTTTGTTTATTATGTGGCACATCCT	42.15
chr10	57685071	57685105	GGGGTCAGGAGAGGGACTTTTCTGTCTGAGCTGAG	44.74
chr10	57685124	57685164	ATAACTCTAAAGATGCAAGAATCACAGGTTCCACACTTGCC	42.5
chr10	57685165	57685199	ACAGGCTCATCTTCCATCCATGCATGCCCTTTCTT	44.42
chr10	57685216	57685254	AAAAGAAAGCTCTCTCACTCCCCACAAGCTAACTTAGTG	42.14
chr10	57685255	57685289	CTTTATAGCAGCTGCTGCCTGGGTGTTCTGCATGT	44.83
chr10	57685291	57685331	CTTATATTGGAAAGATCATTTTAGGTTGGGCCTCCCTACCC	42.07
chr10	57685502	57685536	CCCCACCACCCCAGACAGAAAGACCATGGATAATG	44.2
chr10	57685552	57685591	GGGGAAGAGATTACCACCAGATTTATCTTCAAAGGAACGG	42.23
chr10	57685642	57685682	TGGAAATGCAGTGCTTCCATAAGAAAATCCTAGCATCTTCC	42.62
chr10	57685683	57685719	TAAATGTTCCCCTTGAGCAGCTGTAGTGTGTGTTTCT	42.47
chr10	57685837	57685877	ATTGGATAGCAGAGTTCAGGTGTAGAAAGATGGTACTTGGA	42.25
chr10	57685910	57685949	AGAACAATGGTGACTATCCAGCAACTGGAATGAATCTCAC	42.32
chr10	57685955	57685995	ACATAAATTCCCAAACTATTGCCTGTTTCTTACAGGAGGCA	42.33
chr10	57686113	57686153	ATCCTAGAGGTAACATCTATCAGAGCTAAGATGCCTCTGCT	42.62
chr10	57686154	57686190	GCCTTTGCCTCTATTCTCTCACCTCATCTCCTTCTTC	42.12
chr10	57686191	57686227	CTGTACTGTGAGGGTTTCCTGCAAAAGGAGAAGATGC	43.08
chr10	57686260	57686300	TGAAATTGAACTTGGCTTGTTCAGAACCTTGATGAACACTG	42.12
chr10	57686362	57686402	TCCAGAACATGAAATTCCTTCAAATGTCTTTGCTAGCTGGA	42.39
chr10	57686477	57686514	TTTTGCTGCATCTTACTGATTTGTGTGCAAACACTCCA	42.37
chr10	57686613	57686647	TTTTCAATTTGCTCCTTTGCCTGAGTCCCAGACTC	42.09
chr10	57686648	57686684	CTGGCTCCAGTTATTGTCTGAGTACTTCCCTGTCTCT	42.63
chr10	57686758	57686798	ATACTATTGTCCTTCTTCCATAGACCCTGAGCCTAGAACAC	42.01
chr10	57686898	57686938	ATTGGTTAAAATAAAGCCACCAAGTAGCAGTGGCTTAACCA	42.71
chr10	57686939	57686977	CAGTATAAGGTGAGCATCTCCTTCCAGACAGTTCTACCA	42.34
chr10	57686992	57687032	TACAATGATTAGACAGTATCCCAAGCTCCTCCCATCTTCTC	42.18
chr10	57687038	57687078	ATTTGCATTGGAGAGAGTCTTTGTCTACCTTGCAATCAAGG	42.65
chr10	57687112	57687151	AGGATAAGACTGCTTTCCTTTCAGAGGGTTAATCTACCCA	42.25
chr10	57687189	57687229	ATGTGTTAAACTTTGCCAGTCACCTAAAGCATGTGATCTCC	42.76
chr10	57687301	57687341	GCATTCATCAACAAACTCATTAGCAAGCATGTTTTGCATGC	42.53
chr10	57687342	57687376	CTCCTGTGTGTCATGTCCAGTGCCTCTCGAATCTT	43.72
chr10	57687377	57687415	CCTAAGCTGATTCTCTGGATTGTGGATAGAAGGCAGAGT	42.74
chr10	57687416	57687452	CATGAATGCGCATGCTTTATTACTGTCACGATTCCCT	42.13
chr10	57687453	57687489	TCTGATGCTTGTTTCCACCATGGTCATGTTTGAGAGG	43.01
chr10	57687642	57687680	AGTACCTCACGGAAATTGTAGAACAGTACAATGCAAGCT	42.14
chr10	57687999	57688039	AAAGATATGCAGGAAGCATGTGAAAGAAGAACACAAAGGGG	42.96
chr10	57688046	57688086	AACGCTCAGAACGAATGCTTTGAGCAATTTTATTGCATTCA	42.58
chr10	57688087	57688121	ACTGTGAAGTGGTTGCTCTGGGTCCATTTCTAGCC	44.15
chr10	57688158	57688198	TAGTTCTCTTAGCTGTAACCTTGGTCAGAAAGAGGAACAGT	42.09
chr10	57688247	57688286	CAGCAGTTCTTTACCTGTCTGTCTTTATATTGGCCTCTGC	42.55
chr10	57688289	57688329	AGATGAGATGACAGTCAAGATCTGGTAGCTCACAATTCTGA	42.18
chr10	57688493	57688533	TGGAGCAGAGATAATTCAGAAAGGATTAGACCCTGTATGGT	42.07
chr10	57689941	57689978	ATTTCATGGTTTTGTCCTGTCATGGACAGAGTAGGTGA	42.02
chr10	57690110	57690150	TACTTTCTGCTGGATCTTTGCCAAGAACTACATGCAAATGG	42.93
chr10	57690339	57690379	TATAAGGCTTAACTGAAGGGAAACTGTCCCTGAGTGATTGG	42.82
chr10	57690383	57690423	AATACAAAACCATGTGAGAAGCTGGTTATAGGAACAAGGCT	42.16
chr10	57690454	57690494	GGGAAGTATGCAGTCAGACAGCTGTAAGTCTAAAATGTACC	42.01
chr10	57690495	57690530	TTGTGCGTGTTGACACTCAGCAAGATGTTTATTGCA	42.44
chr10	57690552	57690592	AAGTGTGCTAGGGGTAAGACAAGTGAGTTACTGTCTTATGT	42.25
chr10	57690618	57690658	ACATGAAAAGAAAGGCAGTCATTGCGAAGAAATGTACGATG	42.14
chr10	57690661	57690701	TGGGGTAAGTTCAATTGATGTACTGCTCTACCTAGTCTGAA	42.05
chr10	57690702	57690742	AGAGATGTGAAAGACTTCTGTGAAGGAGTGCTCAAATTGAC	42.23
chr10	57690743	57690778	CCAGAATAGATAAGTAGATGCCAGCAAGCGGTGAGA	42.04
chr10	57690779	57690813	GAAAATTGAGGGTAAAGAGCCTCAGCCACAAAGGC	42.62
chr10	57690818	57690856	ACAGACCCAATGCTTGAGTACAGCATTAGAGTTTTAGCA	42.2
chr10	57690858	57690898	TGATGCATACTGGATTTGAGTGAAAAGCAAGGAGAAACTCA	42.34
chr10	57690902	57690942	TGAAGTTAATCCCTATGGGGCAACTTGTACCAAATAATGGG	42.29
chr10	57690958	57690998	TGTAGAGATAGGAAGCCTAGAGATGATCAGTCATAGGGTGA	42.01
chr10	57691034	57691074	ATATGTAGGTGAAGAATGAATCTTCAGGAAACAAGCAGGCA	42.03
chr10	57691100	57691140	TTGAGATAACATAGGATGGGTAAATGGGGCAATTAACTGGG	42.07
chr10	57691156	57691196	ACTGCTTTGTAAGGATACTTACAACCCTTTATTGCCTTGGA	42.01
chr10	57691208	57691248	GTCATATTCCTACTACTTCCCACCTTATTTGCAACACGTGT	42.05
chr10	57691249	57691283	TTAAACCAAGAGCCAGGGGCCATTCTTTGAAGAGG	43.18
chr10	57691306	57691346	TCCATAATTGGAATGAAGATGGTTGGATTCCTTCTCTGTGG	42.11
chr10	57691347	57691385	TTTCCATATCTGTGCTAGGCACCTGGATACAATGTCTCA	42.75
chr10	57691837	57691877	ACAAGATCGTTCTGTGAATGGCAACAAAACTGTTAACTGTG	42.17
chr10	57691907	57691947	TTCTCAACTTGCCTTTGATCAGTACTAAGGCAGTAATCACC	42.04
chr10	57691956	57691996	TTTGTAGCTGATATCTTCAGTACATCTGGTGTTGGAAGTGC	42.03
chr10	57692013	57692053	AACACACAGTATCTCTATTGACTCAGAGGTTCTGGTTTCCC	42.56
chr10	57692056	57692096	AGGAGGCCAGGAAAATCTTAATGTTTATTACTTGGACCCTG	42.11
chr10	57692205	57692239	AAAACTCCCTTTCGGCTTCATCCTTCACCTGTCTT	42.73
chr10	57692479	57692519	TTGCATTTATTCTTTGGCCAACTACTCTTTCCTGATGTCCT	42.3
chr10	57692607	57692646	ATCCACATGTTTTAGAACAGCTATGGCACAAGTAGGAAGG	42.35
chr10	57692697	57692737	AAGTCATACGGTGTGCATTTTGCATGCTTAACAGTTTTAGT	42.02
chr10	57693066	57693106	ATACATCAAGTTAAAGAGTACAGATCCAGGGACCATGCTGT	42.43
chr10	57693321	57693355	CAAGGAAGAGAGACCAAGAAAGCAAGGCCATTAGC	42.12
chr10	57693356	57693390	TAAGGTTCTCACTGGCTCGGGAATCTGTACCTCAT	42.74
chr10	57693391	57693428	ATGTTTGGACTTCACAACTGCAAACATCTGTGTCTGTG	42.29
chr10	57693473	57693513	TCCCAGGGAATTCACAAATCACTGTTTGCTAGTATTCATGA	42.01
chr10	57693514	57693554	CCTTAACATTTACAGAGTAGCCAATATACCCAGCCAACAGG	42.19
chr10	57693620	57693660	ACTCAACTCTTAAGCTTTCAGTAGCGGTACAATCTGTTTCC	42.08
chr10	57693720	57693755	GGGGAGGGGAAGTACCTGAACTCTTAAGGATGTTTC	42.08
chr10	57693756	57693790	ACTTGACTACAATGCAGACTACAGGGCTTCCTTCA	42.04
chr10	57694637	57694677	ACAAGTTAAGTTGGTCACCATGGAATCACTTTGAGAACTGT	42.27
chr10	57694678	57694712	TTCAGGATGGATTCTTTCTTGGCCACACTTGCTGT	43.1
chr10	57694713	57694748	TGTTTCCAGCAAACATCTTAGATCCTTGACCTGCGA	42.58
chr10	57694749	57694786	AGTAATCTGTGGACCAGACTTTGAGAAAGATGCCCTTT	42.04
chr10	57694827	57694867	AAAGGAAGTGTTGAGGTTTGGATTGTAACAAATGGGTGTTC	42.07
chr10	57694959	57694999	TTTGAATTACAGCCTTGCTATGTTCTACGTGTTGAGCAAGG	42.8
chr10	57695048	57695088	TTGGCAATCCAAATCAAGTAGAAAGAGTGGAAAACTGGTGT	42.62
chr10	57695089	57695123	TGAGATGTCTAAGAGAAGCCATGTGTGAGGGGCAA	43.39
chr10	57695704	57695744	CTGCCTCTGCCATTTCAAGAACCAGTAATACTAGTGAATCC	42.25
chr10	57695782	57695816	CTCTGCCTTGCCGGTCCAACTGCATTTGGAAAGCA	46.8
chr10	57695817	57695851	AGAGTGTCTTCCTTCCAGAGTCTCACTCAGCAGGA	43.71
chr10	57695860	57695894	AAGGCACCATAGAGGCAGGCTGTGTGTCCCATGTC	46.94
chr10	57695909	57695943	GTTGCCCTCCCGCCTCTTCCTCTGTGCCTCTTATC	46.71
chr10	57695944	57695983	AAACTCCATTACGGTGTCTGTTGCTAAGAAAGAAACTCCA	42.17
chr10	57695984	57696021	GAAGGAAGACCAGGTTTCAGAAGGGAGATGAACATCTC	42.15
chr10	57696022	57696058	TCAGATGAGAGGAAGACACCAGTTAACGTGTCTCTCT	42.18
chr10	57696059	57696099	CTGGTTTCCTCAACATGAATGGGTTGTTCATACAAGTAGGC	42.91
chr10	57696100	57696134	ATCCACATGCATTGGTCACATCCAGTCTCCCCAAC	44.47
chr10	57696135	57696170	TTTGGGAGGTTTGGTTCTGTGGACTCCAAAGAAATG	42.01
chr10	57696171	57696206	GAAGCAGCTTAGACCATCTATGTGCTTGCCTAAGGT	42.53
chr10	57696207	57696242	GTTTCATAAGAAGCAGGAGCTGCGGATCAGATGACA	42.75
chr10	57696243	57696277	ACCCATTGTGAAGCCTATGTGCCTCATGCTTTGTT	43.49
chr10	57696291	57696330	AGCTCAGCCACATGTAATTCTGTGAAAACAGCTCAATTTT	42.02
chr10	57696833	57696872	AAGTTGTCTCTTCAGTCCCTGCAAACTCATTTCTTTACGT	42.28
chr10	57697217	57697257	CCTCTTTCCAATCTATGCTGTTTGTTACAGCCAAACAAACC	42.34
chr10	57697332	57697372	TTAATGTGTCTGAGTGACATGGTTTCTACCAAATTACCCCG	42.19
chr10	57697373	57697411	TTATCTCCTGTTGTTTGGTGCCATCTTTCTTGTGCATTG	42.24
chr10	57697648	57697682	TTGCATGGTCTTCTTACAGCCATGAAATGTGCCAT	42.22
chr10	57697712	57697752	TTCTCTATCCTCTCAGCAGGTGCTGCTTTTATTCATTCATC	42.01
chr10	57697753	57697792	TCAGACTACTGATGAGTTTGATGTTGATACAGAGGTCCCA	42.09
chr10	57697793	57697827	GGCTGCATCAACATTCCTGAGGCCTACTGTAGTCT	43.72
chr10	57698023	57698063	AAAGTGACTTTCAGCCATCTTGATTACTGCTTTTAATGCCC	42.01
chr10	57698286	57698326	AATTAAGTGACCCAAAGAGATCTCAAAGATTCAGGATGGCC	42.21
chr10	57698327	57698361	AGGCTCCTTTCAGTGCCAATTCAGCTCAGCTTCTG	44.63
chr10	57698384	57698424	TCAGTACACCACTTTTGTTTGGGAAGACATCTGAAAGTTGT	42.35
chr10	57698930	57698970	TGTGAAAGCCTATCAGTGCAGAATTTGAATGTGATCAGAGT	42.21
chr10	57698971	57699011	GGTGGAATAACTTAGTGTCTTTCTTGGTTCAAGGAAGCTGA	42.15
chr10	57699098	57699138	TGAATAACACAAGGCCAGTGGTTATGAAGCTCAATTGAAGT	42.51
chr10	57699139	57699173	GTTCCACTGAACCCCTGATATCCATGGACAATGCA	42.88
chr10	57699174	57699209	TAGCAAGTATTTGTTCTTGCCTCCCAGGAGTCTCTG	42.15
chr10	57699210	57699244	TCACTCCTGGTGTAGGGATGCCCTACATAGTGTTT	42.81
chr10	57699245	57699285	AGTGGCATGATGGTAAATTGCTTTATCAGTGAACCTCATGA	42.33
chr10	57699286	57699326	TTAGTTATGAAGAGGAAGGGTGGACGATTACAGAGGAAGAC	42.16
chr10	57699401	57699441	AAAGAAAATTTCACTCAGGCCTGAAAACGAACAATCAGGTC	42.15
chr10	57699442	57699476	TCCGAGACTGAGTACGTGCATTGCCATGCTGTTAA	43.98
chr10	57699632	57699672	TAAGAATACATATGACACCAGACTGCAAGTAAGAGGCTCCG	42.58
chr10	57699700	57699740	ACAACTTTCACCACTGAGAGTTATGCACAAATTTGGTAAGC	42.01
chr10	57699741	57699778	CCTGCCCACATTCTTTCTGGCATGAGATTAATTGTCAC	42.25
chr10	57699793	57699833	TGGTTTTGTTGTTTCTCTTCTTTGATTCATTCCCTCCTCCT	42.25
chr10	57699876	57699916	TCAGGAAGAGCTAATTTGCTGTAAATTCAGTTTGTCAGGCT	42.34
chr10	57699926	57699960	CACAGGCGGGCTGGGACTTTCTGAGACCTTGTTTC	46.08
chr10	57700014	57700050	AAAAGAATGAAGAGGAGTTAATGCACACTGCCCGACA	42.79
chr10	57700088	57700128	AGTACCTAAAGCCTATACAACTTGATGAGGTTGCTGTCAGG	42.76
chr10	57700129	57700163	GCAGACAGATGCAGTCCACTGGCTGATCATTCAGC	44.89
chr10	57700164	57700198	AGCTACTGAGCAGAAAGCATCTCTAGGATGGCGTG	43.64
chr10	57700199	57700235	TGTATAGCTGGGAGAAGGCCGTCAAGTCTTATGTTTC	42.06
chr10	57700236	57700270	AAAGGGGAATCGCAGGACTTTGCAGTGTTTCCTGT	44.63
chr10	57700291	57700331	AAATGACTCAAAGGACTGGCTAATAGCATTAAGTCCTCAGC	42.14
chr10	57700332	57700366	TGTCAGTAACGGTGAAAGCGTCCATCTGACGGTGA	44.94
chr10	57700567	57700607	ACAAGTTCTGTTCCCTATTGTGAATGGAAAATAAGGTGGGG	42.47
chr10	57701309	57701349	ACATGTGGCAAATTCAAATCAGTTTGAATCAGATGATGGGC	42.5
chr10	57701712	57701752	AAGGACAATTTTAGTTGAGATTCATGCATGTGGCAAATGGC	42.62
chr10	57701816	57701856	TACCCAAATTTCTAAAGACCAAATGGAGCCTGGATAGAACC	42.09
chr10	57702075	57702114	ATAAAGCAACTGCCTCACTAAAGACTCAGTTGAGAAGAGC	42.19
chr10	57702182	57702221	AGTGTTTTGTATGGACACTGTTAGCTGAGAATGATACGCA	42.05
chr10	57702239	57702279	ATCACTGGCTAAGTGGAAACAAAGAGTCACATTCTTGAGAG	42.13
chr10	57702280	57702319	CCAACGATATTTCTGACAATAGGCTGGCTTTACCTCTCTG	42.31
chr10	57702351	57702388	AAAACAAGCAATGTCCCAGGTTAGGCTTTCTGTTTCTG	42.3
chr10	57702389	57702426	GGAAGGGAAATGAATCAGTTACTAGCGGGTAGGAGAAC	42.03
chr10	57702427	57702461	TTGTGTTATGAGGGGAGAACTCGGCTATGGAGTGT	43.05
chr10	57702462	57702496	TTGCTGAGCTCTCCAGATTTCCAGCCCTCTTGGTT	45.21
chr10	57702497	57702533	GAGCAGCAAAGAAATAGCAATGGAAATGTCAGTGGGG	42.63
chr10	57702577	57702617	AAATCTGAGCACGATAGAGAAGTTCCATAGGTACTATGGCC	42.41
chr10	57702618	57702653	CTCAGAAGGCCAAGAAGTCATGGGGAACTGAAATGC	43.45
chr10	57702654	57702688	CGAGGCAAATGAGCTTAAAGGCCACCCCTGACTTT	44.84
chr10	57702689	57702723	CCAGGCTCTCAGGAGAGTATGGTTGAAACACCAAA	42.55
chr10	57702724	57702762	ATTATTCAGTGTGTTTCAAGCGCCAATAAGAGCCTTTGC	42.52
chr10	57702766	57702804	AAACATTAAGCTCCAAATATCTTTGGCTGGAGCAGAGGA	42.36
chr10	57702866	57702906	TTGCAATATGCAGAATAGAGTAAGTTGTACCCCACTGTTGG	42.24
chr10	57702907	57702941	TTGGAATGGACACAGGACGTATGTGAACTGAACGC	43.16
chr10	57703187	57703227	TAAAGATACACCGGTGCCATTGTAGACAAAAGGTTGTAACT	42.02
chr10	57703657	57703697	AACCATTTGTAGCTAGGCAATAACCAAGACCTTTAGGAACA	42.01
chr10	57703698	57703732	AGCAAAAGCATCGTGACTTGGATGTGAAACATCCA	42.21
chr10	57703945	57703985	TTGAACTGGCACTTGAAAACATGAACTTTCCTACACATCCT	42.57
chr10	57703986	57704020	CTTGTCCAGCTAATAATGGCAACTCAGGGACCCAT	42.75
chr10	57704044	57704084	ATCTATAGACACTTGATTATGTCTGTGATGAGAAGGGCCCA	42.06
chr10	57705278	57705318	TGCTCATCACTTGCAATTTGGACAGATTATCTAGTTTGGGA	42.15
chr10	57705776	57705816	AATATCAGTATCTATTCCTTGACAGTGTCCGGGATGGAAGG	42.34
chr10	57707019	57707059	TTAAAGCCATGGTAATTTGCCAGTAGGTACATTTCAGCAGA	42.3
chr10	57707299	57707335	AGTGATTGTAAGCACAGGATACATTTGGTAGGGGTGG	42.35
chr10	57707443	57707482	AAAGACATGAGGTTTGGATTCATGTCTACAATAGGTGCCA	42.09
chr10	57707483	57707517	CAAGGTTGCAGGGTGTGACCTGCAGGATGTTTTCC	45.39
chr10	57707518	57707552	TCCAACCCTGTGGATTAGGGCTTCTGTGGACTCAA	44.73
chr10	57707586	57707626	AAAATGCTTGATCTGCAACTCAAACTTGATTAAGACCACCC	42.11
chr10	57707773	57707813	AGACTTTTGGTGCAATTATGGGGAAAATGTTCAGGAACTTG	42.16
chr10	57707814	57707848	TCGGTCTACATTCTAAGTGGCTGCCTCTTTCTCCT	42.85
chr10	57707849	57707883	AGGAGTCCTAATTCATCACCCTGGGATAGGCGTCC	44.35
chr10	57707884	57707920	ACATCCAGCAAAGCTATTTCTCTATGGCTTGCATGTG	42.05
chr10	57707921	57707961	CTCCTGGGTTTGTAATTGCAAAATTAGACTTTTGGTGTGCT	42.23
chr10	57707962	57707996	TTTAGGCAAGAGTGCTTGAGCCCAGGGCATGTTGG	46.31
chr10	57707997	57708031	CAATGGGTTTTGCATCCCAAGATTGGTTGAGTGCC	43.33
chr10	57708059	57708093	TTTTGTTTTCATCAGCACCTGGGCCACTGGCCACC	46.92
chr10	57708165	57708199	CCCAGAAGCCCAGCAAGGTCACTACCCTGCATGAA	46.96
chr10	57708200	57708234	CAACAACTGGAATGCCTTAATTCTCTGCAGGACGG	42.39
chr10	57708235	57708270	TGCTTTCCTTCCTTTCCACAGACCTTACAAAGAGGG	42.62
chr10	57708271	57708305	TTGTCCCTTGGCCAGTCCCTGTATGTACAACTACA	43.21
chr10	57708323	57708363	AACCTTAATTAACCCATGACAGTGACCAGAATAGACACAGC	42.09
chr10	57708364	57708400	AAACTCTAGCCTGCTTAGTAAGGAGGGGCTGAAATTC	42.17
chr10	57708401	57708435	TGCTTGGTCAAGGAATACCCTTAGAAGAAGCCACC	42.64
chr10	57708436	57708470	TCAGGGGACCACCTGTGAAAGAAACTCAACCTGCT	45.11
chr10	57708471	57708511	ATCATGTGACATCAGGGTCTGGTTCACAATATTCATCTTGG	42.2
chr10	57708512	57708549	AGGCAAAGGCTTCATAATGTGGAAAGAGACAGTACTGG	42.48
chr10	57708550	57708587	ACTGGTTGACAGAGACAACATACTGTCATACAGTCCCC	42.95
chr10	57708588	57708625	CGCTCAGAGTCTCTAGCAATAAGAGGTTCTGTTTCAGC	42.29
chr10	57708669	57708709	ATTCTGACAAGATATCCTTTAGCTGTGACTGTTGGGAAGGC	43.22
chr10	57708908	57708948	AATGACCAAGATCTGTGAACAGCAATGAGAATATGCTGTCC	42.54
chr10	57708949	57708983	ATGTGTTCCCAAGGTGGATAGGATTTGCCTTGTGC	43.52
chr10	57709452	57709491	AGAAATTTTGGGTTACTTCATGACCAAATAAGCCAACCCC	42.03
chr10	57709497	57709537	ACAACAACCACGAAAACCCAGTACATTTTAATGGTAGGACC	42.72
chr10	57709603	57709643	AGCCCAGAAGAATTAAAGATTGCAAAGATCAAGGTGAGTGC	42.95
chr10	57709984	57710024	TCAATTGTCAAATTCTTATGTGCCAATGTGGAGTGGAGTGA	42.5
chr10	57710504	57710541	TTTTGTTTGTTTGTAAGCATTTGTGGCCATGGCTATGC	42.23
chr10	57712458	57712498	TTCTAATAGCCTTCAAATGTCTTTCCTTGACACTGGTCTGC	42.32
chr10	57712543	57712577	GGGGATTTTCAGGGTTCTCTAGTGCCCACAGAAAA	42.81
chr10	57712605	57712645	TCATTTCTTTGTAGTAGGAGTTCCAGTAAGGAGTATGCCCC	42.4
chr10	57712654	57712694	AACAGTCTCTATTAGCTAGGCTTTTCCTTCTTTAGTGGGGA	42.12
chr10	57712698	57712737	ACCTTTTACACATGGGTGTTGTTACTGTGCTTTTAGTCCT	42.37
chr10	57712738	57712772	TTTGTCACTATTTCCCCAGAATCTGACCCTGAGCA	42.14
chr10	57712773	57712811	CAACACTCTACAGATGCTCAGTAAGACAAGGGTGAAAGG	42.24
chr10	57712812	57712846	AGACAGCTGCCCTTTGTAACTGTTCCAGGAGGTGC	45.7
chr10	57712847	57712886	AACTGAAGAATCCGTGAGGAAGGATGAATCATGGTCTTTC	42.18
chr10	57712949	57712989	AACAACCCTACAACACAGGATCGAATAAGAGAACTTTCACC	42.13
chr10	57713225	57713265	TAAAACAATGATCCTGGGAGAAAAGACAAGAAGTCACAGCA	42.17
chr10	57713301	57713339	TCAATCTGGATCTCTTACTAGGGTCACAGCAACTGTACC	42.47
chr10	57714300	57714340	TTAAAGTACCACATGGAAAACCATTTCGAATGAGGACTCCA	42.08
chr10	57714376	57714416	ACTCCAGTACCTACTAGTGACCCACATTAAGTCATACCTCC	42.76
chr10	57714418	57714458	TCCGATGTTGTCCTTAGTCCACATACAGAAATTGAAAGTCC	42.02
chr10	57714596	57714636	ACTCTCTTGGATGTAAGCAGCCAATGTCTTTAACTGTTTCT	42.05
chr10	57714676	57714716	TGATAGAACATTGTCATGAACACCGATGTTCTGTTAAGCCA	42.15
chr10	57714717	57714754	ACTGTAACTACGTCTCTAAGGACAGCCTATGACATGGG	42.38
chr10	57714794	57714834	AGTGGTAATGAATCATTTTCAGAGAAGGCTTGTGTCAGAGC	42.47
chr10	57714836	57714876	TAGAGATACTGATTGCCTGGCTGAGGATAAAAGTTGATGCT	42.6
chr10	57714972	57715009	TCATGGCCCTGTATTTTCCTAGTTTAGGGCTTTCATGC	42.78
chr10	57715317	57715357	AAGCTATGTCATTAGCAGAGAAATCAATCCACCTGAAGTGC	42.41
chr10	57715398	57715435	CCCCACAAGTGCAAAATGTGAGGTTTGAATGTCTTTGT	42.72
chr10	57715617	57715656	AAAAGAAAAGGTCTGGTATTGGAATGAACCTTGTCCTCCC	42.52
chr10	57715657	57715691	CTGCTCACCTGGTGGAGATGAGCTGTTCATCATGT	44
chr10	57715772	57715812	GTCTTCTTACTTTGGTGAGAACGTCTCCTTCTAATCCTTGC	42.07
chr10	57715855	57715895	GGATTGCTAAAATGATGGAAATTGTAAAACAGGAGGGTGCC	42.38
chr10	57715896	57715932	ATGGTGTGGTTTATAGCTAGAAGGAATGGCACTCACC	42.34
chr10	57715949	57715989	AGTGTCTGTCTGTGTTCTAGGTGTTACCTAGCACATATAGC	42.25
chr10	57716063	57716103	AACAAATCAAGTGTATAGTTTCAATCTCTCCAGCACTGGGG	42.24
chr10	57716213	57716252	ACTTATCAGTGGCTACTCTCTTCTTCTAAGGAATGGAGCA	42.02
chr10	57716259	57716299	AGCATTATCTCAATGAAAGAAAGATGCTTCCCAAGTCCAGA	42.05
chr10	57716330	57716370	TTGACTTAAGTTTGGATTCAACTGTTCCTTTGGGAAACTGC	42.02
chr10	57716371	57716405	AATGTTATGAGGAGGCCGCATAACAGATTGGCCTC	43.05
chr10	57716406	57716443	TAGAATTATTTATGGAGGGGATTCCCTATCCCTGCCCC	42.6
chr10	57716444	57716479	GCCATACACATAGCTAAGCATCCTGTGCCATGTACT	42.59
chr10	57721157	57721191	TGGGAAAGAAAGGTGGCTGAAGGGAGCAGACTGTG	45.58
chr10	57721192	57721227	TCTCATGTCAGTAGATGTTGCTTCCTCTTTGTGGCT	42.12
chr10	57721228	57721262	TGTGGGATGTTGCAGGGCTTGCATGTGTTTACATG	44.19
chr10	57721267	57721307	AATAGCTGATCTGTTGTTACCCAAAGAAGCAACTGTCTTGC	42.85
chr10	57721308	57721348	ATCTTTTACCATGTTTAGAGGAGGTCTGTGCATTCAATGCA	42.29
chr10	57721651	57721691	TTTTGCTGCTGTTATTCTAGGTATTTGTTTCCCCAGACAGT	42.24
chr10	57721692	57721730	CTGACTCATACTGCTCTTCTAAGCACTAAGTTAGCGGGT	42.68
chr10	57721937	57721973	AAAATAGTGGTTTCACTGTGGGAAGTGACAGAGAGGG	42.34
chr10	57722018	57722058	CTTAGCTTCAAGTAAAGACATCTACAGAAAGGCTGGTGTGG	42.27
chr10	57722292	57722332	TGCTTATACTTTACCCTCCATATTTTGGAGACTGCAAAGCA	42.04
chr10	57722333	57722367	GCTGGAGCGCATGCATATATGACTGTATTATGGCC	42.15
chr10	57722395	57722435	AGATCAAGTATGTTCAGGGCAATACAAATGGCATTACCTCA	42.09
chr10	57722436	57722474	TTGGGAATGCGTGGCTTCAGTAGAATCTTCTAAAGTTCA	42.18
chr10	57722475	57722514	AATGGTTCCAGCTCTTATAAGCAGCACAGTTGATAAAGCA	42.49
chr10	57722528	57722568	ATCCTCTGTTAATTCTGAAAATGATGACGAGGTGGCTTTGC	42.79
chr10	57722569	57722603	TGGTGAGTCAGCTACCTTGGTTAGCAAACAGTCAT	42.34
chr10	57722630	57722670	TTTAAAATGCCTTGAAGCTTATCTCAGTCTGGTTTCCCTGG	42.55
chr10	57722806	57722846	ATAAAATGGCTATTTAGGGAAGGGAGAAACATTCGCTTCGT	42.2
chr10	57722871	57722911	TAGTAATGCTACTAGGACCTTTCTGTGCTAGAACTGTCTGC	42.25
chr10	57722983	57723023	ATGTATCAAAGGAACTGAAAGCTGGTTGATATGGTCCATGT	42.07
chr10	57723125	57723162	ACACTTCAGAAACAGATTATGGACATGCTTCTGTCGGT	42.24
chr10	57723205	57723245	AGGATGATGCACACAGTTTATTCACATTTTCACGATGGACT	42.49
chr10	57723246	57723280	TCTCAATTATGTCCAATGCTGCAGGGAGCCTGTTG	43.3
chr10	57723281	57723315	CCAGAGAATGCAAAGCCCAATGCTAAAGCAGAACC	42.97
chr10	57723316	57723350	AAGGGCCCTGCAACCTCTCTGTAAGCCAACAAATG	44.88
chr10	57723351	57723389	TTGGATCAGAAAGACAGAGAGCTTTTCACCAAAGAACCC	42.6
chr10	57723390	57723424	CCCATCTTCCCACCATTCTGAGGGCTGAGATGACG	45.36
chr10	57723425	57723459	AGCTCTCTGGTCTGTCAGTAGTGGGTATCTTGGTC	42.66
chr10	57723460	57723494	AGCATGAGCCCCAGGATCTGAGATGAGCTGGATGC	46.61
chr10	57724048	57724082	AAAACTGAGAAACAGCAGAACAAAGCCCCAAGAGG	42.37
chr10	57724083	57724117	AAGGCGGCCAGATTACTGGCTCTCTCCTCAGACTT	45.8
chr10	57724134	57724173	ACTCAGTAAGATCCTCGTTACTGAATGTAGCTGACACACT	42.12
chr10	57724206	57724246	AATTGCAGCACAGTATAATAATTGTAAAGGTAGCGGGAGCA	42.31
chr10	57724247	57724281	ACTTCCCACACAGCAAAGACATTAACTCAGGGCCC	44.52
chr10	57724798	57724834	TTAAAAGGGCTGAGAATTCTGCTTCCACATTGATGGC	42.2
chr10	57724866	57724906	ATTCAAGTTGAGATTTGTGTAGATAAGCATTTGGCCATGGC	42.08
chr10	57724907	57724945	CATCATGTCTGAGGCAATGTTAACTGACTGGGGATAGAG	42.14
chr10	57724946	57724980	TTGGGGCCTGAGGATCAATTCTGCTTTCAAGATGG	43.23
chr10	57724983	57725023	TCACCCACTCCTTCACAAGCTATAGATAAGAAACCTCAACT	42.21
chr10	57725024	57725064	GAAACCAATTCCTCATGGGTAAGGGTTCTTACAAACTACCA	42.13
chr10	57725180	57725220	ATGCAAGACAGAGGGAGAATTTTAAACAGGGAAAATTCCCT	42.37
chr10	57725303	57725343	ATAATCCATGCCGTTTTGATTTTGGTGTTAACAGGACTGTG	42.11
chr10	57725514	57725554	ATGCTGGTGTCTCTGTTAGGAATTTCAAGAGAACTCTAGCA	42.58
chr10	57725555	57725595	AGAAGGTCCTTCTTCTGAGAATAATGAGGCAACATAGGAGG	42.45
chr10	57725596	57725634	AAGGTCAGGTCAACTATAGGGAAAGGTGACAAATGATGC	42.3
chr10	57725645	57725685	TGTCAGTGAACTTATCACAGGAACAGAGAGAAGTTTACCCA	42.34
chr10	57725832	57725872	TAGTCCAGTGTTCATTATACTTCTCTGAGCCATCAATGCCC	42.84
chr10	57725881	57725921	AGCAAGTACCAAACAGCTGAAAGTCTAATTCCAGATTGTGT	42.31
chr10	57725922	57725959	CTGCAAACCTCGTATGATGCTCACAAAAGGAGACTAGC	42.93
chr10	57725960	57725995	TAGCACAGTAAGAGAAGGCCTCTTTTAGGGCACTTT	42.01
chr10	57725996	57726030	CAGATGACCACGAAGCTCCTGAGAACATGTGGGGC	45.81
chr10	57726031	57726065	ACCACAGGAATTATTACATGCCGTGAGCAAGAGCT	42.78
chr10	57726066	57726104	GTGTTCCTAATTCCAGATCAGCATGTGTGCATACTCTCA	42.23
chr10	57726144	57726182	ATGAAAAGCTTTCCTTCAACTACTATGAGAAGGCTGGCT	42.15
chr10	57726183	57726219	TGGTTTCCTCAGGCCAGAGTTTGCTATGTCATAAACA	42.41
chr10	57726220	57726255	CCAAAGAGGATCAAACCCATTCTTTGGTGGACACTG	42.2
chr10	57726278	57726317	AATTTGTCAGAAAATTTAAACCTGTGCTTTCCCTCCGAGG	42.03
chr10	57727256	57727290	GAGCAAGGCCTTGCTAGCACATGACCTTGCTACCT	45.77
chr10	57727291	57727326	ACTCAGCAAATTCAGCAAATTCCTTCTGCCATCACA	42.22
chr10	57727500	57727540	GTCATTCCTATGACTAGCAATGAACTGTGTCCACTCAAAGG	42.3
chr10	57727543	57727583	AGCAAAACTGTGTCTAGCATAAACCTGAGCATACTGAAACC	42.57
chr10	57727584	57727621	TATCTGAATCAGCACAAATGACGTCACAACTGTGGAGG	42.62
chr10	57727667	57727707	AAACGTGCTTTGTTTATTCCCCACAATTACAGTGATTTGGT	42.08
chr10	57727709	57727749	TCAGCTCAAATAAGTACCACAAACAAATACTCTGGGAGTGG	42.05
chr10	57727766	57727800	CATTGGTTGCCAAACCCCGGGTTGGCTGATTCTTT	45.72
chr10	57727820	57727854	AAAATGTTCAGGCCTACTACACCCTCAAGCGTTCA	42.67
chr10	57727855	57727892	AGTGTTGCTTTGGGATCCGGGGTTATTTATAGCAATCT	42.35
chr10	57727893	57727930	GGTTCACAGAAGTACTTCCTGCCCTATTCAGCAAATGC	43.19
chr10	57727931	57727965	TCACGTGGGCATCTTAGAGCCAAGGCACAGACACT	46.45
chr10	57727966	57728000	GCTATTGTGCCACCCGAGATCAGCTCTCCAAGCCT	46.73
chr10	57728001	57728036	GTAGCGGTTTTGATGTAGCCATTGGTCTTTGAGGTG	42.28
chr10	57728091	57728131	TTCTGTGATGAGGACAGATTCATCAGAGATGACTGATGTGG	42.61
chr10	57728132	57728166	AATCTGTGATCACCAGCTTTGCGTCCTCAGCAAGG	44.72
chr10	57728174	57728208	GCCGCAATGCCTTACCCGACATCCAGAGTTCACTG	46.23
chr10	57728209	57728245	GCTACAAGTGGATCCTCTGATCTTCCACTGAAACTGG	42.36
chr10	57728246	57728280	AAGCGTTGGCCGTGAAGGAAGGTAAAACTCCTAAT	42.86
chr10	57728323	57728363	TTTTCTCTGGAGCAGCCTTTTAACTAGTTATAGCCGATCGC	43.25
chr10	57728364	57728404	TTTTCTTCTTGACCAAAAGCTCTCAGGTTCAAGTGCATTTC	42.12
chr10	57728405	57728445	TATGCCTTTCTGAAACTAGGCAATTTCATGTCCTAAGGGTG	42.31
chr10	57728452	57728492	AAAATTGGTGCTCTGTCTATTGGATGTGCATGATCACATGA	42.59
chr10	57728497	57728537	ATTCTAGGTTCCACCTCCAGTACAGAATTAATTAGGTGGCC	42.63
chr10	57728569	57728609	ACTGAGACTCATAATAGCTCATTACCTGTCTCAATCTGCCA	42.11
chr10	57728633	57728673	AGAAGCTAGTGCCCTCTGTATCTTCTAACATTACAAGAGGC	42.49
chr10	57728674	57728708	AGTGGGAGGCGATCCCAGTCACAAGGTATCCTTTC	44.87
chr10	57728722	57728762	TGCTATGTTGCCTACCATTCAATTTCATGACTGCTAAATGC	42.06
chr10	57728763	57728801	AAAGAACTCCAGTGATGAGTAGGGCAGATGTAAACTCCT	42.53
chr10	57728867	57728907	GAATGCTATGCTTTATCAGAAAACTGGAATGGGTGCTTTGT	42.05
chr10	57730290	57730330	AGTTCTCAGATGCAGTGTGCATGAATGAAGTTCTCAATTGC	43.12
chr10	57730346	57730386	AGTTGTCAGATGCAGTGTGAATGAAGTTCTCAAGAAAACCC	42.79
chr10	57730515	57730549	AAAACTGGCCACTGTTGGTTGAGGGTGAGTGAGAG	44.38
chr10	57730550	57730590	AACAAGTTCTTCAAGATAACTTTGGGCACAGATACAAGGGC	42.77
chr10	57730591	57730626	CAGATCTTGTGAAACTTTAGAAATGCGGGTGGGGAG	42.01
chr10	57730698	57730738	TTTCCTTTAACTATGAAATGGAAATGGGTGGTAGGGAAGCA	42.1
chr10	57730796	57730836	TTAAGCTTTTGGACTCACAAGGAAACATGTAATCCCAGAGT	42.08
chr10	57730837	57730877	ATTCTAAGGTGTACAGTTACAGAAACTCAGAGGAAGCTGGG	42.56
chr10	57730878	57730912	GGAGCCCACAGTCTTCTTGCATGGGACCCTTCATG	45.99
chr10	57730914	57730948	GGGTGGTAAGGCAGACCTGGGGTCATGTCTGTGTG	46.86
chr10	57730954	57730988	CCTTCACCAGGGGACTGCAGGGAGACAAGGTCAAT	46.51
chr10	57731392	57731426	CATGGCAAGTGAAACATGATGGCTTCAAGTGGGTA	42.31
chr10	57731427	57731462	GGAAGAATGGAGAAAGGTGGGTAGGTAAGGGTGATG	42.28
chr10	57731544	57731584	ATGTGATAGCATCTACACAGAGAGATTAGCTGAAGTGAGGG	42.24
chr10	57731816	57731850	TGAGCCAGTTCCGTTTCTGGTAAACCACATGAGCA	44.21
chr10	57731851	57731890	GATTGTTTGTAAAGACTGACGGTAAGAAGGAGAAGGAGCC	42.32
chr10	57731891	57731925	CACAGAGGCCACTGTTGTGTTGCAAAAGTTACTCA	42.37
chr10	57731932	57731972	AGTCCTAACAGTTTATGTGCAAAACAAGGACATGACAGTGT	42.39
chr10	57731996	57732035	AGCACCAGCTTTCTCAACATATTGTCATGAATAGTGTCGT	42.25
chr10	57732421	57732460	AACTCCTCAGATGGGTTGGACACTATTCATAGTCTCATCA	42.06
chr10	57732531	57732571	AATTAAGAAGCCTTCCTACCACTATCTCATTGGACCAACCA	42.61
chr10	57732639	57732679	ATGAAATCATCACCAGTTCTAAGAGCTTTTCCCAGAAAGCT	42.15
chr10	57732692	57732732	AGTTGGTTCAGAACTAGTGATGACAAAATGATTGCAGGACT	42.18
chr10	57732754	57732794	TAATGCTACACAACATCACGACTACTCTTTTCCACCAAACA	42.06
chr10	57732795	57732834	TACTTCCTGAAGTTCTTCCCATGAACATTCATGAAAGGCC	42.5
chr10	57732835	57732869	TATGGCTATGACCATGACCCAGACGCTTTCCTGAC	43.72
chr10	57733349	57733387	AACTCGCATGAGTTACTCTTCTTGTTGGAATAACCGACA	42.07
chr10	57733730	57733764	TGGCTATCCTTTGTCAGTTGTTTCTGGCCTAAGGG	42.8
chr10	57733765	57733799	TAGGGGCACGAGTCTACATTTCCCTTCAGCTCTAG	42.87
chr10	57734799	57734833	TTTCTTTTCTTTCTGTTGTCCCTCTCGCACATCGC	42.22
chr10	57734834	57734868	TGCCCTGGGCGTCACTGTTGTCTTACTTAAACTCC	44.18
chr10	57734869	57734904	TTTCTCCATGTGATACAAACTGCACACTACCCTCCC	42.48
chr10	57735045	57735084	AACTGGATGTTACCTGAGAAATGCTTCATGTCCTTAGCTT	42.07
chr10	57735490	57735528	AAAAGGGGAAGGCTGGCCAAATAAAGAGTAAGGAATTGT	42.71
chr10	57735529	57735568	GGCTGGAATTGTCAGCTTTTGATGAATCTGAATCTCACAG	42.04
chr10	57735569	57735603	GAGCTGGAGCCATGAGGGCCTTAGACTTTGGAAGT	45.22
chr10	57735604	57735640	AAGAACATTGCTAGAACCAACAGCAATCGTGTCCATG	42.18
chr10	57735641	57735675	GCAATGAACAGGGTCCTGCAGTCATAAAGGGTTGT	43.41
chr10	57735754	57735794	AATTCTGTAACCTTTCTTGGGAAGCACATCTTCCATTGTGA	42.4
chr10	57735999	57736033	ACCCATAGGTTGGGAAACACTGGTGTTGATGGAGA	43.62
chr10	57736156	57736196	TGTTGAGAGCAAAACATGATCTAGTCAGGATGAAAACTGCA	42.29
chr10	57736197	57736233	TGAGTAGGCAAAGTGGGAAACAACTTTCATTGGAAGC	42.21
chr10	57736295	57736333	AAAACGAAGAATGAAGAGAAAGACCAAGGCCAACCAAAA	42.03
chr10	57736388	57736428	TATGCTCATTGAAAGACATAGCAGCTATGTATTCCTGGGGT	42.67
chr10	57736556	57736592	TTGTGATGCTCTGTCCTTAAACTGCAGCCATGATACG	42.93
chr10	57736603	57736642	ATTGAAAGGTGTTACTTTCAAATTGCACCCAAGGAAGGAC	42.18
chr10	57736643	57736680	ACACTGTTTATGCCCCAACAAAATCCACTGTCTATCGT	42.6
chr10	57737076	57737116	TTCCTTAACTTGGTGTATGTGTGCACCTTGTTTAATGTGGG	42.87
chr10	57737893	57737933	AATAGGCTGGGTATAAAGGGAGGATACAATTGAAAGGGTGG	42.9
chr10	57737934	57737968	AGGATGGTCTTGTACCTTAAATCCCCTGCTGCTTG	42.7
chr10	57737983	57738023	AAGGTTAACTTTGTGACTATGGATACCAGAGGCAGTTTTCC	42.1
chr10	57739063	57739097	CATCACCATGCTCCACGGCACTTGGCTTTATTTGT	44.03
chr10	57739098	57739136	TGGTCAGGAGGTAGGTTGGTAGCTAAATTGGTTAGTTGA	42.52
chr10	57740671	57740711	TTTCACTAGGAGGCAAAGACAAAGGAAAATTTGAGGCTAGA	42.08
chr10	57740783	57740823	TTTAGGAAGTAGACACTCTCAGTGGAAATTGCTTGACTGGG	42.96
chr10	57740843	57740883	AAAGACTTCAGCTCATTTCTGTATTGTCTTTGTGTACGGCT	42.23
chr10	57740934	57740974	AGGCTAAAATGAAACAATAAAGCTATTGAGTGGCTGTGCAC	42.12
chr10	57740994	57741034	TGAAGAGAGAGAACAAACATAATCCATTCTGTGTCCTGTGC	42.15
chr10	57741115	57741155	AAAGAAGTAATGCATTATCTTCAGGGGTCTGGGAACATTGG	42.38
chr10	57741156	57741193	ATGTATGATGGGAGGGATGAGGGATAGCATAGGAAAGA	42.04
chr10	57741407	57741441	TGAAAGCATGAAGGGGAGATGAAGGTGAGGAGAAA	42.16
chr10	57741442	57741478	GGACAGGGACATAGGAGAGTGGATATGAAGAGAAGGT	42.18
chr10	57741501	57741535	CGGCTGAACACACAACAAGCGTAGCAGCCTGTCTC	46.43
chr10	57741536	57741570	TGCATACCTGGCATCTTCCAAGCTCAATGCAGAGG	44.59
chr10	57741705	57741740	GAAATTGCTGCTATCTGCCAAAGCATAGAGGCTTGC	42.89
chr10	57741776	57741816	TGTAACAAGACATCTCTTCTCCCTCCTTTGTCTTTTCTCCA	42.41
chr10	57741829	57741869	TTTCTTGTCCAAAGCTATGATTGCTTCATTAGTGCCTTCCT	42.43
chr10	57741873	57741913	TTCTTCCCAGTTAGTAATGGCAGTTCTCAGAACGTCAAATG	42.25
chr10	57741928	57741962	AAAACCAGAACCCTGGCTCAAAGGAAAGGTTGAAG	42.27
chr10	57741963	57741997	CTTGTGTTGTTAACACCGGGTTGAATCCAGGAGCC	43.76
chr10	57741998	57742035	AATTTCTCATTGAGCATAACACAGCAGAAACCGTGAGC	42.24
chr10	57742036	57742070	CCGTGCTCCTGGGGAAATGGTGTTTGCTAAGCACA	46.34
chr10	57742117	57742157	TGCTTCTGATTTCCACAAGTGAATAAAGGAAATTCCGAGGG	42.66
chr10	57742158	57742192	TGGCCTTGAGAACTCACACAGCATCCACGGAGAGT	46.27
chr10	57742193	57742227	CAGGACAGAACTCTGAACCAGAGTGTGCACTGCTT	44.11
chr10	57742229	57742269	TCTTAAACCAAAAGGCCACACTGTCCATATTCATTCAGACA	42.24
chr10	57742270	57742306	AGAGTTTTATTCAGTCGGCCTGAATCCTAGCGAAACC	42.5
chr10	57742713	57742753	TCAGAATGTGAACCAAATGGAAAATCTGTGGTAAACCCACA	42.64
chr10	57742754	57742794	GATTGGGTAGATGACCATACTTGTAGGAGACAAGGATGAGT	42.15
chr10	57742798	57742838	TAGATGGGAGAGAGATAAAGTGCTACTCCCAGACTTAACCT	42.39
chr10	57742843	57742877	GTGTGTCCTGGGGCTTCCCGCGACAGTGAATAGAA	46.71
chr10	57742878	57742914	CACAGAGACATTCTGAGACAGTATTGGGCACCTTTGG	42.79
chr10	57742915	57742953	AGTACTACAACGGAAGTACCAGTGATAACCGAGAGACTG	42.14
chr10	57742954	57742989	AAAAGGTGTGCTTGTGATTTCACAGGTTTCTGTGCA	42.52
chr10	57742992	57743026	GTCATGGTGGGAGCATGCAGTTGGAAGACCGGTTC	46.3
chr10	57743028	57743068	TCTCACTGTAGATTCCATCATAGATCCTACCTCCCACTACT	42.02
chr10	57743069	57743104	CTGAATAGTACCATGGCTCTGATGAGGGAACCCTTC	42.13
chr10	57743109	57743144	GACGGCCAAGCTGCAGACTGTAACAGGAGCAGCATA	46.79
chr10	57743171	57743211	AATTTGAAATCAGAGCATATTGAGCGCATGTGTTCTGTTCC	42.24
chr10	57743271	57743306	CTGCTGAGGCCTTGGGGAGCCACTCTTCAGAGAGTA	46.98
chr10	57743312	57743352	TTAAGAACAAAGGGCTTGTTACTCCTTTGATTCCATGGACT	42.13
chr10	57743353	57743393	TGACTTTGGCAGTTCTGTGAGAGCTCCCAGCGCACTAAATA	46.57
chr10	57743473	57743507	TTTTCGATGTCGCAGTGTGGTGGCTACTAAGAGGG	43.99
chr10	57743508	57743542	ACAGAGCAAGGCAGCCAGTTTGTGTGGATTTGGGT	46.26
chr10	57743625	57743665	TGTATGAAAATTCATAAAATGGACACCAGGTGGCGATGTCA	42.55
chr10	57743666	57743700	CTCTACCGCTAACACATCAAAGCCAATCTGCCCAG	43.34
chr10	57743745	57743785	TTTACTAATGCTGCTGTGTGTTGGTGGGGATTATCTTAAGC	42.55
chr10	57743896	57743936	CAATTTTAGGGAACACTATTGAACTTAGGTGCCAGGAGAGG	42.27
chr10	57744132	57744172	ATAGGCCTTTGATGCCTTTCAAGTTAGAAGCACTATTTGCC	42.89
chr10	57744173	57744212	AATTGAGACTTATTTGGATCTCTCAAAGCAGCTTGAGGCA	42.34
chr10	57744216	57744256	GAATAACATGTGAATGGGCGTCTTTATTCTTGCCTTAGTGC	42.11
chr10	57744261	57744301	TATCTTCTATCAGAGCACAGCCTCCTTAGTGAGAAAATGGG	42.42
chr10	57744308	57744348	AAAAGAAAGGACATGAGGTTAACTGATTTGCCTGGTCTTCC	42.66
chr10	57744356	57744390	GGGGTGGAGGAGATAGCTATTTTCTCACTGTGTGC	42.61
chr10	57744391	57744426	TGTGTGGGAACGTTGAATGTACAAAGAGGATGCTGG	43.15
chr10	57744427	57744461	CCAAGAAGTCTTGGCAAGGAACTGTTGGGGACTAA	42.87
chr10	57744462	57744496	AGGCACTGAGTATAGCTGCTGGTACCACTGGAGTA	43.84
chr10	57744497	57744534	TTTTCCCTAGAGAGGACACATGCAAGTGATAGCATGAG	42.04
chr10	57744590	57744630	AATTAGTTCTGACTATAGCCCTATGCATGAGAGCACATGGC	43.05
chr10	57745076	57745116	AGGTTAAGGTGATTATTGACGGTGAGGATGTGTTTAAAGGC	42.37
chr10	57745352	57745392	AAGTCCTTTTGAAGTTACAGAGCAGATGCAGAATTCAGTGT	42.28
chr10	57745431	57745465	TGCCTCCCCTCCAGGTTCTCATGAGCTATACCATC	44.37
chr10	57745505	57745545	TTTGTTCTTGGTGCCTATTAGCTGGGATTTAAGTACACACA	42.08
chr10	57745568	57745608	AAAACAAGACACAACTTATTTCACTTCCTCTGCACTGAGGG	42.66
chr10	57745634	57745674	TACTACTTTTACAAAAGGTTGCAGGGTCATGACACATGTCT	42.01
chr10	57745675	57745709	GCTTGCTTCCTGTTACCAGCCAGTCTTTGCTAGTA	42.82
chr10	57745710	57745746	TTCTCTGTTAACACAGACAGGCTGTCTGTAGGTCTCT	42.35
chr10	57745747	57745783	GGAGCAGGTGTTCACCTCCCAGTGATAATTAACAAGT	42.41
chr10	57745784	57745818	ACACAGTCTCACTCCTCAGACCAGAACATCTCTGT	42.56
chr10	57745824	57745864	GAAAATGGAAGTTTATGAAATGGACCAGGAGGTAGTGAGGC	42.57
chr10	57745906	57745946	GATCAGTTAACTCTGCCTATTAGCAGAAAATGAGGCTCAGC	42.38
chr10	57745947	57745984	GGCTGGGTTATTCCATCACTAAATCCAAAAGAGGGAGA	42.18
chr10	57746125	57746165	AAAGAATAAAACTCTGGCAATAATGGCCTGTTCACTCTTGC	42.01
chr10	57746210	57746249	TTTTCTAGTTTGAGAGGAGACAGATGGGGCATATTGCATG	42.26
chr10	57746256	57746296	CCAGAAAAGTACACTCAAACTTGGTGACTTTGTTTCTCAGC	42.02
chr10	57746320	57746360	AGTTCTTCAATGCTCATGCATGACAGCTTAATTCTACACGA	42.3
chr10	57746361	57746395	GTGTGCTGAGTCCTCAGTCCTTACTACCTCTCCAA	42.75
chr10	57746400	57746440	TGGAAACATTTAGTTCCATTCTGATGCCTGCCTAACTTTCC	42.71
chr10	57746441	57746475	TAGGTTGCGTACATGTTACACTGTGTTGCCTTGGT	42.89
chr10	57746480	57746520	AGCCCTCCTATTTCAGTGAGTTGAACTCATAAGAACTTCCT	42.37
chr10	57746532	57746566	AAAAGCTTCCTGTGCCCCTTCATTGCACCCCATTC	45.46
chr10	57746567	57746601	CTGTTCCGGATGGCTCTGGAGTTCTCATAGAGCTA	42.87
chr10	57746602	57746636	TTAGGTCTTCAGTGGCCAGAGAGGGTGAAAAGAGG	43.35
chr10	57746639	57746673	CCCCTCTATGGCTGCCTCTCTGAGTGCTCCTACAA	45.68
chr10	57746674	57746708	AGCTTCTGCTGTCTCCTCCGTTCAGGATCAGCCAA	46.18
chr10	57746709	57746743	ATGATGAGCAGCAGCATCAGTGTGGGTCACATGAC	44.63
chr10	57746744	57746784	AGAGTAAGCTGTGATAAGTGAAGGCTACAAATGAGGCAATG	42.23
chr10	57746785	57746820	GAGTGAACTCACAGAGGAAGGCTGAACTCAAAAGGA	42.33
chr10	57746821	57746855	ATGGCAAGTATTTCAGATGAGAGGTGCCGAGTGGC	44.35
chr10	57746856	57746896	GACCAGAATTGCATAGGTGGATTGTTGAGTTTCACATTGTG	42.21
chr10	57746899	57746939	ACACACAGAGAAAAGCAAGGTTCAACATTGAAAATGAGGTT	42.01
chr10	57746940	57746974	CTGCAAAGATCCCGAAGACCCAGGAAAATCAGGCT	44.41
chr10	57746975	57747009	GAGACATCTGGGTTTTGTCCCTGTAAGCAAATGCA	42.11
chr10	57747022	57747062	TCCTACCTTGTAGTAGATAAATGAAAAGTGGGCAGCAGTCA	42.49
chr10	57747551	57747590	AACATTTATTGCATATCCACCTTCCTTCCCCTAGCTGATG	42.26
chr10	57747724	57747762	AAAACAAACCTGGATCCTGAACTACTGTTGGGTCTAACA	42.04
chr10	57747763	57747798	CTCACACTACTGCATTTTAACAGGCTGGGACACAAC	42.21
chr10	57747834	57747874	GCTCAAGAACTTTCTATGGATTGTCTGGATAGGAGCAAAGC	42.52
chr10	57748335	57748375	TGACAAGCCAACTTTAAAGGCAAGTACTTGTTTTCATTGCT	42.15
chr10	57748472	57748512	AAATGGGTATTAGAAACAAAGGGGAAAGTGAACCAGTTCCA	42.3
chr10	57748522	57748562	TGAGAGGAAATAAAGCTATGTAAACCTCCCAAGATGGTTGC	42.17
chr10	57748563	57748598	CCAGGGAATGTAACTGGGAGAGTTTCTCTCTCTCCT	42.5
chr10	57748599	57748635	GCCTGAATGATTATAGAGGGACACAGTGGTTTGCTCT	42.31
chr10	57748658	57748698	AGAAAACAAACACATTTCAGGCATTGGCATATGAACACTGA	42.11
chr10	57748702	57748742	TCCCATGGCAAACTTCTAAACAGAAGTGGTCATTTCATTCA	42.52
chr10	57748743	57748780	ATGTAACAGGAAAAGGAATAACAAGGTGGAAGCCCAGG	42.72
chr10	57748786	57748826	AGGAAAAGTGAGACTTTGAAAATTCTCTTCACCCGAGAAGG	42.26
chr10	57748852	57748886	AAAACCTTGGAGAAGGGAATCAGGAGAGCAGGTCA	43.45
chr10	57748887	57748921	AAGCCCGCTTGGCAATGAGAAATGGAATGAGTATT	42.11
chr10	57749036	57749076	TTCATGCCATGTAGAGGCATGCTTTACATTGTAATACAGCT	42.34
chr10	57749083	57749123	AATCTGTGAGCATGTGGTCCTATGGAAACTATTACCAGAGC	42.98
chr10	57749124	57749159	TTTTCCTGCTTGACACAGAGGGCAAGCATCATTAAG	42.19
chr10	57749258	57749298	TGTATTTCTAGAATTTTCTAGGAGTGCATGGTGAGGGGTGG	42.85
chr10	57749396	57749436	TTTCTGTTGGTCAGAATCACTTTGGTGAATTGTTCATTGCA	42.03
chr10	57749693	57749733	TACCAGGACCAGTAGCAAAAGAAACATGATACTAACCCTCA	42.36
chr10	57749974	57750011	TCAGTTTCCTAAGGACACTACAACACTGGTAGGAACCT	42.35
chr10	57750012	57750046	TACTCCTTCATCGCTTCACTCCCTTTGAGTCAGGT	42.97
chr10	57751837	57751877	AATTCAATAATAAAACTTGTGGTACCCTTTCCAGGCCTCGC	42.86
chr10	57751914	57751954	AGTACAGGTAGTACAGATGGAAGGACCAATGGTGATTTTCT	42.26
chr10	57752000	57752040	ATTTTAACCTTGCACCTTTAAGTTTCTTGGGTTTGTGGACC	42.24
chr10	57752075	57752109	TTTTCCAGCATAGCTGAGGGTTTTCACATCCCCTT	42.89
chr10	57752285	57752325	TTGTGTTTCTGACTGTAATTCCAGAAGTGAACCCATTGTCT	42.13
chr10	57752328	57752368	TGAGAAAGTCTAGGGACATCCATAATGCTGTTCAACTCTGG	42.77
chr10	57752398	57752438	TGTATTCAAGTCAGTGTTCAGTTTAGCTTTGACAACAGGCT	42.34
chr10	57752457	57752497	TTTGTTTCATCTGGGTTTGACTTTTCAAACTAGGACAAGCC	42.02
chr10	57752498	57752536	CAGTGACAGATGACTATCAACAAGGTTGGCTGTGTAACA	42.37
chr10	57752549	57752588	ACTATGAGAGGTTATTTCCTTCCCTACCCACAAGAGTTCC	42.37
chr10	57752594	57752634	ATCATGTCTGGGATGATTTGATCCTTTTGCTTGAGATCTGT	42.1
chr10	57752653	57752693	TGGATCATCTGAAGGTTTATTGGTGATTGACCTAGACTGGC	42.98
chr10	57752732	57752772	GAAACTAGAGTTGCTGAAGGGAGACAAGATAGGAACTTCCT	42.44
chr10	57752818	57752855	CTGAAACTCACCAATGTTAGAGGCAGTTGAGAAGAGCA	42.48
chr10	57752871	57752911	ATTTAGTCATGAGAGGATCTGAGATGCTCATAGTAGCAGCA	42.02
chr10	57753017	57753055	ATTTCTGGACTGTTGTGTTATTCTGTCTCTTCCTGTGCT	42.01
chr10	57753076	57753116	AGTCTGATCATTACCTGATGGATATCTATGTCACCCACCAC	42.22
chr10	57753117	57753152	CCACCTAAAAGTTCCCCACAAGCAACTTTTCCTTGA	42.16
chr10	57753198	57753236	ACTTTGAATTCTACTTTCGGAGCGCTTTAGAAGAGAGCA	42.08
chr10	57753237	57753271	TCACAATGATGTCGGTCAGGTCATCCTGCTCTATG	42.24
chr10	57753272	57753308	TGAATTCAGCACTTTCAGCTGTCTCCTTTCTGCTTTG	42.14
chr10	57753402	57753436	AAAAGGCTTTTGTAGACTGGACCCTTCCACTCTCC	42.57
chr10	57753437	57753471	TTGTCCCTCACTTACATGTACAACCCAGTGGCAGC	44.26
chr10	57753472	57753506	AGTGCAGAGACAAGGTGCTGTGGGGAGTATCTGGC	46.53
chr10	57753507	57753545	CCCTGGTTTGCAAGGTCTGCATATGAATTTACTCTGAGA	42.43
chr10	57753546	57753583	GGCCACCTTCCTTTAAAGTTTGCAGAGGAGTTAAGACC	43.02
chr10	57753584	57753618	ACATCCTGCCAGAGCTTTCTGGTTTCACTTTACCC	43.07
chr10	57753619	57753653	TGAGCCATTTCTACAGAGCCACAATGCCACAGGAG	44.34
chr10	57754727	57754767	GAAAGAAAATTTCAGAGTCTGTGGTATGGGTTGTATTGCGC	42.17
chr10	57754768	57754808	CTATCCTGCTAAAACTAGCCACACATCACTTGTGACATCTT	42.05
chr10	57754809	57754846	CAAACTGTCCCTGGTGAGTGTGGTAATAACCTTCTTGT	42.38
chr10	57754847	57754887	ATTGGATCTGACACCATTAATATTGCTGCAGCATTCCTACT	42.15
chr10	57754888	57754924	CCCTATGCCTGGATGGGTGGCAGGGATGTAGGAGTTA	46.79
chr10	57754925	57754965	GGGAAAATGGCGTGTGTCTTCAACAGAACTATAGCATTACC	42.86
chr10	57754995	57755035	ACTGGGTGAAATGAGACTGGTAGTTCTCTAAAATCAGGTGG	42.75
chr10	57755056	57755090	AAAAGACTGCATTGGCTGTAAACCATTTCTGGGCA	42.5
chr10	57755091	57755129	TGGGCTGCTTAGCAATTCAGACTTCTGACATAATGTACA	42.09
chr10	57755130	57755168	AAATCGGTTAGGCCCAAAGGCATATTCTTGACTCTTTCC	42.78
chr10	57755307	57755341	TGGAGTTCCCTGGTACCTGACTTAGGTCTTTGGGA	43.9
chr10	57755342	57755382	CATCCTTCAATCATTGAAGATTATCCTTGATGGCCACAGGG	42.72
chr10	57755383	57755417	CAGAAGGGGTTGGAGCAGGAAGAGAAACTGAAAGT	42.7
chr10	57755464	57755503	ATTACATATTTTCCACTTCAGTGCACTTGGTGCTACAGGT	42.31
chr10	57755526	57755566	TCTGTGGTAATGATTATCAAAAGTGGCTTCTTCCAACCTGT	42.12
chr10	57755737	57755775	AGAAGAACAGGTTATGAACTCAAGAGGGAGGAAGAGACA	42.17
chr10	57755776	57755815	TTACTCAAGTCCAAGGAGGAGAAGAACGAGTAGAACTGAC	42.21
chr10	57755870	57755904	CACGACAGAGACACTTAGCTCAGGAAGTTGAACCT	42.18
chr10	57755923	57755963	ATGAAAATGTTACCTCTAGTCCAACATGCTAAGAGCTGCTG	42.23
chr10	57755964	57755998	CCTCAGCAGGAAGCTACAGAAAGTTTACTCCCACC	42.68
chr10	57755999	57756034	TCTCATTCCACTTGGTGGCTAACCTTTTGCATGTTT	42.06
chr10	57756041	57756081	TCATTAGCTTATAAGCTCTGTGTAGTCTGCACTCATCTCCC	42.34
chr10	57758677	57758716	CAAACTCTGACACATTTTAGGTGTGACTGTCATCCTCAGC	42.7
chr10	57758937	57758977	TGTTTTCTTCACGAAATCTTCTAGTCTCATGACCTTGGTGC	42.35
chr10	57758978	57759017	CCACACACTCAGAGACATCCTTTTCTACTTCAGACAAACC	42.27
chr10	57759018	57759056	ACACTATGGCTTTCACATCCTTCTACTCCTTTCTCTCCC	42.69
chr10	57759193	57759227	CCAGAGTTACACACACAGAAGCAGTGGAGCTATCT	42.13
chr10	57759228	57759265	CTATGAGACCAGTAATGGGGACCAGTCACTAACTTCCC	42.79
chr10	57759266	57759303	CTAGGATATAATCCTCAGCGTCTGGCTGTTCCTCAACT	42.64
chr10	57759505	57759543	AATGCTTCCACTCTTCTGACTTAACTTGCTCCAAAGACT	42.16
chr10	57760349	57760389	TGTTCCTTATTATCAGCATAACAATGGTTCCCATCATGGCT	42.18
chr10	57760396	57760436	TAAGAAGTTAATATCATTCTACTCACTGCCTGGCTCCTGCG	42.76
chr10	57760437	57760472	TTCCTTGTCTCCTAACGTCAAAGTGCACACAGAACA	42.53
chr10	57760473	57760507	TCTATCCAACCGAGGACTTTCAGCTCCCTTATCCT	42.49
chr10	57760589	57760623	AAAACCCCTACGTGGCTGCAGTTCCTTGGTTCTTC	44.73
chr10	57760630	57760670	ATAGAAATCCTTGAAGGGTCTGTCAAGATGTACAGTGTCCT	42.23
chr10	57760675	57760715	ACTTCTCTTATCCCAAGTTCTTCAGGCTATGCAAATCACTG	42.12
chr10	57760768	57760808	TCTTCTGTTTCCAAGTGTTCCATCATCATCTGACAAGTAGC	42.15
chr10	57760809	57760844	CACCCCTTGAAGCTCTACTTCCTGACTTCTAGTGTG	42.05
chr10	57761060	57761100	TCCGTGGCTTTTAAGATGAGTTCTAGATTCTGCTTACTCCT	42.32
chr10	57761136	57761176	TCTCCTACACTTCTCTTTTGAATTCCAGACTTCTGTGCTCA	42.5
chr10	57761328	57761368	CTCATACTCTTTCCTAAATCACCTTCCTCTCACAGGAGACA	42.04
chr10	57761384	57761423	AAACTGAAAAGAAGGGATGACTTTCAGAGGACAAGAGGAC	42.08
chr10	57761430	57761470	CTAGAGATTTTCATGCTAAGGATATGTTCTCCCTTTGCCCC	42.13
chr10	57761471	57761505	AGCATCTGGCTTCTTTCAACAAAGCACGTGTCTTC	42.56
chr10	57761675	57761715	ACTTTGTTATGGTATGGACTGAGAAGTCACATCTAGTGCCT	42.34
chr10	57761717	57761757	TAAAGTCTCTTCTCCTCATGTGGCTTTTGAGTTCTTGGAGA	42.54
chr10	57761873	57761913	TGAACTGAGTGTATAAATTGATGTTAGCCCTGTGTTTGCCA	42.35
chr10	57761914	57761952	TTCATCACTAAGTGTCCACAGGATGAAGTAGGCTGTAGA	42.16
chr10	57762060	57762098	TTTTGAAAACTCTGTAGAGCCGAGCATGTAATCACAGCT	42.42
chr10	57763064	57763104	AAAGCTTTCTCAGGATCAGACTTCTTACTGTGTTCTCTCCT	42.26
chr10	57763105	57763139	TGAGCTTTTCCTTTGCTGCCATGCAGGGCTACAGT	46.13
chr10	57763140	57763174	TTACAAATTCAGACAAGTGCCACACCCTCCCAGTC	43
chr10	57763211	57763251	TGTAAAACATAATAGCACAGAGTCCAGGAGTTTCTCCTGGC	43.02
chr10	57763281	57763315	AAAATGTTCCTGGTATTTGCCTAGCACTTGCCCTC	42.21
chr10	57763319	57763359	AGGTGTGTGCTAACTATGCAAATCAGTTTATTGGAAGAGCT	42.24
chr10	57763484	57763520	AACGTTACACGTTGTTACGAGCAGAAGAGATCACAGA	42.04
chr10	57763544	57763584	TGTTGTGGCATTAATTTAAGCAGTTTGTATGAGGAGAGCCA	42.53
chr10	57763764	57763804	TGTGAATCATGAAGCTTTACTTTAGCCTACTCCTGCTTTGT	42.06
chr10	57763854	57763894	TTCATTTAACACCACTGCAGCCAGTTTGGTTTATAACCTCT	42.5
chr10	57763899	57763939	ATGTCCCTGAGTTACTAGGTTATAGTTAGCTTCAGTTGCCA	42.09
chr10	57764509	57764549	AAAAGTCATATCTGAAGCTTGACTGCAGAAATGTGCTGACT	42.45
chr10	57764612	57764652	TTCTAACCTGATTGCATGAATCTAACTGCTCTTCTTGCTGC	42.62
chr10	57764653	57764691	CTGGATGCATACTTCTCTTCACAAGTGTCCTCCAAAAGA	42.17
chr10	57764696	57764736	TCTGTCTTTTACATTTTCTATCTGTCTCAGGGAACCCAGGG	42.65
chr10	57764743	57764777	GGGGCAATGGCATTCTCATACAATATGACTGGGCT	43.19
chr10	57764826	57764865	AGTAGAATGTTTTGACAAAAGAGAAGGACCAGACAGTCCC	42.07
chr10	57764879	57764919	ATGAAGAATATTCTTTTCACTCCAAACTTTCCCTCGTGCCC	42.67
chr10	57765769	57765809	TAGGGTTTCCAGTGTAAAATCACGTTCAAAGCTGGAAAAGC	43.08
chr10	57765810	57765847	TCAAACAATGATGCCAATTCTGCTTCCCTCTCCAAATT	42.02
chr10	57765994	57766032	ACACAAAGGTCAAAGACCTCTCATCTTGTCAATCAAGGT	42.17
chr10	57766093	57766133	AGACTGTCTGGCGGATATTGTCATTTCCAAACAATGAATGA	42.4
chr10	57766286	57766326	AGCAGATTTAAGATTAACAACACAAATCTCAGGGGTGTGGA	42.12
chr10	57766327	57766364	GCTTTGTTCCTTGTTGTGTTTACTGGGCTCATGTTTCC	42.82
chr10	57766365	57766399	AGTCCTTAAAGAGAGCAACGGGGTTGAGAACACCA	43.59
chr10	57766435	57766475	CTCAACCTTTTGAATAAGTGGGCTAAAATTTCCTTGTGGCT	42.02
chr10	57766565	57766605	AAGAAGCTACTCAAAGGAAATCTTGAAGTGAGACATTGCCA	42.18
chr10	57773346	57773386	CCAAAAGTGACAAACAACATCAAACATGGTCTCTTTCCAGC	42.67
chr10	57773391	57773425	CTGGGTCCTCCCTGGACCCAGGATCCTTTGGTTTG	46.77
chr10	57773515	57773555	TGTCATTGTACACCTGAGGAGTTTGAAACAGGATTTGATGA	42.03
chr10	57773556	57773590	CAACCTTGGGCTTATTTCAGGGAGCAGTTGGCTAT	43.22
chr10	57773610	57773649	AAACCTACCAGAAATCTGACTTTACAGGAAAATGGGCTGT	42.21
chr10	57773650	57773690	CAAGTCCACTGCCCAGTGAAGTCCATTTCTACATATAAGTC	42.08
chr10	57773770	57773810	TGTCAAAATATCCGTGGTATTGCTCTATATTTGCTGGCTGT	42.18
chr10	57774446	57774486	TTAATCCTTTCCCTGCTGTTCATCTGACTCATCTTATCCCA	42.48
chr10	57774487	57774527	GGCTGTTCTCTCCTGGAAGAGTCTTACTTCTGTTTTATGGG	42.99
chr10	57774869	57774906	ATAAATGTAGGAGGATTTTCCCTGTTACATGCTGCCCA	42.23
chr10	57774974	57775014	TGTGAAATTTACTGCTATGTACTTTTGTCCCAACCCCATGC	42.95
chr10	57775145	57775185	TACTTCCATGTTGACTCCATCTGCTACTTTCAGACATTGGC	43.28
chr10	57775192	57775232	TATATCTGGTGTGATGAAAGTGTGTGTTGGGAGACAGAACT	42.56
chr10	57775699	57775736	TCCCATAACCAGGAAGGAGGTGGTGAAATAGAACAAAG	42.09
chr10	57776039	57776079	GTGAAACAGGAAATAGCTACTTTTAGTAGAGGGGAATGGGC	42.15
chr10	57776129	57776164	AATGGAGTTTCCTTTAGACCTGACACCAAGAAGGCA	42.33
chr10	57776468	57776507	ATGGAAATACCTTATTTATCTGAAGGCCCAACTGGACCAG	42.08
chr10	57776668	57776708	ATCTTTGGGATATTTTCAGACCATGTGGTTTCTTCCTTGCT	42.36
chr10	57776738	57776778	AGAGTCATCTGTGGTATAAGACAGCATTTCAGCAATCCTTG	42.11
chr10	57776781	57776821	AGGCAAGAATGCTGTAGTGTCATTTGTGTTGTAGGATTACT	42.06
chr10	57776835	57776875	AAGCAGAACTCAGATTTACTGAGATGATTCTGACGATGTGC	42.13
chr10	57776917	57776957	TTCATCCTAAGCTTTTGTGTTTCAATAACCTCAGGTCAGCT	42.21
chr10	57776958	57776996	CTACCAGAATCTTTGTGGGAAAACTTGGGATTGACAGGA	42.41
chr10	57777026	57777066	TGACCCCATTTTAAAATCTACTACTCTCTGACAGTCTGGCC	42.63
chr10	57777126	57777160	TTGAATTCCGTCCCACTGTTTGTGTCAGAGAGGAA	42.43
chr10	57777190	57777230	TTTTCAAATTCTGGCAGTTAGACAAGAACGAGTGAGCAACA	42.71
chr10	57777231	57777265	TGTAGGAATTTCTGAAGCCAGCTGCCCTCTACCCA	44.76
chr10	57777303	57777337	GGTGCTCATTAGCATAGAATCACAGGCTGGCCTGT	44.28
chr10	57777492	57777531	ACCTGCTAAACTTCCTCAAGCTTAAGAGCATCTCTATCCC	42.77
chr10	57777532	57777566	TGCTGCTTCTCCTCCTTATAACCCTGCTGTTTGGG	44.1
chr10	57777804	57777841	AATTTGTACACAATTCTACTGCCCTCTGTGCTCCTTCA	42.29
chr10	57777842	57777881	TCCTCTAGAGAAACTAGAGGATCTGATGACACCTCCAAGA	42.26
chr10	57777953	57777993	TTTCACAGGTCAAGGAGAACGTATGGAAGAAATTTGGTTCT	42.15
chr10	57778033	57778073	TCTGAGTGAAGCATTCTTGTTCCTTTGTAGCAGTTAAAGCA	42.38
chr10	57778074	57778114	GAAGAATTACTGAAGTGAGCACTTGTAGAAGGAGCTTCCTG	42.1
chr10	57778156	57778196	AAAGAAGTTGATTTCCTTGGTAGTGAACTGAGAGTGTTCCC	42.13
chr10	57778197	57778231	ACAGCTTAGCTCAGCCTGAAATCTCTTCCCTCATC	42.3
chr10	57778272	57778312	TCTTGCACTATCGAGAGCAGATCCAGTGTTTTCTTTAGTCT	42.5
chr10	57778514	57778554	AGAGCATTCTCTATGTGCATCTGTTAACATCAGTCTTTCCG	42.04
chr10	57778567	57778607	ACAAGATTGTTCCACACTTGCATTAAAATGTGCATCATGCA	42.53
chr10	57778683	57778723	TGTTTACTTTGTTAGAACACGGCCTATGTGTGAAGCTTTGT	42.6
chr10	57778738	57778778	AGCATGGTTTGTTCTTGAAATGTGTAGTAAACAGGAGTGGG	42.72
chr10	57778811	57778851	TATTCAGACGATGTTTCCAAGCACAGGTTATTCTTGCTTGG	42.73
chr10	57779059	57779099	GCTCTGAATAAAACTGGCTATCACACAAGACCTTAGTCTGC	42.42
chr10	57779105	57779141	TTTTAGGCCATACTCACCCAGGTTCACTGTAGAGTGG	43.14
chr10	57779158	57779198	TAATGTGATAGGTACAAAGAGGAAGCTTGGGTATCTTGCGT	42.65
chr10	57779227	57779267	AAGGTTCAGATAAAGACCTGGTAAAGACCATATAGGCAGCA	42.46
chr10	57779338	57779378	TTTCATATTAGCACAGACAATGAGCATGAACTATGTCCCGG	42.27
chr10	57779477	57779517	AGACATAAAATGACAAGATGGCATAACCGCAAAGTTCTGGA	42.52
chr10	57779557	57779597	AACTGACAGCAGAAATCGATAAGGAATTGAGAAGAGAGCTG	42.02
chr10	57779603	57779643	TTTTCTGGGAGAGCTGTCCCACATAGATAATCAAAGAGAGA	42.13
chr10	57779839	57779878	CCTGGCCTCTTTAAACTATGCTAGCTGGATTTACAGTTGC	42.76
chr10	57779879	57779914	TTTCTGGTCCAAGCTAGGTATTTTCTGCGTGTACCA	42.25
chr10	57779915	57779950	AACCACAAACTTCTCCTCACTAAGGAACAGATGGGC	42.62
chr10	57779962	57779998	CCCCTTCACTGCCTCAGTACCTTCTCAATCAAATTCA	42.42
chr10	57780004	57780044	CAGAATCACATTAACCCTAGTCTTGCAGGTTCTGATCTTCC	42.09
chr10	57780045	57780081	TTACTCTAAGCAACTCAGGCACCAAGCAGTTTTAGCA	42.59
chr10	57780082	57780116	TCTTGGTTGTGGAGATGGTGCAAGAAAGTGTAGGT	42.51
chr10	57780162	57780198	GGGGTCTAGTTCTTTCTCTCTTGCCGATTACAGGAGG	43.11
chr10	57780277	57780317	TGGTGATGAAAAGAAATTCCAGCAGAGATCCTGAATGTTGA	42.26
chr10	57780318	57780353	TTGTCTCTCTCAGAGTCTACTCCTGGGAATTCTGCA	42.24
chr10	57780471	57780511	TTTTCTTAAAAGGGAATGCAGTTAGAAACCAAGCTCCCTGA	42.39
chr10	57780512	57780546	GATCCAGCCTTGTGTGGAGATTCGCCAAGATCTCT	43.87
chr10	57780602	57780642	ATGGATTTTATTATTTCCCATTGGCTTGCTGACAATGGAGC	42.22
chr10	57780811	57780851	ACATCCTCAACAGAGTCATACATTACTCCAAGGTTTAGGGA	42.12
chr10	57780866	57780906	ATTGGTTGAATTTGCCTTAGCACAGCAAATACAGTTTCTGT	42.11
chr10	57781202	57781242	AGTTAGAATAAACCCTTCCTGTTGTAGTCTTCGTCTGCAGA	42.36
chr10	57781262	57781302	AAAGACAAATAGTTCAGCCCTCTAAGCTGAGGAGTGTAACA	42.57
chr10	57781359	57781399	TTCTGTCTTTAACTGGAGAACAAGAAGGGTTTGCATAAGGG	42.33
chr10	57782309	57782343	TTTTGCCGCTTGCTGAAGCAATGATCAACCCCACC	45.91
chr10	57782345	57782379	CGTTCTTCCTTGGGCCACGTCTCCTTTGAGCTGTT	45.88
chr10	57782676	57782710	GCAAGCATTTGGTCTTTGGAAAGGTGAAAGAAGGC	42.11
chr10	57783364	57783402	TTGTGTTTGAAAGGTTGCTGGTTTCCAAGAGATCCTTTG	42.31
chr10	57783403	57783437	AGAACAGTGTGGTAGCTGCTGCTAAAGAATCAGGC	42.99
chr10	57783438	57783472	AAAGCCAGAAGTTGCTCACATTTAGGAGGCTTGTG	42.24
chr10	57783478	57783512	GGGGTTGGGAGGATGACTGCTAAATACTGGGGAAG	43.88
chr10	57783532	57783572	ACAGCAACTGTCATTTGTGAGAGTAAACCATTAGAAACGGA	42.22
chr10	57783573	57783607	CGGCAGGTTTGTGGTAGATTCCACAAGGTGGTGGA	45.7
chr10	57783608	57783645	ACTAGTCGCATATGTAGTTCAGACTTGAAGGCACACAC	42.13
chr10	57783646	57783685	GTATGGGGACAGTTCTGGTGTTTACGATAAACAGGTATGC	42.4
chr10	57783686	57783720	TGCCATCCAGCTAGCACAGCACTAGGCTAAAGCGT	46.65
chr10	57783750	57783784	AGAGTGGGATGCATGCGTTGTGAGCTGAGGCTCAA	46.95
chr10	57783795	57783829	CAGAAGAGCAGGGGTTGCCTTGTCAGACTCCAGGG	46.85
chr10	57783830	57783864	TCTCTTTCTCTCTGAGCCTGGGAAAGTGCCACTTT	43.49
chr10	57783895	57783929	GGGGAGGAATCTCAAGGTGAAGAGGAAGTTCACAG	42.41
chr10	57783930	57783964	ACCCCTCTAACGCCTCTATTAGAACCTTCCAGCTA	42.31
chr10	57783965	57784004	TTCTCTCATACTTGTACACTGAGCTGGCACACAGTATAGG	42.47
chr10	57784005	57784041	CAAGTTCTATTCGCATCACCCCTCTAGTTCCTGTCTC	42.03
chr10	57784050	57784090	TGCAAGCCTCATATTTAGGTAGATGTGACCTTAGGAAACCA	42.58
chr10	57784100	57784140	TTAAGATCTTACTAACTGGTTGCCTGTTCAGCTTTTCCACA	42.01
chr10	57784207	57784247	ATGAATTTTAAGGGCACTCTGTAAGGTTCCTTTCCCATTCT	42.09
chr10	57784248	57784286	GGTCTGGTTCGTACATTCTGAGAAACACACTGTGTTTGT	42.68
chr10	57784287	57784321	GTTGAGAGTTGGCTCCCTAGCTACACTGTCTGTCA	43.2
chr10	57784322	57784358	CATTGATGCTCTGAGTAGGGACAGGGTTCATCTAGGA	42.62
chr10	57784387	57784427	TTTCCTAGTTTGGCATATTCTAGTCTGCATTTGGCTCTCTG	42.14
chr10	57784500	57784539	TTTTCTTTAAGGAGGCCTTCATTTGTAACCAACACCATGC	42.2
chr10	57784646	57784683	AAAACCCTCTCTTTTCTACAGTTTTCTGTTCCCAGGCC	42.74
chr10	57784750	57784784	CTTGACCTACTCCGCTAACCCAGTGGCCTGAGCAA	46.47
chr10	57784874	57784909	TTTTGCCCGCTTCTTCTCTAAATAAGAAGGCAGCAG	42.01
chr10	57784932	57784966	TTTTGTGAATTACGGTGGTGGGTAAGACCCGAGTT	42.64
chr10	57784967	57785001	CCTCCAGTTCCTGCCTATTTTCAGCTGACTAGGCG	44.13
chr10	57785002	57785036	GTTAAGGATGGTAGATGCTTTCTGCGCAACCTGGA	43.04
chr10	57785037	57785077	AGCTGACAGACAGTCAGAATTTTGATGAGTACATGAAAGCT	42.01
chr10	57785141	57785177	CCCCGATTTTACTTACCAGGTTTCTGAAAGACAGGCT	42.54
chr10	57785178	57785218	GAGCACATTGTGTCAATTATACTAAGACTGTGCATAGCCCA	42.23
chr10	57785227	57785267	ATTCTTACTGTGGTATTTTCCTGCCTTCTTGCGAAGAATCA	42.23
chr10	57785272	57785312	AAGGGACCATTTGATATCCTGTGGATAATGTGAAGCTTCTG	42.11
chr10	57785313	57785352	TAACTTTTGGAGAAGGGAGTGAGAAGGTCCTTATTTGTGC	42.13
chr10	57785353	57785392	TTACCTTGTCCATGGCTAGTGGAGTAACCATTAATCAGGT	42.54
chr10	57785444	57785484	GCAGATTTCTGAACTATTTTGGAAGTTGCTGTTAACTGCGC	42.65
chr10	57785490	57785524	CCCTTTGCTGTTTCAGGCGTGGGCTTTGCCACTAG	46.91
chr10	57785525	57785559	GCAAGTGGGAAACGTGACCAAACCAACTGTGATTA	42.43
chr10	57785560	57785594	TCAGTCAGGAAGGTGGCAAAGTGGTGATCCGGACA	46.33
chr10	57785595	57785634	CAATGCACATTCAAGAACACAGAGATCAATTTCCAGCTGG	42.44
chr10	57785648	57785688	AGAAACCAGCATAGATGACAGAAACTGTAAGGTAAGAGGCA	42.61
chr10	57785689	57785723	GCTTTATCCGGTGAGGATGGGACAGAGGATTCCCA	44.81
chr10	57785724	57785758	ATCTCTCCACAGACATGGAGAAGGGGAACAAGCTT	43.3
chr10	57785802	57785841	AGGGTTTACTGGTTGTATCCCAGACACTGAGTAATTTCCA	42.6
chr10	57785921	57785961	TGAAAGAAAGACCACACCTTGTTCCTTCTCTCTGATCATCT	42.56
chr10	57785962	57785996	CAGCTTGACCAATTAGTCCGTCGCACAGCAAAGCT	45.04
chr10	57786054	57786088	TTTTGCAACTGGCTGTATACATGGCAGCTGAATCA	42.15
chr10	57786108	57786148	AAACAGAGATTCTTGAAAGTAACAGAGGATGAAGTGCTGCT	42.02
chr10	57786158	57786197	ATGAGTGATGTACTCAGTTATGGCCCTCTCTGATAATGCT	42.28
chr10	57786198	57786233	GTCGTTTGACTTCTGTGAAAAGTGGACTTCTGCCTG	42.22
chr10	57786239	57786273	CCCCTTTGATTGGTTGTTGCTCTCAGTCTGTGGTT	43.34
chr10	57786274	57786308	CGGTTGGATGGAGACAAGCTCATTCATGTGCAGAA	43.32
chr10	57786325	57786365	ACAAATTGTACCAGAGAAATTAAGGATGGCAAGATGGTCGT	42.27
chr10	57786401	57786437	CTTCCCTTCTAAGCATCATTCTTTTGCACTCCCCTCT	42.49
chr10	57786472	57786507	CCCCAACCCCTTATTTTCATCTCAGTTTCTCCTGCC	43.1
chr10	57786545	57786579	AAAACTCAGAACTAGTTGTTGCCTCAGGTTGGCAC	42.13
chr10	57786598	57786638	ATACATCAATTTACCCCAAAAGTGTGTGTCAAGAACCGTGG	42.86
chr10	57786639	57786673	TCATGGGATTGCTGTGAATGTCCAGCCTTCAACTG	43.42
chr10	57786908	57786948	AATCAGCTAAGTTTTCAAGATATGTCCAGTGACAGCTAGGC	42.09
chr10	57787083	57787123	TTATTACTCTTGAGGATGTCTGGGGTTCCCTTACAAACTCC	42.55
chr10	57787225	57787265	AATACACTTCTTCTCACATGTAGAATGTTGGAGAGCAGGGA	42.48
chr10	57787368	57787408	ACAAAGCTAGAGCAAGCTCATCTTTAGAAATCCTGACTGTG	42.16
chr10	57787409	57787446	GTCAGGCAAGACTGAGTTCTGCAAGAACTCAGATTACA	42.29
chr10	57787447	57787485	GAAAGGCATACTGAATTCTGAGGGTTTACCAATGCTTGG	42.04
chr10	57787528	57787568	TTCTTCACTTTCAGAGTAAGAGCATCAAAATTCAGTGCCCC	42.6
chr10	57787595	57787635	CACATGAGCTAAACATGACAGTCAAAGTAGAGAGAACACCG	42.28
chr10	57787636	57787674	TACTGGCATGTCCTTGCTGAGCTTAAAATAAGTCACTCC	42.36
chr10	57787683	57787723	TGAGCTCAAAGGCTTGTATTTTCTAAAGAAACCCATCAGGA	42.12
chr10	57787757	57787794	AAAATCGAAATCCCTTTCAAAGCAGACAATTGAGGCCA	42.24
chr10	57787817	57787857	TGGATCCAATTTCTTCTGGTTCCCTTAGCAATTTTACAGGA	42.07
chr10	57787991	57788031	ATGCAACATTTAATGCTTGCCTATGTCCTCATTCTTTGGTC	42.08
chr10	57788109	57788149	TTGGACTATTTCAGACTCTTACCTTTGGGGATATCGTTGCT	42.54
chr10	57788150	57788189	GTTCGCTGTTATGAAAAGGCATAGAAGAGATGACAGGACT	42.11
chr10	57788190	57788225	TTTGACAACTTGGTTTCCTGGAGTCCCAGAGTTAGC	42.71
chr10	57788233	57788273	TGAAGCACTGGTCACTAATTATAAGTTTGTCTTCGGTGTGG	42.23
chr10	57788604	57788644	TGGAGATGCCACATATTTGAGACTATGATGAAGAACCTGGA	42.46
chr10	57788744	57788784	AGGCTTCAACATGTGACCACAGGTAAATATAATCAAGTGCC	42.56
chr10	57788837	57788877	AAGAAGTCAATTTTATCCTCCACTCTTAGCACGAGTCTCCA	42.42
chr10	57788973	57789013	GGGGTAGGAAGAACAGGTAATTAGAACAGAGCTGACAAAAC	42.17
chr10	57789109	57789149	ACTCTCGAGTCATTTTCTCAGCCTCTAATCTAAAGCAAGGC	42.97
chr10	57789171	57789211	ACTGATGGAGTAAACCAAGGATCAAAGTAGTATGGCTACGT	42.35
chr10	57789214	57789254	TTGTGACTGGGAAATAATACTGAGAATGGCAAACTTCAGGG	42.41
chr10	57789256	57789296	TTCTCTTAACGTTCTCTTGGAAATCTGCATTTCAGCTCAGT	42.11
chr10	57789602	57789642	ATAACTCAATGCACTTGCACTAGAATCTGCCATATTGAGGT	42.06
chr10	57789643	57789677	CAGAGCAGGAATTTCCCCTTGGTGCTGTCATGACA	44.52
chr10	57790088	57790128	AATACAACGCAGAGAGTTGATAATGTGTTCATTCCGTGTCT	42.11
chr10	57790129	57790163	CTAACAGTCACCATCTCTCCTGCTGGCAAGAGTTC	42.63
chr10	57790164	57790201	CTGATTCTTGCTTTGAAAGCATTGACTCTAGCCTGCTG	42.27
chr10	57790202	57790238	CTTTAAGGGTGCATTGTGAGTAGGTGAAAACACAGCC	42.33
chr10	57790241	57790281	AATTTCCAAAACATTAAAGAAAGGAAAGGTGTGGGAGTGGG	42.04
chr10	57790289	57790329	AATAACACCACAGTGGTATAAGAGATCAAAAGCTGCACTGG	42.36
chr10	57791438	57791478	AACAACTATCAGCTCACTCCCTTGTCACATTGTTAAAGGAA	42.03
chr10	57791479	57791514	AGGGGATATTTCCCAAGACCAAGGACAAATTGACCA	42.38
chr10	57792273	57792313	TCATGGTTCATTACAACAGAGATGAACCACTGACAGTCATC	42.01
chr10	57792345	57792385	TTGGGGCTTTTATCTCACATTTTCCCTGGTTCAGATAAAGA	42.07
chr10	57792396	57792430	GGGGCTGAAGACCTACAGGAGTAGGCTTACACTGC	44.93
chr10	57792431	57792465	AGGTATATCAGCGTGTGGAACACTGAAGCCTTGAG	42.5
chr10	57792466	57792502	CTTCTTCTTAGTGAGTAGAAAGGAGGCTGTGGCTTCC	42.17
chr10	57793046	57793086	AAAATGTTCAAGCTCTTGCTATCTTGCTGATCCATTTCTGC	42.15
chr10	57793087	57793121	ATTTCAAGCTCACCACCATTTCCCGGCTTTACTTT	42.18
chr10	57793134	57793174	TAGACTGTAGACTGAGAAATTGCAGAAGTGACCATGTCTGT	42.35
chr10	57793175	57793209	TGCAGGGAAGCATGCATGGTTCTTGAACTGCTCTG	45.1
chr10	57793210	57793246	AATCACCCCAATGATGTAGCAAAACTTGGAGGAGTCT	42.35
chr10	57793710	57793748	AAGGCATTTGAGTATTAAAGAGGCCATGGTATCCCAAGA	42.01
chr10	57793749	57793783	CAATGTGGGTGTCCACCTAAAACACCCATCTTCCC	43.45
chr10	57793808	57793848	AAAGCATAGTATTTTGTCAGGACCTTTTAACACAGCACGGC	43.11
chr10	57793849	57793884	TTCCTCAAGACGCCACAGCTCACATCTTTTATGAGG	42.72
[truncated: 6,964 more rows]

## Sheet: InactiveHub-probe-genomepos 
Supplementary Data 1: Experimental information of oligopaint DNA FISH
chr12	10503383	10503417	AGATTGACAGCTGAAGTTTCCGCTAGCCTCCTTGT	43.79
chr12	10503418	10503455	ACACATAAATACGCACAGGCATTTGCACACATAGGAAC	42.29
chr12	10503567	10503607	AAAGAGAAGCGACTGTACACTAAATGGATCCTGGTATTGGC	43.17
chr12	10503650	10503690	AACGTTATTGTTTGTGGTGACTCATTGGTCCTAGGAAAAGA	42.14
chr12	10503691	10503729	AAGTTCTGTTTGCTAAGAGTACAGACACAGGCATAAGCC	42.42
chr12	10503730	10503764	ATGGGTAGGCTTTCTGGGACTTACAAGGAGCAACT	43.47
chr12	10503769	10503809	TACTTGGAGCAGAGACTGAGTCTCTAGAGGAAACTTTAGGA	42.36
chr12	10503820	10503860	GTTCTGAAAGTATCATGATCTACTGCTTTCCTTCCCATGGG	42.18
chr12	10503861	10503901	TGTGAAAATCCTAATTACAGATTCACTAGGGTGACCCTGGA	42.28
chr12	10503923	10503963	TTTTATGCTTATGGTGCATATGGTGATCAGAAAGCACCACA	42.6
chr12	10503964	10504000	GGTAGTTACAATGTGTGTCCAGGGTGAAAGCACTTCA	42.73
chr12	10504044	10504084	GAGAACAGAAATACAGTGAATGTGAAGACTCACAGGTGACC	42.18
chr12	10504085	10504124	CTAGGATAGTTAGGTCATGGGTACAGCATTGAAGGAAGGC	42.96
chr12	10504125	10504159	AGCAACTGGAACAAGAATGAAGCATGCTGCGTTTT	42.99
chr12	10504160	10504194	TAGAAGTTGTCCCAAGGAACACTGACTGGCTCTTG	42.45
chr12	10504218	10504258	AGGATAAATGAGTGGGATTATGACATGTAAGGTAGGCTGCC	42.84
chr12	10504264	10504304	AGATGTTGTCCTTTAAATTCTCTTGCTATTGCTCCTGGACC	42.29
chr12	10504376	10504416	CAACCTTCTGTAAACAGATGACAGAAATCTGATAGGCCTGG	42.23
chr12	10504417	10504457	TAACTGGGGACCCCTAAGAGTGCCTTAAAATATTTGTTTGG	42.22
chr12	10504464	10504504	AAGTTCAATACAGCTACTGAAACCTGTTTCTCTTCCCATGC	42.46
chr12	10506104	10506144	AGTGAAGAGTTGTACCCTCCCCTTTATTTAAGAGGCATAGT	42.17
chr12	10506194	10506234	ACAAATTAAGGAATGAAATGGGAAGCTTCACCTGTACAGCC	42.85
chr12	10506243	10506283	TGTTTACCGTGTACCATTGTACAATCCCTCCTAAAAGTTGC	42.43
chr12	10506299	10506339	AGTGTAGTGAATTGTTCTGCTTTCCACCAGATCTTCTTTCC	42.3
chr12	10506350	10506390	TAGCCTTCCTTAAATGATACAAAAGCCCCATGAATGATGGT	42.19
chr12	10506473	10506513	AGATTTATCAGGACACTGTTAAACACCAGTCAATTCTGGCA	42.07
chr12	10506701	10506736	TTTTAAGTGGTAGGGCTACAATGCTTGCCTGAACAC	42.01
chr12	10506784	10506824	ATACCATTGTTCTGATAAGGCAGCCTTGAATACAAACTCCC	42.35
chr12	10506825	10506859	AGCAGTAATTTCCCAAGGGACTGGCTCCTTGCAAT	44.36
chr12	10506871	10506911	TTTGTGTAATGTGACCTGATTCAACACCATAGTTTCCAGCA	42.45
chr12	10506932	10506972	AATTATTGCAGGAGACATGGTGGTCTGTGAAAAGATGTTGT	42.53
chr12	10506973	10507012	GAGAAAATCCATGGAAGGCAGATTGCTGACTTTACAAAGC	42.33
chr12	10507032	10507072	TTATGATCTCAGACCAGTTAAGTTCTCTTGCACAGTTGCAG	42.1
chr12	10507073	10507110	CCCTGAGTAAGCTTCTCTAGCATGTCTGGGAAATCTCC	43.09
chr12	10507111	10507145	AGCTTTAGGCTCTGGAAGGTAAACAGGCTGCCTGG	45.52
chr12	10507146	10507182	ACCTTGTTGTGACCTCACATTGATGGATGGTGAATGG	43.06
chr12	10507281	10507321	ATATTTAACAACGTACCCATTCTTCTATCTTGCGGTGTGCT	42.08
chr12	10508917	10508957	AATTGTGTATCCAATAATGAGGCTATGAGGCTTCAAAGGGC	42.57
chr12	10508998	10509038	ACAATGGGTCACAAAACTAAGAAAAGGGACAGGAATGAAGA	42.23
chr12	10509039	10509076	AAAGGGAGAGGGAATAGTAAGACAGAGTAGAGGGGACA	42.67
chr12	10509162	10509202	AAGTTATCATTGAGTGGCTCTTGGACTCAGTTGATCTGAGG	42.89
chr12	10509210	10509250	ACCAAGTTTCTATTTGTTCTGATTTACATCCCTCTGCAGCT	42.13
chr12	10509334	10509374	AATCCTTGAAAACTACATAACTGGACATCTCAGGCTCTGGA	42.53
chr12	10509574	10509613	TTTTGTCTAGGACCCTCTGACTACTTACGTCTTCATTGCA	42.42
chr12	10509620	10509658	ATGGGTATAACCATGCCTAAAGGGTCCAAAAGAAACAGA	42.11
chr12	10509800	10509840	TTGCTTTCTGGGTAATCAGAAAGATGTTGCTTTGAAGAGCT	42.62
chr12	10512156	10512196	TTCCACATGATCCTGGAGAAACTAAGTCAATGAGGTCTTGG	42.92
chr12	10512282	10512319	AGAGTTAATTTGTCATGGCACCATAACCAGCCTATGGT	42.33
chr12	10512322	10512362	AAAATGTGGTAGCAAAATTTGGTGTCATTCCCCAAAAGACA	42.29
chr12	10512389	10512425	AAAACTGTTTGAGAGAGGTTCCTGACAATGCCAAGGT	42.81
chr12	10512426	10512464	TGGAGGTAAGGAAGGAGTCACTGATAAAACAACCACTCA	42.6
chr12	10512802	10512842	TCTTCTCATCGTCTAATGAGTATCCTCACTTTTGCTCCAGT	42.15
chr12	10512857	10512895	AACAATTATTGCCCTATCTGATTGCTACACCACACAGGA	42.19
chr12	10512905	10512945	AGAAACATTCTTCAAACCTGGTGAAGAAAGTGACATGCATG	42.04
chr12	10512963	10513003	TAGCCTTCATGAGATAAAGAGTAAGACGATATGCCAGAGGG	42.15
chr12	10513029	10513069	AAAATGAAGCAATCATTTGCAGACCAGAAGGAAGGACTTTG	42.26
chr12	10513090	10513125	AAAATTTGATTGCTTTTCCCTTGCAAGTGCAAGGGG	42.31
chr12	10513126	10513163	AATTGCATCTGTCTTCTTGAAATGGGAGAGCCATCTGA	42.41
chr12	10513262	10513302	TTTTGGCCACAAAGATCAAAGGACAGAAATTGCATTTGTCT	42.4
chr12	10513305	10513339	GTCCTGGCCACGGCTAGGGGATCCTCTCATTTGTG	46.78
chr12	10513414	10513454	GGCTTAGTTCAAAACTGTTTTCATAAACGGGATAACCAGGC	42.21
chr12	10513551	10513591	TTTTACAAGTTTCTTGAGGCTCCACCAATAACAGGGATTGT	42.39
chr12	10513592	10513626	CATCATGAAGGATGGCCCATCCTTCCCTGCCATTT	44.71
chr12	10513664	10513704	ATCAGGAGATGCTACAAGATGAGTCATGGCTTTGTAATTGG	42.19
chr12	10513705	10513742	GAAATATAACCAGGATTTGCCAAAGCCAAGGAAACCGG	42.6
chr12	10513743	10513778	GCTGACAGAAACATAATTCTTTGGCGGCAACAAAGC	42.27
chr12	10513783	10513823	ACCAGTCTGGTCAGAGTAGACAACAAAGAATACAGTATCCC	42.28
chr12	10513824	10513858	TACTCCCTAGCAACACAAACAACATGGAGGGTGTT	42.55
chr12	10513901	10513935	GGACCTGATCTCAGAATGGGTGTCGTGGCATTTGC	44.93
chr12	10513977	10514011	TCCATTGGCCCATTTGTTTGTACAACCACTTAGCA	42.15
chr12	10514035	10514075	TTAGCATGAACATCAACTGTTGGGAAAACATGGTGTAAAGC	42.21
chr12	10514107	10514147	AATTTGCAACCAAAATAAAGAACTTCAGGCAACGGACTTCC	42.61
chr12	10514213	10514253	TCTGAAAGTGAATCCACGATTCTATTGAAGGAAAACTGGGG	42.23
chr12	10514256	10514290	GGGGTAGGGGTGGGGAACGTAATCGGCTCTATTCA	45.9
chr12	10514291	10514328	TTTTAAATGTTTTAGCAAAGGCTGGGACTTGCCTGACC	42.5
chr12	10514329	10514363	CAGTTACCATGTAGCTGGCAGTAGTCCCAACGAAA	42.63
chr12	10514399	10514433	GGCCACAGTTTATGAGTAAGCTGGAGAGTGGAGTT	42.38
chr12	10514434	10514471	CGCTCTATCTACGTCAGTGGATTACTAGAGACATGGGG	42.38
chr12	10514475	10514509	CTGCAAGCCTGTTCCCCGTGGGTTTGTACCACATA	45.88
chr12	10514510	10514544	GTGGCCCATCCCTTCTTAGTCTGGGACCTCATCCT	45.84
chr12	10514548	10514583	AAAACAGATTGCTTAGTGCAGTCACATGCTTGTCCG	42.51
chr12	10514584	10514624	ATGAAATCATTCCTGCTTTCTTCTGCAGGTTCTCAATAGCC	42.73
chr12	10514625	10514659	CTTCACAGATCAGACTCACGGAACACCTGCCAGGG	45.43
chr12	10514726	10514763	AAAATTGCGATTAGATGTACATGCAACCAGCAGTGACC	42.31
chr12	10514773	10514813	AAACAAGGTAACTCTGAGTGAGCTGCTAGTATAAGGCATGT	42.6
chr12	10514814	10514848	TTCTGTGTCAACAGCCTGCTGTTGTATGTGTGGTT	43.21
chr12	10514849	10514883	TCATATGCATGCAGCTTTTGCACATGGGAGTTCAT	42.42
chr12	10514884	10514918	TCCCCATTCTCCTGGGTATTAAAACCTCACCTGTC	42.06
chr12	10514922	10514962	TATTGTCTCAAGTCAATGTCATGGCCTTCATGACAGTTTCC	42.49
chr12	10514971	10515011	TCTAGAGGGAGTTATCTGGTCTTCCGTCTGAATTTTCTGTC	42.14
chr12	10515014	10515054	GACTCACACGTATCTCTGCTTATCTTCACTAGAATGCAAGC	42.09
chr12	10515056	10515095	ACTTTGGAGGCTAGGAACCTAGGACCATATCATTTTCTGA	42.29
chr12	10515170	10515210	TAGGAAGATACTTGGAGACAGAAAGGGTTCAGTCTTTTGGA	42.18
chr12	10515245	10515285	AAAGTCATTATAGTAGCAAGGGAGTTTCGAGGTAGAGTGGG	42.34
chr12	10515287	10515327	AACCTGTTCATTGAGATGGAATATGAATGGAAAGCCTGTGT	42.35
chr12	10515328	10515362	ATGAGCAAGAAGAGGAGAGTCTGGGATCTGAGTCT	42.26
chr12	10515363	10515397	GGTGGGGACTTCAGAGAAATCCAAAGCAACAGAGA	42.72
chr12	10515428	10515468	AAAATCAGAGGACTTGAGAGACTTAGTGTTCTGCAAGACCC	42.93
chr12	10515484	10515524	ATTTATCAGTCTTCTTGACTCTGCAGCAAAACAGAATCCCT	42.1
chr12	10515582	10515622	TGAAGTAACCAAGCTTATGAGTTTCTGACATGGAATCCTGG	42.1
chr12	10515623	10515657	AATACAACATGTGGTCATCTCAGGGGCTATTGCCC	42.94
chr12	10515658	10515692	TATCCTTTTCTCCAGGAGCTGTCCCCTCTCCTGCT	45.3
chr12	10515706	10515746	AGATTTATAGGTCATTACTCTGCTCTAACAGGTCACTGCCA	42.1
chr12	10516405	10516445	AAAGATTCTTTTCCCTTTCTTCACCATTCTTTCCTTTGCCC	42.05
chr12	10516801	10516841	ATTCAAAAGTGTTGATTGGCAGCCCATTTTATGTCTGAAGC	42.58
chr12	10516949	10516989	CACATGAGTTCTGTCACCATCGTGATCTTTAACTCTGAACA	42.04
chr12	10516990	10517029	GGATTTTAGTAGAGCTCCACATGGATATCCCACTGTCTCA	42.39
chr12	10517034	10517073	ATTACTATGGAGTTGGGCACATGATCTATGTGAAAGCCAA	42.03
chr12	10517074	10517110	CTGCTAAAGTAGGTGTGGGACCAAAACAGTCTAAGCA	42.44
chr12	10517494	10517534	AAAACCAGAGTTTGTGAATGAGCTGTGTATCTGAAAGCTGA	42.39
chr12	10517561	10517601	AGACAGCATATATAGGATAAGCAACAGGTTCCAGTGAACCT	42.33
chr12	10517602	10517636	TTGGAGGACTGGATGAGTTTAGCAGGAGCTCTGTA	42.72
chr12	10517637	10517673	GTAACAGCACCAAGGAGAGTCGAACCTAGTTGTACTC	42.01
chr12	10517674	10517708	AGCCTTGAGAGCACCCCAGAGAGGATTTGGCCTTC	46.7
chr12	10518121	10518155	TGAGAGTTCCATGCTCAGGATGATGCCAGCTAACT	43.45
chr12	10518577	10518614	CCCTCAAATGTCGAGCTCAGTGACATATCTGAAACTGC	42.8
chr12	10518638	10518678	TCTTTTCATAAGATCTGTTACCTCTCTGTCCATGCCATCCA	42.43
chr12	10518679	10518718	TTGTGTATTGAAAAGTTAAAGCTCCCTCCTAGGAAGGCTC	42.03
chr12	10518760	10518797	AAAATAGTCTAGCCAAAGCAGTAGGAACCACGCAAAGT	42.55
chr12	10518798	10518832	TTCCCTCAGCCAGAAGGTGACATGCGAGCATTTTA	44.17
chr12	10518944	10518984	TTTAAAGGCCCCATAGGCACATCCTTCCTAATATAAGGTCT	42.36
chr12	10519056	10519090	CCCCACAGAGTTAAGCAGTCTGCTATTTGCTCCTT	42.75
chr12	10519091	10519129	TACTGGTTGAACTACCTAGCAGTGATAACACATGGCTGA	42.6
chr12	10519246	10519281	AAAATATGTTGTGGTATAGGCCAGCCTTGCCTCTCT	42.36
chr12	10519318	10519358	AAAACCATAAATCAATGAAATGGCCACTGATCCCCAAAGAC	42.15
chr12	10519359	10519396	AATTCATTCTTCTGACACCATGGCCTTGAGATGCTTTG	42.11
chr12	10519673	10519713	TCAATTTCCAAGGGACCTTCAAGCATTACTCAAAGTGATGA	42.25
chr12	10520242	10520282	TTACAGGTGACTTCTCATCACCACTTTTCAGACAATGTTCG	42.3
chr12	10520453	10520493	AGAGCACTGCGTGAATATTTGCTTGTTATCATTCACTGAGC	42.97
chr12	10520814	10520854	ACATTACATATGATCACGGTTTCTCTGTACAAACCTGCCAG	42.19
chr12	10520855	10520893	CCAGCTTTCATGTTGTCCAAGGCAGATATCATTCAGTCA	42.71
chr12	10521730	10521770	AGACCATAGAAGCTAAGCAACTTCATAGGGACAGTAGATCC	42.14
chr12	10521805	10521845	TTTTGAGATACTGTGACAGAGTGGCTGATTTGTTGTTAGCT	42.12
chr12	10521924	10521964	TCTTGGCCAGGTTAACAGTATTGCATTGAATAAACAGGTCT	42.28
chr12	10522037	10522075	ACTTACTCCATTTAAACCAGCAAAGAGAGGAACTGAGCA	42.04
chr12	10522097	10522137	TGGGTATAGTCTTTCCACTCCCAGGTTAGAAATTACATGGC	42.75
chr12	10522138	10522173	TATAAGGATATGCAATGGGGTGGGAGCAAACTTCGT	42.36
chr12	10522174	10522213	GGAAGAATACGAAGGAAGCTTCAAGAATACATTCCTGCCA	42.32
chr12	10522295	10522335	AAGATGGTTTTGTCCAATCATTTGATTCAGAAACCCCTTGG	42.08
chr12	10523862	10523902	TGGGAAACAAGACCACAAAAGTCAATGAAGATAAAGAGCGA	42.4
chr12	10523952	10523989	ATGAAGGAAGACATTCCAAGGAGGAAGTGAGAAAAGGC	42.51
chr12	10524018	10524058	ATAAAGGAACTCTTCCCTATCGTTTGACATCAGTGAGTCGA	42.25
chr12	10524148	10524188	TTGAGCTGGAAAGACCTTTGATGTGGTGATCATTCAAAAGA	42.49
chr12	10524190	10524230	TTCTGGGTGAGGGAGATACTGACTTTGAATGAACTTAAGGA	42.22
chr12	10524231	10524270	ATTTGATATGAGGCCCATTGTACTTGAATTCTCCACCAGC	42.62
chr12	10524333	10524373	TATCCTGTATGTAGTGCTGGGATATGCAAATGAGTGAGACT	42.18
chr12	10524433	10524473	AGAAAACTCTTTTGTGATTAATCTATGGTGGTGCTGGGTGA	42.12
chr12	10524509	10524549	TTCTGTCTGTATTGTTTTCACAGAATGCACTGGAGAATGCT	42.43
chr12	10524550	10524584	ATGGGGAAAGTTGGCTTTGACTGTAATCCCCTCCC	44.24
chr12	10524599	10524639	ATTTTCCTTTTGACTTCATTTCTTGGTAAAAGGCATCGGGC	42.44
chr12	10524640	10524678	TGCTGTAGTGATTCCCTGAAGTGTTAGCACTTCTTTTCC	42.43
chr12	10524679	10524717	TGGATCGCTTATCTCTAAAGGAGACAATGTACCCAGAGG	42.4
chr12	10524718	10524752	GGGGAAGGGAGCTCTTTCTTCATCCTCCCTGTGGA	45.96
chr12	10524753	10524787	CATCTTCCTTTCTCTCAGCCCCAACTTGGAGGGTT	43.95
chr12	10524887	10524927	AACATAATAATTCCAAAACAGGGTACGGCCAATACCATGGG	42.71
chr12	10524950	10524989	AAATAGTCTCCATATCAGGAGCAAAGAATGTGCAGTTGCA	42.36
chr12	10524995	10525029	AAAAGTCAGGTCCAGAGAAATCGCCACGTTGGCTT	44.53
chr12	10525030	10525068	GTTATTCCTCTAACAATGTCCCTGTTGGCATTGCTCAGC	43.27
chr12	10525069	10525105	CCGATGTCAACAGGACACATTTATTGCTTCACACAGC	42.58
chr12	10525141	10525175	AGGTGTTTTATGCCTCTTTCCTTCATCTGGCCTCT	42.38
chr12	10525220	10525260	ATAGAGAGATGTCAATTAGGACATCCTGCAGAATGTGTTGC	42.01
chr12	10525598	10525638	TTCTTTCTTGTACCTTGGCAGAGCTTAAGAAACCATTCACC	42.59
chr12	10525639	10525673	ATTTGTTAATGTGAACGTGTAGGGGAGGGGCATGT	42.83
chr12	10525692	10525732	AAAGAGAGGACAGAAGCTTCTCAAATGAATGAGTCAGAGGC	43.12
chr12	10525733	10525767	AACACAGAGTGATGGGAAATGCTCCGAATGGAACA	42.9
chr12	10525768	10525802	ATGATTAGTGCGTCTCACAGCAACGTCCAGACACC	44.23
chr12	10525946	10525980	GGCCTCACTGGACCCTGAATGCCTGTTCCTTACCC	46.99
chr12	10526032	10526072	TTGCCAAACTCTGTTGAAATTTTCCTGGAACAACTTAAGCT	42.04
chr12	10526075	10526115	ACTTTTAAGTTTGAAGCTATGGGAGGTGACTAGCTCTAGCA	42.47
chr12	10526978	10527015	CAAGTGCTTTATACCTACCTTGGGGCTATTTGTCACCT	42.26
chr12	10527043	10527083	TATGTTTTGTGCAGCTAAGATGGTCAGAGAGAGACTATCCA	42.19
chr12	10527119	10527159	ATAATAAAATTACCCGAGGACACACCATTCTTCCCAAAGCA	42.21
chr12	10527160	10527199	ACCAACGACAGGTTCATAACCCTCTGTATTTTCTACCTGC	43.22
chr12	10527500	10527535	CAGGACGCACTCTCTAGTTCCTTTCTCCTTTACCTG	42.02
chr12	10528233	10528273	AGTATTTCCTGTCTATGAATGTCTCCTTCACACTGGTTGCC	43.04
chr12	10528333	10528372	TGTCATTCATGTGATTGACAAACCTATGCCTTTGGTTGAC	42.02
chr12	10528460	10528497	AGCTGCCTGGAAAGTTATAGTCAAAAGGTCTCAACAGT	42.12
chr12	10528594	10528634	TTTGCAGTGATGTGATTTTCCACTTTCAGATTCATCTTGGC	42.23
chr12	10528635	10528669	TCAAGGCCCTGAGGTTCACAGGACCACAACATTCT	45.15
chr12	10528670	10528704	GCTTGTGTCAAACATTCAGGTAGCTTCGTTGACCA	42.23
chr12	10528708	10528748	GGAACTTCTGAGGGATCTTCAGCTTCATTCATTTCTTCTGT	42.1
chr12	10528749	10528783	ACATTAGCTCACCTGGCCCTCCCAAAACCCAGGAG	46.77
chr12	10528789	10528829	ACTAGTCCTCTGTTTCCACCAAACTTTCAATGACATATGGG	42.11
chr12	10528830	10528864	GACCTTGACCTGGAGAAATTGCAACCAACCATAGG	42.16
chr12	10528865	10528905	TAGGTAGGTCCAAGTCAAAACAAAGTTCACTCCAGAATTCC	42.02
chr12	10528906	10528940	CAAAGCCATCTGCCTCTCACAGCACATAACATGTG	42.55
chr12	10528945	10528985	TGTTTCTCTTTTACAAAGCTCTAATTGGGTGCCCTCTTTCA	42.34
chr12	10529050	10529090	TCATCTCCCCAAATTAAAGTTGTGTTCAAGCTCAGAATCCT	42.14
chr12	10529111	10529151	TCTTCCATGATTATTCTACACAGACTTCAGGGACACCAACA	42.47
chr12	10529152	10529186	ATCTGCCAGACACCTCTTGCTGTCCTAAAGGGATG	43.76
chr12	10529187	10529222	GCTTGTTTCCAGTTACCACTTCCCACTACAATCAGC	42.11
chr12	10529223	10529257	CTTGCCTTTCCCTTCTTCCAACACCCTGTCCTTCC	44.68
chr12	10529258	10529296	CGAGGCCCAACTTGAATCTCATGTCCTTCATTAATCTCT	42.15
chr12	10529297	10529334	TTCTGGAAACTTCCAGTAGACAGTTCATGTCTTTCCCG	42.17
chr12	10529342	10529382	TTCCACTGAGCACTATCTGTAACTCCCATAAATGACAAAGC	42.08
chr12	10529383	10529417	TTTGCTTTGTAGCTGATGCCAGGGCCTTACTTTCC	43.6
chr12	10529420	10529458	ATCAGAGTGTCAACTTCTGGAGTTGATGGATAGTCTCCT	42.07
chr12	10529469	10529509	TTATTTCCCATCTCCCAATGCATAGAACAAGCATAGGTAGC	42.15
chr12	10529555	10529595	AAGTGAGCAGTGAAGGAAAGCTTATTGAGGAGTAAACGATG	42.27
chr12	10529606	10529644	CCCCTTTGACAGTCTTCATTTTCCAAAACACTTTGTCCT	42.05
chr12	10529727	10529761	CAGAAGACTGAGTCCTGAGATCCCACTAGCAACAC	42.13
chr12	10530690	10530730	ATGCCTTTGACTCCTGAAAGAAAGAAATGATGCTCTTAGGA	42.01
chr12	10530731	10530767	ACAGATTCATCTTAAAGAAACGGACCCTGCCTATGGT	42.01
chr12	10530768	10530802	GAGTAAAGGCCTTGAGAATTTCCCCTTGCATTGCA	42.37
chr12	10530804	10530844	AAACAGTTATAACATTGTGTGATGTGGGAGGGTGTGAAAGT	42.34
chr12	10530858	10530898	AGCATCATAGACGCATGAATACAACTGATTTTCAGCTCTCA	42.08
chr12	10530952	10530992	CTTTTCCTTGCCCGTTACAGATAGACTGTCTTTCTACATGG	42.15
chr12	10530993	10531027	GCCTGGGATTTCTAAACTGAAACCCGGGAGGAAAG	43.28
chr12	10531028	10531062	AGCACATGGCATATCATCCCTCTGTCCAGGGAAGT	44.74
chr12	10531064	10531104	TTTGTCCTTGATGGACATCATCAGAAAGAAGAAGAACAGCA	42.18
chr12	10531105	10531142	TGTGACATGTGGAAAGAATGGAACACTCCAGAACTTCT	42.23
chr12	10531143	10531181	TGCCCCAACAGTTAAACATTATTTTAGAGAGGGCTGTGT	42.44
chr12	10531286	10531320	AAAATGTCATCTGGCTCTACTCGGCCCAGGTTGCA	45.48
chr12	10531323	10531363	TCTTCCTCAAAGGGTCAAAATGATTTGATGCAGTTCTTGGA	42.53
chr12	10531364	10531398	TCAAAGGGGCTGATGGTGCCTGAATCTTACAGGCT	45.29
chr12	10531399	10531436	AGTGGACAGGATATGATCTAAGAAGGGACATGTGCTGC	43.14
chr12	10531437	10531477	TGCCCTAATGTGTGCTTTATATCCAATAGTCAAGGTATGCC	42.13
chr12	10531478	10531516	TCTGACCCCTAAGCTTGCACAGATTTGAATTCTAAGTGT	42.08
chr12	10531517	10531555	AAAAGTAGTTTTGGGGAAGCTCACACTTTCTATTCCCCT	42.15
chr12	10531556	10531594	CATATCTCACATCTGGCAGCATGAGTGTATGAGGAATGC	42.62
chr12	10531595	10531632	TAAAATAGGTGGACCAAACATGCAGGATGTAACTGGCA	42.54
chr12	10531633	10531667	TGGTACCAGACTTTATCACCAAGGACTTGGAGCAG	42.22
chr12	10531672	10531712	AGCAAGTAGAGATGATTTGGTCTCTCAAAATAGGCATTGCA	42.16
chr12	10531774	10531814	ATAAATTAGAAGACCTTGCAACACCAAGAGATGGTGAAGCT	42.13
chr12	10531916	10531950	AAAACCAAACAAAGGACAAGGTGGGGTGCAAGAGA	43.52
chr12	10531956	10531996	TCTGGGCTCCCTGTGGACTATTCTAGAAACAAATTAAAGGA	42.43
chr12	10532097	10532137	ATCAAAGACCAATATTGAATACCAGCAATGGTGGCACATCA	42.67
chr12	10532141	10532181	ATTTAATCCTACAGCTGTCTACTACATGGGCTCAGAATCCT	42.07
chr12	10532531	10532571	ACCTTGAAGCCAAATTAATGCCTGCAGCAATAATAATTGCA	42.43
chr12	10532584	10532624	ATCTCAGAGAATAGTAGCTAAAGCCTATTGTGAGGGTGGTG	42.28
chr12	10533491	10533525	CTCGGGTCTGTCTGCCAGGAGACAAGCAACCTTGA	46.54
chr12	10533526	10533562	GAAGTCTGGGATGCTACCTTGGGATTCTATTTCACCC	42.39
chr12	10534701	10534741	AAGGATAGTAATTGGGAAGAGGAAAGGAACCAATGAGAGGA	42.23
chr12	10534742	10534776	GCCAAGGAGGACAAAGGAAGTGGGTGTGGTTAAAA	43.37
chr12	10534908	10534944	TTTTCTGAAGGAAAGTAGACAGCCACCAAGGAGTTGA	42.15
chr12	10535112	10535152	ATTGAATGCTAACTTTCCTTTTCTTGTACCTTGAGCCAGGT	42.4
chr12	10535153	10535191	AGGTGCTGCCTCTAACTGATTCATGAAGAATATCCGAGA	42.57
chr12	10535492	10535532	AGATATCTCTAGATAGTTGTGGATCTCGGTGTTGACCGAGT	42.57
chr12	10535533	10535568	GATCAGAAGCTAGCAGTCAGTAATGTGGAGAGCTCG	42.2
chr12	10535680	10535720	TATGAGACTAGTAGGAGCCAAACTACTTCACCATGACACTG	42.13
chr12	10535721	10535755	AATCCCTACCACTGACCAGAGGAGCAGAGTTGATT	42.97
chr12	10535756	10535790	TCTATGAGCCTGGGAAACCTGCTGGAAATACCAGA	43.18
chr12	10535791	10535825	CCTCTTCCTCTGAGCCCTAGCACAGGTGAATAATG	42.32
chr12	10535848	10535887	AGGAAGCTGAATTGATATATTGAAACATGGTCCCAGGAGC	42.35
chr12	10535888	10535924	TGGATGTGAACTGTCCAGCTAGAAGAGTAAAGAAGCC	42.02
chr12	10535925	10535959	TGCAGAGGTACCCAACTCTAACGCCACCTGAGACC	46.11
chr12	10535960	10535994	CCTTCCTGGCTCTGCCTTGTGTAAAGATCCACACA	44.15
chr12	10535995	10536029	AGGTCCTCAAATGAAGAGCAGGGGCTGTAGATCTC	43.3
chr12	10536031	10536065	GCTGGGTCCAGGTCCAACACATGAAACTCCAGCTG	46.17
chr12	10536078	10536112	CTTTCTGGGCCAAGGCCAAGGCAATGGTATGCTCC	46.75
chr12	10536113	10536147	TCACAGGTAGTCTTTTCCCGTTTCTGAGGCTCCCC	44.91
chr12	10536148	10536184	AAGGTGTATTCAATAATGCGCTCCTCATCCTGAAGCA	42.48
chr12	10536198	10536238	TTTAAAAGGTGCCAGGTTTATTTATGGAAGCAGGAGACAGC	42.83
chr12	10536239	10536278	ATTTAAGAGATGCGCTTTGCCAATGTGAAATGTGAACTCT	42.03
chr12	10536291	10536331	TGTGCTTTACTGCCCATTTATTTTATTGCTGTATCAGCTGC	42.18
chr12	10536332	10536366	CCAGAGCTGAGGAATCCTTCCTCTCAGGCATTATT	42.1
chr12	10536372	10536412	TCTAACTTCTGAACTAGAACGTCTTGACCATCGGTTCATCC	42.58
chr12	10536413	10536447	GACTCCTTGAAGCCCGATTCCAACTCCGACCATGT	45.38
chr12	10536450	10536484	CCTGTGCCTTACTGTCGTCCGGAATGCTTCACGGA	46.75
chr12	10536504	10536541	AAAACATTGCTCAGCCAGCGTCTTTGTGTTTATGTACA	42.19
chr12	10536636	10536676	TATCTTAAGACGCTTGGAAACACTGAATCATCACTGAAGCC	42.29
chr12	10536721	10536761	TGTCATTTTGCCGCTGGTAGTGATAGTAAGGAAACAAAACA	42.54
chr12	10536866	10536906	AGCCTTGTATGTACACAAGCACAAGAGTAGAGTACAGAAGC	42.87
chr12	10536942	10536982	ATATCTCTGTCATTGAGAACTGAGAAGGAATCCAGAGAGGG	42.01
chr12	10536983	10537021	AGAAATGGAACTTGCCATCTACATGCATTAGGGAATCCA	42.3
chr12	10537161	10537201	TTCTCAGTCTAGTCTATTGGAGACTTCCTGAAGATGTGTGC	42.24
chr12	10537202	10537236	TTTCACACTTGGACCACCTGGTCCATGGAAACTTA	42.55
chr12	10537237	10537271	CATTCCTGGGAAACACACTCAGGCGGCACATGTGT	46.3
chr12	10537272	10537306	TACAATGGCGCCACCTTCTGGACACTCCTGATATA	43.11
chr12	10537307	10537341	CCTTTCCTTGTTTCACAGTGGCTCTCCGTTGACCA	44.48
chr12	10537355	10537394	AATCTGACACTTGAGCCTTTTATGATCTAGCACAAGCTCA	42.01
chr12	10537395	10537430	TGTTCAGGAGTGATCGCCTCATAACATGCACATAGG	42.49
chr12	10537458	10537498	TGCATCCTCATTATCAACTCAATGAAGCAAACCAAGACAGG	42.81
chr12	10537503	10537543	ACATATTGGTTCTATGGCTCAGTCCTAAACTGTGAGGATGA	42.29
chr12	10537571	10537611	AAAATACTGGTCATACGTGCTCATGACAACCTGAATATGCT	42.12
chr12	10538202	10538242	AATAGTCTTGTTGCCTAGAAAACAGGCAACTTTACCCTTCC	42.5
chr12	10538321	10538361	TGTGTTTGCAAACTTATCTCCAACGTGTATCACCAATTTGC	42.39
chr12	10538645	10538685	AAAATGGCTGCATGTTTCAACCTGACAATCGCAATATAAGA	42.02
chr12	10538850	10538890	AAAATGACTGAGAAACCTACATGGCAAGATGTTAAGTGCCT	42.39
chr12	10538922	10538962	ATGAAACAATGGCTTTGTGAGGTAACGATTACATGCAAACA	42.07
chr12	10538963	10539002	GGACTGTGGTGTATGTAATGTGCATACACAGAAGTCAACA	42.31
chr12	10539003	10539037	GTCCAGGCAGACCTGAATTCCACTGTAGCTTTGCT	44.3
chr12	10539038	10539072	CAGGTTAAGGTACTCAGCCCCACTCAGTATGGAAG	42.1
chr12	10539073	10539111	ACTAGAATGTCTAGGTGCCCTTTGTGAAAGAAAACTGGG	42.36
chr12	10539150	10539184	CCTCAGGCTGCTTCCTGGGAAAGTTTCTTCACAGA	44.13
chr12	10539185	10539224	AACCCTGCTGCTTTGCTATCTTTCTCAAAAGATGACATGG	43.05
chr12	10539252	10539292	AATGAAGCTGTCAATGGTGATGTATCAGAAAACAAGCCTGC	43.2
chr12	10539314	10539354	TTGGACTCACTGACTAAAGATTTTATAGCAGGACCTGAGGT	42.21
chr12	10539371	10539411	TTAATCCACTTGTAATGTCCCCTGTACTATGTCCTGTGTCC	42.52
chr12	10539412	10539446	TGAGTCCAACCCTCAGGAAGTGATCTGGAAGAACC	43.35
chr12	10539476	10539516	AGAGACAAATTGGGCTTAAACTGAAGAGAGAACCATAAGCC	42.25
chr12	10539552	10539586	CCAAGGACATGCCTCTGCTCTCAGAGAGGTTGGCC	46.87
chr12	10539587	10539623	TGGCAATTCGCTTACACACTCCACTTGGAGAAAATTC	42.17
chr12	10539640	10539674	AAAATGCTGGTCCAGGTTTCTTTGCCTAGCAGCCT	44.77
chr12	10539857	10539897	TTCTCCCTTTCATACACAAGAGGTTAGAGAAGGTTGGATGA	42.22
chr12	10539937	10539971	GGGGTCTATGTAGATAGTGGCTCTAGGGTGGAGGA	43.21
chr12	10539972	10540012	GAAGATAGATCAACTATGGAATGCCCAAGACAACCAAAGCC	42.74
chr12	10540055	10540095	ATGATTACTTCATCCAGATACCAGAGTCTGTCTGTTCTGGG	42.25
chr12	10540096	10540134	CTACCCAGATATGAACTCCTGAGGCTTTTCATTCCCAAG	42.2
chr12	10540235	10540275	TAGTCTTTAAAGAAATTTGGCAAGTGTGTCCAGAAGGTCGA	42.09
chr12	10540276	10540313	AGTTCAGGAGATCCATTTGGGTATCTTTGTGCTCTTCG	42.32
chr12	10540405	10540445	CTCTGCAGTATATAGCAGACTTAGAAGGACATATGGAGCCA	42.03
chr12	10540481	10540518	AGATGCTCCAATAGATGTTTAAGGGATGGAAGCCAACT	42.07
chr12	10540780	10540820	TGAGTGATGCACCTGTAGTTATTCAGTTATTGAGCCACTCA	42.71
chr12	10541182	10541222	TAGAAGAGGATACTATGACCCAGCATGTGTGGAAATGAAGT	42.29
chr12	10541747	10541787	AAATGAGAACTGTTGAGTTTACCCTTTCTGCTCATGTGAGC	42.69
chr12	10541788	10541826	ATGGCTGTAGAACTATCTACTGAGCATACTGGGTTCACC	42.55
chr12	10541827	10541861	AGCAACTACACAACTGAAGAGAATGGCTCTGGGTT	42.53
chr12	10541862	10541901	AGCTAGAAGATAAGAGAGGGCAAAAGCCAGTACAATCAGA	42.47
chr12	10541953	10541993	AAATGAGGAGAATGTTTCCAGGTAGAGATGTAAGACCTGGG	42.57
chr12	10542010	10542050	TCCATCAGATAGCAAGGCCTTCTGGTTATAGTTAACATCCT	42.24
chr12	10542763	10542797	AGAGAACTGATGTAGGGAGGGTGGGACTCTTGAGA	43.4
chr12	10542798	10542838	AGGGCATCACAACTGTTCAAGAGAGAAATCCTAAGGTAAGG	42.93
chr12	10542883	10542923	CTGTAGAACCTGTAGAACTTGCTGAAGTACTGAAAAGTGGC	42.3
chr12	10542924	10542958	CCTCGTACAGGGGCCAAAGATATCCCAAGGGATGA	44.71
chr12	10543009	10543049	TCCCAAGAGAAACAGGTGGTTTGGAGATAGTTTCTAAGAGG	42.62
chr12	10543056	10543096	TGGTCCTGATCTTTAAGAATGGGTAAGATGTGAACATGTGC	42.26
chr12	10543097	10543131	AATGATGAGTTGTTGAGGATGACTTCAGGGGCAGA	42.32
chr12	10543284	10543324	TTATGAATAATTGTAGGCCCATGAATTGGTGGATTGGCACG	42.97
chr12	10543325	10543360	TTCTGTAGCACTGCACTGAGTTACTTACACCACACC	42.41
chr12	10543361	10543398	TGTCACCTCATTCTTAAAATTAATGCTGCGTGCCTTGT	42.01
chr12	10543400	10543440	AGTACTCACCACTCTGAACCAAAGATACTGATTAATCCCCA	42.12
chr12	10543500	10543538	TTTTGCTTGGATTTCTATGGTCTAACTTGGAGGTGGTGA	42.12
chr12	10543563	10543603	TTGTTCAGTAAACAAATCCACACTTCATCTTCTCGTTGGGA	42.23
chr12	10543995	10544035	TAATCTTTAGACAAACTTCAATTAAGCCACCAGTGGGGAGC	42.4
chr12	10544036	10544070	TTCCTGTCCAAAACAGCAGAGTCTGGACTAGAGCA	43.24
chr12	10544071	10544111	GGAGAAGCTAAGGGCTTTACCAGAAATAGTTAACAGGGTTT	42.01
chr12	10544112	10544146	TCAACTGAGCTCTGGCTTGTTTAGAGCCCTGTGGA	44.91
chr12	10544228	10544268	ACTTCATCTTCAGTTCTAAATCCATTCGACGTCTACAGCCT	42.53
chr12	10544269	10544306	AGTCAACTTCAAGCATTCTGATTGGATTTGGAACACCC	42.06
chr12	10544307	10544347	GAGAATGCCCTAGAAATAGTTGAAATGACATCCTCAGAGGC	42.17
chr12	10544348	10544382	AAGAAGAGCCTTGAGCATCCATCCAAGCAGTTGAC	43.23
chr12	10544388	10544428	TTTCCTAACATTTCAACCACCTCATTTTGGAGGGAAAGAGA	42.13
chr12	10544439	10544479	GACTGTTGATAGTTGTGTTGGTTTATTTTGCTTGTCCCTGG	42.16
chr12	10544480	10544518	TGTGCCAAACATAGACAACAAAGAGAAGTATAGGGTGGG	42.23
chr12	10544562	10544602	AAGATAGAGAAAGAAAACCCACAAGTCAGAGGAAGGTACCT	42.2
chr12	10544603	10544643	AAGGGCATTAATACTGAGCTGTGGGATTCTAAGTTCAAGTG	42.15
chr12	10544664	10544704	TCTCTCCCTCTCTTGGATCTTGTAATATCAGATTCCCATGC	42.24
chr12	10546594	10546628	CTGACAAAAGAGTAACAGCTCCTCCTTGCCCTCAA	42.66
chr12	10546629	10546667	ACCCATGATTAAGTGACAAGGGAAGCTTCTAATCTTGCC	42.48
chr12	10548160	10548198	GGTCCACTCATTGTTGTCCAGTAATGAGTTTCCAGTTGA	42.43
chr12	10548207	10548243	CCCCAAAATGTCTCTGGAACTCATGTGTTCATTTGCA	42.27
chr12	10548694	10548733	AGTTTATGCACATTTGTTGTAACTCAGGTCCTGTGTTGGG	42.94
chr12	10548768	10548805	TTTTCTGCTCTCAGTTTGGGAACCATTCCAGAACTACA	42.26
chr12	10548837	10548875	AAAATGTTCATGGGTGTGGACAGAACTGTGGTAACAAGA	42.59
chr12	10548987	10549027	TAGTAGTATAGCACAGAAACTGAGCTCATCAACACCCATGA	42.17
chr12	10549036	10549076	TCCTTCTTTGGCATGTGTTTTAAGAAATTTTGCAGACTGGT	42.08
chr12	10549096	10549136	AATGAGTATATTGGTATAGTAAGGGACCACAGTCCATGCCA	42.12
chr12	10549138	10549178	ATTTTAGTCTGCTACAGGAGCATTTGGACAGAAGGAAGATG	42.12
chr12	10549179	10549215	GCCTGTTGACAAATCCCAAGTCCTGGAAATAGAAGGA	42.61
chr12	10549216	10549250	TGCTGGATCCCTAGACCACAGTGTGAAATCATGTC	42.42
chr12	10549399	10549439	TCATAGCTTTATTTCAACATCTTTGAGGTCACTGGGCTCTG	42.23
chr12	10549462	10549500	TTTTGCTGCTGTGTGTACATGAAGACAAAGGTTGAGAGG	43.08
chr12	10549521	10549560	ATTTGTAGTCTTAACCAAGGTAGGTAACAAGGCTTCCTGC	42.16
chr12	10549561	10549595	CTACCCTTGGCATTGACTCCCATCCCCAGAAGATT	43.78
chr12	10549596	10549633	TGTGGTCTACCTTGTTTCTAGGACTCTGTGTTCACAGA	42.39
chr12	10549634	10549669	ACAGAGAGTCTTCCTAAAGTCTCTGGGAAAGGAGCC	42.75
chr12	10549739	10549773	AAAATGCTTTCCCAGCTTCAGCCAGGAGCACTCAG	44.99
chr12	10549809	10549843	GGGGCAATGATTAGGTGAGGGAGAGAACACTCCCT	44.67
chr12	10549844	10549878	GGAGTGGGTTTCAGGGGAGCAGCAAGCTTGTCATC	46.22
chr12	10549879	10549913	AAATGAAAACAAGGCTTGACCTCCAGCCTGCTCGC	45.38
chr12	10549914	10549948	ATTACAGAGTTCTTCTTCACCCTGGTGCCCAGAAG	42.41
chr12	10549949	10549983	CTCCAGCTCAAACTTGGCTGGAAACCAAGAAGAAC	42.49
chr12	10550003	10550039	GGGGACTTAGAATCTAGAAGCATTACAGCCAGAGCAG	42.14
chr12	10550042	10550076	CAAGGGCAAGTGAGGATCAGGAGGCTCACCTGCAT	46.83
chr12	10550078	10550115	AGCAGTTGAAGGCAATAGACTAACATACACCATTCCCA	42.08
chr12	10550153	10550187	TTTTCAAAGGGACAAACACTGCAGCAGGCAGCTTA	43.78
chr12	10550193	10550233	TGCATTAAGTGTCACTTTATTCGTTCATAGTTCTGGGTCCC	42.18
chr12	10550430	10550470	ATTTAAAATAGTTGTCATCCACTTGTGTCTGACCTGTGGCT	42.21
chr12	10550471	10550507	CTGTGCAGCATGAAACTGTTAGGAAAGAGTTGGGAAA	42.02
chr12	10550553	10550592	AAAATATGTGTACACTCATGCAAGCAAGCATGTGTATGCA	42.05
chr12	10550837	10550877	TGGCAGTATGCTACATACTAGCACAATGTACATTTTGCTCA	42.09
chr12	10550949	10550989	AATTAATGACAAATGGCTTGCCCCTGATTTTATTTGCACCC	42.75
chr12	10550999	10551033	AAAACCCCAGGGCTTTCGTTCTACCACCATACAGA	43.73
chr12	10551311	10551351	ATTCTCCTCAGCAAGAAAATCTCTATCTCCCAATCCACACT	42.47
chr12	10551353	10551387	CCCTCACTTCGAACATGTGCAGGCCACCCTTTGTC	46.42
chr12	10551450	10551490	TGGATTGGACTGTCATGCAGTAAATCCACTGATTATCAGTG	42.13
chr12	10551761	10551796	ATGCCTTGTTTCATTCCCTACTTCTCTGGATGCACT	42.44
chr12	10551797	10551831	CAGGAGGAAAAGAGCTGTCTTTGAAGCAGCCATGT	43.34
chr12	10551832	10551866	AGCTTAGATCTCCTTGGTCATGAATTTCCAGCCCC	42.61
chr12	10551885	10551925	TTTCACTTGTTCAACACATTTTCTTTTCACTGCTTGGTCCT	42.09
chr12	10551926	10551962	TACAGTTGAGGAGCTTCTCTTCGTAAACGCCCTAAGT	42.81
chr12	10552166	10552204	ATACTGTTCTTAGGATCTTGCACCTGCCTTCAAAGGATG	42.3
chr12	10552205	10552239	GACTATGTGAAGGGAAGCCCAAGTCGCCACTGGGA	46.54
chr12	10552679	10552719	AACTAGAATATTGAATTTTCACCCAGGGTGTTGGTGGATGT	42.21
chr12	10552720	10552754	GGAATGAGGACTGTTCCGGAAGGTCAAGGAGCCCA	46.43
chr12	10552756	10552790	CTGAGGTCCTGTCTCAGTCCTTGCTCAGCCACCAG	46.41
chr12	10552791	10552831	CCTCATCCCAGAAGATTCCTAGAGCAATTTTCCAACTTCTC	42.16
chr12	10552860	10552900	ATTTCCAGTATTAAAGACACCAATCCGAGGTCTAGGGAAGG	42.58
chr12	10552901	10552935	GCACTGACATGCTTATATGCATCTGAGCTCCAGCC	43.44
chr12	10552936	10552970	TGAAGACAATAGCACGTGGCTAACTCGGGCTGTGT	45.23
chr12	10552971	10553005	CCACATCACCACATCGCTTGGAGTTCTAAGAGACA	42.45
chr12	10553006	10553046	CACTTATTTGCTACCTGCAGATTCAATCCTTATCGGCTTCA	42.41
chr12	10553075	10553115	ATGTGTTTGGGTTTGTGTCACAATAAAAGGAGGTTTGATGG	42.24
chr12	10553336	10553370	TTTTCTGTGGGGACCAAGGAGATCATGGTAACTGT	42.15
chr12	10553371	10553407	CCCACAATAGAGGATGATTCTGCGATGATGTCATGGA	42.22
chr12	10553408	10553446	ACAGAATCTGTGGCAGCCAGATTAAACTAATACACACCA	42.1
chr12	10553538	10553578	ACCTTAATAGAACTGTTTACTTAAGCTGATCTGCCCAGTGC	42.08
chr12	10554081	10554121	AGCATTATGATTCATACATGTCCTTTCACCCCACCTTAGTG	42.09
chr12	10554265	10554305	ATTTCAGTGCACTAGATCAGTTACACTAGAGCATTGCAAGC	42.43
chr12	10554311	10554351	TAGCTTGAGGGTTGTTGATGTGTTACAACATTTGTGACAGG	42.79
chr12	10554352	10554387	ACTCCTAGTCTGCAAGGCCAATGATTTAGCTTGTCC	42.7
chr12	10554396	10554436	AATTCTCTGGATCAAGCTTGGCTGATCTTAGTTAGACCTGT	42.55
chr12	10554437	10554475	TTATGTATGCATAAGGCTGGTAAGTAGCCTGAGGGTAGT	42.22
chr12	10554476	10554512	GTAGGTGATTTGGGCTTCTGTTCATGTAGTCCATCCT	42.16
chr12	10556461	10556495	TGGAGGTAAGCCCTAACACGCCCTCTTTCAAAGGC	45.6
chr12	10556496	10556533	GCAGAGTGTACTCCTGATGTTCGTTTGAAAGGATGACT	42.31
chr12	10556574	10556614	TGATATGACACAGCCTTACTCAAAGACAAGACTCTCTTCCC	42.55
chr12	10556752	10556792	TTGCCCCAGCATTATTTCTTCTTTTCACAAACAGTTCATGT	42.12
chr12	10556913	10556953	AACTGCTCTCTGTTTTAGTTGATTCCTCTAAATCCCTGGGC	43.23
chr12	10557164	10557204	AATACGTTTTCATCCACTACAGGTCTGGTATAATGGCCTGT	42.7
chr12	10557222	10557262	AATTGTATCTCACAGAGATTATGAGAGGAGGCATTGACCCT	42.23
chr12	10557263	10557297	ACTGTTGTTACAATCCCACCTGCACTCCCTTTGCT	44.34
chr12	10557315	10557355	TACAGTAGTAACAAAGAGCCTAGAGTCTCAGTTAGAGGCCT	42.38
chr12	10557356	10557393	GCAATAATTTTCTCTGCTCTCTGGGTCTGGGGATTAGC	42.73
chr12	10557394	10557432	ATGTCCTATATCAGCCATGGAGCTAGAAGTGACTGATCC	42.38
chr12	10557433	10557473	TCAGGATAGCTTGATCCTTGAACTTGCATATGTCTTGGTTG	42.27
chr12	10557474	10557514	TCCATGACTTCTAGGATGCTGAGGAAATTCTGACTTTCTCA	42.36
chr12	10557526	10557566	TTCTCTTATGTGCTAGAAGAGCCTGGATACATCAAGACACA	42.19
chr12	10557567	10557603	AGGAGGTCTCTCCAATATTCTTTTGCCAAAAGCCAGC	43.11
chr12	10557604	10557639	AGTTTACCTGCTCTTCCCCACTGGCTCAAATTTTCA	42.84
chr12	10557640	10557674	GAGAGGCTGTCTCAGTGTTGCCTTGGGTTCACTTA	43.88
chr12	10557716	10557756	TGAATACAACCACCTTACAATATCCAGGCAATGAAAGGTGA	42.04
chr12	10559408	10559445	CTTAGAGACACAGACTAGCAAGAAGACATTCCCCAAGC	42.22
chr12	10559449	10559489	ATGCATACCATCTTCGTCCACCACAGTTAAATAAGTTTCCA	42.11
chr12	10559491	10559531	ATAATTAAGACTCTCCAAGTGGTAAGCAAAGGGCAGAATCG	42.12
chr12	10561043	10561083	ATGATCCTTGTAGTTCATAGAACTGAAGGCAATGAAGCCAA	42.03
chr12	10561084	10561123	CGTTATCTGTATTACCAGGTAGCCTTCCTTTCATCACTGC	42.15
chr12	10561555	10561589	TTTTGCCATGATATGCACACGATCCCTCTACAGGC	43.13
chr12	10561808	10561847	CCCCTATTTCTTACTCATCCAACTTCTTACCTGCTCCACA	42.77
chr12	10561896	10561930	AAAATCTCGCTAAGCCCAGTTGGTGCTGACTACAT	42.73
chr12	10561931	10561965	GCACAAGGTCTTACACACACATGTCACTAGTCCCA	42.56
chr12	10562135	10562175	TCTATAAATACTGTCTCTGTCAATCCCAGCACTAGGATGGG	42.04
chr12	10562287	10562327	GCAAATGTATCCTAAAAGGAGAAGTATAGAACAGGGTGGCG	42.26
chr12	10562328	10562362	GAGGTTTGAAAGGAGGGAAGGGCTGAGAAGCTGTA	43.71
chr12	10562363	10562397	GAGAAACCACTTAACGGCCAGAGGTTGGGGTGGAG	45.69
chr12	10562411	10562449	TTTTGCTAAGGCTGCTATGGATTTTGATGTTAGGGTGGT	42.67
chr12	10562452	10562492	TAAACTGTCCTCAATTCCAGAACTGGACTGCAAAAGAAAGA	42.13
chr12	10562541	10562580	ACTACTAAGTGCTTCTTTTGAAAGCAAAGGAGAAGCAGGA	42.21
chr12	10562616	10562653	TAAACTCTGGCCACTTTGTATCTCATCGTCAGTTGTGC	42.61
chr12	10562686	10562726	ATGACTTTTACGTAGTACTAACCCCAGAAGACATGAGGAGG	42.16
chr12	10562766	10562800	ACTGGTGCCTCATCTCAGACAATGAGAGCACCTGG	45.11
chr12	10562801	10562835	CAAAGCTACGTGCCTTGGGAGTGAATGTGAGACAC	43.49
chr12	10562836	10562870	TAGAACCTCTTGGCTCCTCTCCCTCAGTGATAAGT	42.11
chr12	10562871	10562906	TACTCCTTTGAACTTTCTGCATGTAATGGGGTCCCC	42.59
chr12	10563021	10563061	ATGTAATCATATCAGTTTTCACAGTGACCTTGGTGCAAGCT	42.38
chr12	10563116	10563156	AAACTTGCAACTGAACTTACAATTTACCTCAGCATCCGTCT	42.54
chr12	10563558	10563598	ATTACTCAGTATGTTCCAGAATGACCCACGTTAGTCATGGA	42.34
chr12	10563602	10563641	AAAGCAATGTGAGACTATTGTAGATGTGCACGTTCACAGA	42.28
chr12	10563642	10563681	CCATTCTCTCTCAAATTCAGTTTCTACCACTTGCAAGCCA	42.68
chr12	10563682	10563717	TTATCCCTCGCAGGCTATTTCGTACCCTTTTCTGAA	42.03
chr12	10563753	10563793	TCTATTGAGATTCACACTGACGCTGACAAAATGACACAAGA	42.04
chr12	10564274	10564314	AAAAGAAAAGTCTCAGTGGGAATAGAAAAGGGAAAGAGGGG	42.15
chr12	10564315	10564349	AAAGAGGAGGGGATGAGGTGAATCAGGCCAAAGTA	43.22
chr12	10564576	10564615	ATTTCTCCATATGCACAGATCTTGGGATCTAGCATGTTCG	42.14
chr12	10564625	10564665	AGCATCTTAGATCTAGCTACTTCATTGGCCTTCTGAAGTCT	42.14
chr12	10564942	10564982	TACTTTAACTTAACATGGACAGTTTGCAGTCAGGTGACACC	42.34
chr12	10564983	10565017	TGCCCTGACTGATTCACTGTACACTGTCTTCCAAC	42.58
chr12	10565118	10565158	TGCTCATGTTCTCTAAGCACTGAACTCTCAAACATACATGG	42.14
chr12	10565311	10565351	TTAGAGTACATTGGCATATTCATTCTGGCAGAAGCCAAGAA	42.05
chr12	10565488	10565527	ATAGAAATACAAAGCCAGATTTACTCAGTGGCCAGAAGCA	42.08
chr12	10565528	10565565	GGGCCAGCTGGAATTATAGAGCTGGTACAAGATTACTT	42.02
chr12	10565569	10565609	ATCCGTAGGCTTCTATGGTTTTGCTTAGAAAATTTCCCTGT	42.18
chr12	10565615	10565655	AAACTAGCTTCCTATGGACCTTCCTTCTATCAGGGAAATGG	42.52
chr12	10565656	10565692	AGCAAACTAAGTTTGTGCTGAAGCACAAATTGAGCCA	42.61
chr12	10565715	10565755	AAGTAGAATGTAAGTTAGCCCTTCTCAGGAAGATGGGATGT	42.18
chr12	10565812	10565852	TCTCCTGGCTTTATTCTTAGTCTAAAGTCACTGCTACTGGC	42.57
chr12	10565865	10565905	TCTGAGACTGCTTTAGACACTTAGAATCAATGGATCCTGCT	42.35
chr12	10566011	10566051	TCTCAAGACAGAGACCACATTTTACTTGGAACAAGGAAAGC	42.38
chr12	10566075	10566115	ATAGTGTTCTTTAATCCTTAAAGGTGGTGGGTGGTTCATCC	42.05
chr12	10566351	10566391	TGAGTAAGCAATATCAGTGACAATGTTTATGGCAGTGCTGA	42.21
chr12	10566874	10566914	TTTCAAGATCTCAAGCAAAGAAAGTATGGAAGCACTCAGCG	42.79
chr12	10566932	10566972	AAGCTGTCTTACCTCTGTAGGATAAACCATTGTGAGACAGT	42.31
chr12	10566988	10567028	TAATGTCAATCAAGTTTGTTCCTGTTGGATCCTGAGTCTCC	42.06
chr12	10567029	10567063	CTGATACATGCTCACCATCTCTGGGCCATTGATCA	42.58
chr12	10567087	10567127	AGCCAAAATAATTTAGTGGTAAGCATTGTGGCAACAGAACC	42.3
chr12	10567129	10567168	AGACCAAAGAAAGGTATGACATTCCATGACTTTCCAGTGG	42.33
chr12	10567169	10567207	TTGAATGGCCATCCTTGTCTTTGGCTCTATTTGTCTTGT	42.74
chr12	10567243	10567282	ACATTCTAACCTCAAAGCACACATACCATTGGCTAGTAGC	42.32
chr12	10567352	10567392	AATGGCTAACTCCAAACTGTGTTACTAGTTACCACTGAAGC	42.13
chr12	10568249	10568289	ATAGCATACTTGTGACAATCATTCCTTAACCTCTGTTGCCA	42.01
chr12	10568332	10568372	TAGAGTCAGTTGGACCCAACTATAAACTGGTTCCTAACTGG	42.32
chr12	10568378	10568418	CCTAGACGATATCTTGCTTACTTGTTTGGCATACTGAAGGG	42.09
chr12	10568569	10568608	AAGTTTGTCTCGTCTACTCTGTGTTCTCAGGAAACAGAGA	42.29
chr12	10568828	10568868	TGTATGAAAGGCAATTACATCAGCTTTCTGGTGTACAGAGC	42.47
chr12	10568971	10569011	TTGCAGGACATTCAAAATCTAGTCTGGTCAACTTCAATGGG	42.64
chr12	10569099	10569139	TCTACTTGTTCAATTTCAATTGCTCGGCATCTGTCAAGTCT	42.41
chr12	10569179	10569219	ATTTTCAAGGCTAGATATTGAAAGGATTGCCCTTTCCCACA	42.43
chr12	10569220	10569258	GAAATCCTGTCTTGTATTCAGGATGCTCAGGGTTTCTCC	42.43
chr12	10569259	10569299	AGAAGGATGTGAAAGAAAAGTGAACACGTAGCCTACTTTGG	42.36
chr12	10569300	10569339	ACTGAGGTGAACACAAGCTTTCTCTAGATCTTAGCCTTGG	42.93
chr12	10569340	10569374	GGAGCCAGAAGAGCTTCGAGTGAGTAGCAAAGAAT	42.48
chr12	10569414	10569454	CATGTGGCTCATTTACTGCTCATACTGTCTTTATGAGAGGG	42.12
chr12	10569500	10569540	AACATGTATGTCAGTGGTGGTCACAAAACATAAAGTGCTGA	42.54
chr12	10570123	10570163	ATTATAACAATGAAGAGAGAAGAACGCCTAGGAAGCCCAGG	42.84
chr12	10570164	10570200	GAAAAGTGTTAGTCACACGGCTAATAGACATGGGGCT	42.5
chr12	10570201	10570237	TAGATATGAGGTGAAACACATCTGGTCCCCATACGCG	43.15
chr12	10570238	10570272	TTCTCTGTCCTAGAACCCGTTTCCCAAGCATGTCA	43.47
chr12	10570273	10570313	ACATGGTCATTGTCCTGACAATTTTCTCAACACACAACAAC	42.24
chr12	10570314	10570348	ATGTGACCATGTGACCATTTCCCTAATGCTGCCAG	43.36
chr12	10570349	10570387	TGAACAGTAAAGCCTTCTGTCCTCATGTTCAACTCAAGT	42.1
chr12	10570388	10570422	TAAAAGCCTCCAGCACATCTGTTCCAGCACTGACT	43.96
chr12	10570423	10570457	GCCACATTCCTCGTTTCTTGATGCCCTTCCTCCTC	44.65
chr12	10570702	10570742	TGTATGTACCCAAAAGCTCAATAAAAGAAAACGCTGAGCCA	42.72
chr12	10570892	10570932	GGAATTTATGTACAGAATGGAAATGTTTAGGCAGCCACAGC	42.18
chr12	10571377	10571417	TTAGGCTTGGTCTGTAGTCTCCTAAACTGATGGATGAAAGT	42.21
chr12	10571418	10571454	TCACTGGGTTTGGCTACTACAAGTTCAGTGTAGGAGA	42.56
chr12	10571455	10571489	TCCTGAGCACAAGGCACAGGGCATGCATACATAGA	45.22
chr12	10571490	10571524	CCCAGGTATCCCCGATGCAGATAGATCTGATGCTT	43.29
chr12	10571525	10571560	TCTGGGGATAAGGATTTGAAGCCATCGGAACATTGG	42.82
chr12	10571561	10571598	AGCTGAAACCACACATGGAAAATACAGGACAGAAGAGA	42.12
chr12	10571606	10571640	ACGCTGAGGGGTGCGGGCGGGAAGACAATATTTAA	46.87
chr12	10571759	10571798	AAAATTTACATCTTCACAGTGTGGGGCACTACATCTGTGC	42.97
chr12	10571799	10571833	GCCTCTAGAGGGCGCTGTCTACGTAGCAAGCAGTG	46.56
chr12	10571834	10571868	TGAATGACTCCTTCAGGAGCCTTGCAGTTCTCTGC	44.1
chr12	10571872	10571906	CCCAGCCTTTCCCTCCACCCAGGGCTCAATACAAT	46.89
chr12	10571938	10571976	TTTTCTTCCCACTGTTCTACTCTCACCTCAGCATTCTCT	42.58
chr12	10571977	10572012	TCCTCTTTAACCCTGGGTTTTCTTTGTGCCTTCTGT	42.64
chr12	10572013	10572048	GTATCATGAAAGTAAAGGCCCCTTTAAAGCTGCGCA	42.22
chr12	10572061	10572101	CCCCACACAGTGTGTACAGAAACAGATGAGAAATGAAATGT	42.55
chr12	10572102	10572136	CAATAAACCCCGCAGAGGCATTTCCACGGAGGTGT	46.07
chr12	10572137	10572171	TTTGCCAATTCATCTGGGATTTGCCTCGACTGTGA	43.24
chr12	10572197	10572237	AATGTTCAAAGGTATCATCAAACAGCGAACTCTGAACGTGC	43.13
chr12	10572244	10572284	TGAAAAGATGTTCCATTAAAGATGCAGCCCTAATGCACAGT	42.73
chr12	10572318	10572358	TGGAAAACATGTTTTACTGCATACCAGAGTAACAGACGTCA	42.06
chr12	10572415	10572449	GTCCTAAATCAACCCTTCCCACTCTCCATCCTACC	42.05
chr12	10572450	10572484	GCCCACCATCCTGAATTTGCCTCTGCTCCAACAAA	45.23
chr12	10572485	10572519	ACAATGTCACACGTTGCTTCTTCAAAAGGCAGAGG	42.57
chr12	10572552	10572592	TTAGAGATAGAAGCCTATCGTGGTCTCTCCTTTCAGTCAGT	42.55
chr12	10572594	10572633	ACAGTGAAAGAGAGGAACGGGAAGGTGAAATATTTACTGC	42.24
chr12	10572634	10572670	TTCAATATTGCCGATTGAACGCAATCCACAGGAAACG	42.63
chr12	10572671	10572708	CAGATGTCCAGAGAAGTAGATCAGAGAGGGGAAACTGT	42.28
chr12	10572709	10572743	GTGGCTGCCTAGCCAAATTTTCTAGGCGCCCCTAA	46.03
chr12	10572780	10572814	TGTTAAATCCCAGCATGGAAACAGCATCCGTCATG	42.33
chr12	10572940	10572980	GTGTGGAGTATTAAGCAAATTGGTGGCCTTTTACTTCTTGG	42.11
chr12	10573065	10573105	TCAATGGTGTCTAAGATGGGTATAACAGAAACACTCCTGCC	42.93
chr12	10573106	10573144	CTGAGAGGTATCTACTTGTGAGAGAGATGGTCTGGGTTT	42.05
chr12	10573182	10573222	ATTATTGAGATTATGGGGCCTGAATTCTAATCCTGCCTCCC	42.99
chr12	10573262	10573302	ACTTTCCCAGGTAGAAAACGAGGTGATATATAACGCATCCT	42.41
chr12	10573524	10573564	TTAAAGCCATGTTCTTCACAGCTGTTGTTCATTAGGGAACT	42.47
chr12	10573568	10573608	ATTGACGTGTCCAGAAATCGTTCCTAGTAGTTTAGACACGC	43.06
chr12	10573610	10573644	GGGGCTTTGAGCCCTATGAAGTACAGCAAATTGCA	43.64
chr12	10573729	10573763	GGGGCAGGGAAGCATGCATTGACACGTTGACTACC	46.48
chr12	10573766	10573806	TGACCTTCTGGAATCTACATCAAAACTTCTGCAACAGTAGC	42.27
chr12	10573904	10573943	ACTACTTGCTTTTAGGAACCTGTTTACTTCATGTAGCGCA	42.18
chr12	10574137	10574177	CATTTCCTAAGTATATATCGAGCTACTGTTTGCTGGGCACC	42.15
chr12	10574203	10574242	AGCACTAGTAAATTATCAGAGTGGGGCAGATGACAGTACA	42.3
chr12	10574252	10574292	AGTTTAGACAAGTGTAGGAACATGTCTCATGAGACCACAGT	42.36
chr12	10574330	10574370	ATCAAAGGAAGACTTCCCAGGGAACTGGAGTACTAAAATGG	42.85
chr12	10574398	10574438	TGGCCATATAGATATTAGAATGAATGCATCCTCCAGGTGGG	42.7
chr12	10574446	10574486	TGTAGGGAAATAGACCAACACTAGACGAAATTAGTGTGGGA	42.15
chr12	10574487	10574521	GGGTCCAGAGGGTGGTGGTGGATCAAAGTAGTTCT	44.72
chr12	10574559	10574594	GAGTGGTGTGTGAGAGAGGAAGTAGCATGAAGGAAA	42.05
chr12	10574628	10574668	ATCTGTATGCCCTCTTTCTACTGACTGACAATTCTTCTGGC	42.91
chr12	10574669	10574705	CATGCTGTCAGACTCCTACAAGTTGACATATGCCACT	42.35
chr12	10574816	10574856	TCAGAAGTGTTCTCTCATTCACTATCGCTATTTCCTCACCT	42.15
chr12	10574901	10574941	TTAAGCCACTATACATCAGCATATCTTCCCACATCCCAAGC	43.08
chr12	10574988	10575028	TTTACTTCTGAAGGCATCATCTGCTTCATCTCATCCCTACC	42.86
chr12	10575029	10575064	TGGGTACCTCTTTACCTGGCAGTATATCTACCACGT	42.19
chr12	10575065	10575103	GGCAAGAGTCCTCAATAACAATTCTTGCTCTCCTGATGT	42.4
chr12	10575196	10575236	TATCTGGAGCCCATCAATGTAACACTCATATGTGTTCCAGG	42.88
chr12	10575467	10575507	ATCCTTTCCTTTGGTGAATCATAGTTTGCCAGTGTTTCTCC	42.69
chr12	10575509	10575546	ATCTTGTTTCTTGCCTCTTGCTATACACACGTGCTAGA	42.06
chr12	10575547	10575583	TCAGCCTTCTCCACCAAAGATTGAAAGAATGGATGCT	42.65
chr12	10575636	10575676	TGGTTGTATCTGAGTTCTAAGAGATCTCGCCTAGTCTGTCA	42.62
chr12	10576287	10576327	TTCTGGACTACCATGGTAATCTATGTGACTTCTCTTCTGCA	42.06
chr12	10576368	10576408	AAGTGAAGATCCACCTAGCTTAAGCTTAAAGCCCTTTATGG	42.05
chr12	10576409	10576447	ACTAGTGAGTGCATTTAGAATCTACCCTTTCAGCTGGGG	43
chr12	10576451	10576491	ATATCCTACTGACATGATCCTGCACTGATCTCTTCATCTCC	42.06
chr12	10576528	10576568	TCTCTTATATGTCATGAAATGACCAAGCTCAGTGCTCCTGA	42.51
chr12	10576590	10576630	TAATGTTTAATCTGTAGGTATGGGCATCTGTCAGCCTGACT	42.45
chr12	10576651	10576691	TGTTGCATAAAACTTAGCTCATTGTTCTGAAAGCAGTGTGC	42.38
chr12	10576692	10576728	TCATCGCACAAAATTCATTTAGACCCACACTGGTGAC	42.02
chr12	10576862	10576899	TTATCAAAAGAAAGATCCTTCCAGTTGGCCCCATTCGC	43.15
chr12	10576900	10576938	CTCAGAATTCACCTTGACTTAAGGAGGGAGGCTAAGACA	42.65
chr12	10576988	10577028	AAGAGTGAGAATCATGGACTAGACCATCCCTCTATACTGGA	42.31
chr12	10577067	10577107	CCTCAAAAGCCCTTAGAATAACGGTCCTGATTTCTAGAAGC	42.24
chr12	10577109	10577149	GAAGGAAATGGTAGGCTTCAAATAGTTTCCATGCTTGTTGG	42.17
chr12	10577189	10577229	AACAAATGTGTATTCTTGATTCACAACCCAGGAATGTCGGC	43.17
chr12	10577271	10577305	AAAACCCAAGTTTGTGCCAACATGGCTGCATCTCA	44.21
chr12	10577366	10577406	AGAGAACAAAGGTCCTGAATGTCCTTAGGTTGTATCTGACT	42.19
chr12	10577618	10577658	GGGGAAAACACACAGCATTACAATTGTGAGAATGCTTAACA	42.21
chr12	10577662	10577702	TGTCACTGTTGCTTCTTCTGTATTGTCATGTATGATGGTGG	42.3
chr12	10577703	10577737	GCTAAGGTAAGGCCAGGGAGAAGAAAAGAAGTGGC	43.09
chr12	10577747	10577787	TCATGAAAGCCTTATCTTGGGTCTAGCTCTTCTTCTGTAGT	42.08
chr12	10577830	10577866	CCCCAATATATCCCCTCATTAATTCAAGCAGGCAGGG	42.77
chr12	10577942	10577982	ACAATTCCATCAAAGAGAAACTGCTGTCAAATCCAGTAGCC	42.78
chr12	10577983	10578022	AGGAACCAAATGCTATCATTTGTATCCATCCCTCCTTCTG	42.09
chr12	10578023	10578063	TGTCATTTAACCTAAACAAGGAACACATGGGGATGAATGGG	42.63
chr12	10578483	10578523	TTCAGAAGAACCCATGAGATCCCTTAACAATGACTCCTTGC	43.23
chr12	10578562	10578599	GGGGAAAGACATGAATCACAAGATATGCCTGGAAGAGG	42.61
chr12	10579000	10579040	AACTGTGGAATATACTATACTGCACAATGCTAGCCTAGGGT	42.21
chr12	10579077	10579117	AGGGATGGATTTCTGTCCTCAAGTCTATCTAGACTGAGTGG	42.94
chr12	10579133	10579172	AAAACTATGTCCTATAGTATGTGGACTTGCTCTGGCTGGA	42.35
chr12	10579184	10579218	GTTCTGCTTCGCAAGCCTGCAGCTGAAAGGCTCTT	46.67
chr12	10579219	10579253	AGCCAGAGTCTCCTTGTTCCAGGAATCAGTGTCAC	43.61
chr12	10579688	10579728	ACTTGATCTCCCGTGTGACAATATCCTTTAGAAGTCCATGT	42.51
chr12	10579729	10579764	GTCACAGAAGACAAGCTACGGTACACCATTTCCACT	42.46
chr12	10579765	10579803	AATTTCCTAGGGGAAGTACATGGGTTCTTGATCTTCCCT	42.58
chr12	10579827	10579867	ATGAAGCATTTTGACAATATGACATCCAAAGGCACTCTGGT	42.75
chr12	10579868	10579903	TCCTTTAAGTTCCAGGTTGAGCACACAAGAGTGAGT	42.18
chr12	10579904	10579938	TGGAGGTGCCAACGGTTAGCTCACCTTTCTGTTAA	43.91
chr12	10579939	10579973	CCAATGAGCGGCCATTCAATGCACGCTGAGGGTAG	46.63
chr12	10579974	10580009	GGGGATTCTGACATTAGGAAAGTGAGAAGGCTCACT	42.07
chr12	10580031	10580070	AAAATGAAGCAGTACATTCCTCTGTATTGTGGAGGCTCTG	42.32
chr12	10580071	10580105	TCATTGCCTCTTTGCTGCTGGCTGAGAAGTGCAGG	46.33
chr12	10580196	10580230	CAGGCATCCTGTCCTCCCCAGAGTCCAGCCTTTTC	46.81
chr12	10580235	10580274	AAAAGTACTGTATCCTAGAAGGGGAAACTGTCTCCATGGA	42.06
chr12	10580275	10580309	TGGTGATGATGATGGATGGTCCGAGGAAAGCATTT	42.74
chr12	10580324	10580358	GTCCACATGCGCATTCTCATGCTGGGGCCAGATTC	46.73
chr12	10580359	10580393	TAGCTGGGATGCCTGCTGCTCTACATTCTCCAAGC	45.36
chr12	10580394	10580431	TGTTGTCACCTTTCCTCCTTTTCTGACAAATGAACCCA	42.7
chr12	10580432	10580468	TTTTACAGCCCAAGTGACTCGTGGTTACTTTAGGACG	42.48
chr12	10580485	10580525	GTAGTGTGGGAGGAAAATAAAGATGAATTTTGCAGCTCAGC	42.12
chr12	10580527	10580567	TCTTAAACCTCCATCTTCATCTTAACCAACCACTCTGCTGG	43.05
chr12	10580578	10580612	AAAAGGCAATGGCTCCCTCCCTATGCTTGCATCCA	45.92
chr12	10580613	10580648	AAGTCTATTTACATCTGGCTGCAGCAATTCCCTCCC	42.8
chr12	10580649	10580683	ATGGTGGAACTATGCAGGCAGGATGCTCTCAAGCA	45.41
chr12	10580684	10580724	TGCCATTGATTTTCTTACCTTCACACCAGACTTACATTGCT	42.51
chr12	10580725	10580760	ATTCTTCCCCTTCATGTTGCTTTCTCTGGGAAACGA	42.67
chr12	10580761	10580797	TCACTGATGAGGCCAGGTCACTATTATGTCTTTCCCT	42.63
chr12	10580798	10580832	TTGAATGGCCATTCAGAAGGACCTGCACAAAGCAT	43.65
chr12	10580853	10580890	AAAACTGTGATTTCTAGAGCTGAGGGACCTTGTCCATC	42.16
chr12	10580904	10580939	CAGTAGGCCCAGTGCCCAGCACGTGGAAGTTGTAAA	46.99
chr12	10580967	10581007	AGGGTCCTCTCTAATGTGCTCTAATTCCATGAATAAGTGGG	42.51
chr12	10581008	10581042	CAGGGGACCACGTTTTCTTGTTTCAGCCTTGATCA	43.44
chr12	10581043	10581077	GTCTAAGAGGAGGCCAGACTCACAGGCTTAACAAT	42.08
chr12	10581078	10581118	GTAACTCATAAACAAAGATGCCTGCAGTTATGGGTCAAGGC	43.07
chr12	10581119	10581153	TGACTATAGGCTCCACAACCAAGTGCTTCAGAACC	42.52
chr12	10581154	10581188	ACTAAGAGCAGCTCTCAGAGTCAAAGGCATTGCCA	43.81
chr12	10581192	10581226	CCAGCTACCCACTGGTTCTCCCTTACCTGGGCAAG	46.64
chr12	10581227	10581261	TCTTCCTCAGGTGATAGGCAGATCGCTTTCACCTG	43.5
chr12	10582733	10582772	TTTAAGAACCTGTTAGCCTTTGGGTATGATAAGGGTTCCC	42.01
chr12	10582786	10582822	AAAACCTTATGGCCCTTCACAAAAGCAGACATTTCCA	42.18
chr12	10582985	10583025	TGGACTAGTTTAGAAGTCTTTCGAGTAGGGTCAATGACACA	42.04
chr12	10583026	10583063	CAGTACAGCAAGTTGTTTGTTGATTGTTTTGCCTCAGC	42.02
chr12	10583065	10583105	TGAGTCACTAATCAAGAGGAATCTTGACCAAGCTGTAAGCT	42.58
chr12	10583539	10583579	AAATATTCAGCTCTCTCCTTGGCATTATTATCCCAGCAACC	42.31
chr12	10583580	10583614	CTACACCCACTGAGGTGCCATAACAGGCATATCAG	42.65
chr12	10583659	10583696	AAAATGCCTGGGCATAAAGCAGTTTAGAATCAGACACC	42.12
chr12	10583697	10583735	ACATGAAATGTGGATAGCATCGCTTAAGAAGCCTTCTCC	42.58
chr12	10583793	10583833	TAAGCAAGAGATACTGTAGGTGTACATTGTGCCCTTTACCC	42.77
chr12	10583834	10583868	AACCAAACAACATCCTCTGTGCGTGTGGCACTCAG	45.05
chr12	10583869	10583903	CATTGAATCAGGGAGGCAGATGCCTGAGCTCACGG	45.93
chr12	10583959	10583999	AAATCGCATGATATAGGTGGCATTCACATTCCAAAGTACCC	42.66
chr12	10584000	10584036	AAACTTCCTTCAGTCTGCTTAGACCAAGCCTTAGAGC	42.33
chr12	10584037	10584071	CAGTGGAGCACAGCAAATGCTAAGATGGGTCTTGT	43.36
chr12	10584072	10584106	GACATGCACTGCCAAACGCCTTTAGGAATACCAGC	44.12
chr12	10584125	10584165	AAAATGTTTCTCTTTTCAGCCACTGGGTAGCTTGAATGACC	43.04
chr12	10584166	10584201	GTATTGTGTAGTCTAGAGGAGCCTGCGTTTCACTCC	42.18
chr12	10584240	10584275	TGTGTTTTCTCCAGTGTTTTGGTAATGACCCAGCTG	42.09
chr12	10584277	10584314	GGAGCTCCTTGCCACGTGCTTCTCTGGTGCAATCATTA	46.63
chr12	10584315	10584354	CAGTATTTCATTCACCTTGCTTACAGAAACACTCCGAGCC	42.89
chr12	10584363	10584403	AACAGAACTAGTATCTGCATAGAGGGGTTTGGAGATTTGGT	42.44
chr12	10584404	10584439	TTCTCTCTCGCTCCATAGGACAGAAGAGATCAGTGT	42.06
chr12	10584440	10584474	TCCCGACTGACTTTGATTTAGAGGTGTGGTTTGCA	42.62
chr12	10584475	10584509	CACGTTTGCCTCGGAGGCTTCTGTTTCAGACGTGT	45.98
chr12	10584511	10584547	ATTCTCACGGGTCTTTGCACATTTGCTTAGCTTTTCT	42.07
chr12	10584657	10584697	ACGACTAGATGATTTTAGGGAAAATGGAGTGTGGGTTTTGC	42.65
chr12	10584741	10584781	AACCATTCCCAAATAACCTCACTTATAAGCCCATCTTTCCC	42.32
chr12	10584782	10584816	CGTGCTTGACTAGTGTGGAGTGGTTACCCCAGCAG	45.54
chr12	10585362	10585402	GTTCACAGTGTTCTGTGATCAGAAAAGTAACTTCTCTCCCC	42.19
chr12	10585403	10585437	AAGGCTCTGTGCCATCTGATGCCCCACAGATGATT	45.51
chr12	10585438	10585477	CTGAATCATCTCAAACAAGCTAGCAAGGTAAAGCCTTGGA	42.58
chr12	10585478	10585517	GGCACCACATGTCAGTCTTAACGTACAAGGAATTTAGTGT	42.44
chr12	10585764	10585804	AATAAAGGCAGAGTCACTCTAAGTGTGAGACCTGATTGACG	42.75
chr12	10585805	10585839	AGTGCCAGCCTCCTATATCTCTATGGTAAGAGGCC	42.63
chr12	10585847	10585887	ATATTAATGCTACAGAAAGTAACCCACCTGGGAGAAGGACA	42.33
chr12	10585888	10585928	CTTCAGCAGTCCTCCCTTGTAGCTACATATGCATCTATAGT	42.17
chr12	10586280	10586317	ACTCATCTTTTGATCCCCACTATCCCTGGAGTAAGACA	42.26
chr12	10586318	10586352	TAAAATCGAGCAAGCATTCTGGTGGGAGGCAGCTT	44.54
chr12	10586355	10586395	TAGTTTGCTGTGAGGGGATGAGAATAACAGCATCTACTTCA	42.5
chr12	10586415	10586455	AGAAACATTTGAAAGTTCAGGACTGGGAAAACACATCAGGA	42.46
chr12	10586456	10586490	ACTTGACACGCCCCATCTTGTTATCACCAAAGCTA	42.72
chr12	10586491	10586527	TAAGACAGTAGAGGTCTCAGGGAAATGACAGTGAGGG	42.33
chr12	10586557	10586597	TATTCCTTGGGGATTAAGTTTGAAAACAAGCCCCTATTCCC	42.45
chr12	10586598	10586632	ATGCCTCACTATGAATGCCTATGCACCCAGTGAGG	44.03
chr12	10586633	10586667	ATTCACTCACACACATGCTGGTATGCTAGCTCCTT	42.45
chr12	10586668	10586707	AGAAGTGTTTCATCTCAGAGGATGCAGAGTGTAGGAAACC	42.93
chr12	10586708	10586742	AACGGTCACTGTGGACAGAGAACTGAAAGGAAACA	42.5
chr12	10586743	10586777	ACAAAAGCAACATGAGTGACAACCTGCCTTCCAGC	44.08
chr12	10586778	10586815	GGTTTGAAAGTATCATCATGGTCTTCTCTTGGGGCTGC	43.11
chr12	10586816	10586850	TAGCAGAGGAATCAGACTCAGATGCTCACACATGC	42.37
chr12	10586851	10586891	TGCATTTGTTGATGGATGCCTTATTCTATCCCTCCTAATGC	42.47
chr12	10586892	10586928	TTAGAATCGTTCTGGTCTTTACCTTTGCATGGCCAGG	42.86
chr12	10586948	10586988	CAGTCTGTGTCTAGGTATTTCCTAATACCCTCTGTGTGTGT	42.14
chr12	10587009	10587043	CAGAGTCATGCCCATACGCTCCAGCACAGGAGACA	46.45
chr12	10587095	10587132	AGTAAAGCACACTGAGAGTGGAGTAGGTAAGAAGGAGG	42.35
chr12	10587133	10587173	ACTTAACTGCTTATTTCTGAGAGAGGGACTAGAAGGTGAGG	42.04
chr12	10587175	10587215	GGAAGTGGTGGTACATGATACTAAGATTATGGCACTTCTGC	42.14
chr12	10587220	10587260	TGTAGGTGACTCTTCCAGGGTTCTGTGAAATACAAATAGCT	42.47
chr12	10587304	10587344	AGCATTGGTTTGAAAATCCATTCCTTGTAGTTCTCATGGGA	42.48
chr12	10587345	10587379	AGCATGGACTGAGCTTAATTTGCAGGTCCTGAGTG	43.06
chr12	10587458	10587498	TACAGTACCTCTCATGTCCCACTTCAGTTATTCAAAGACCG	42.51
chr12	10587523	10587563	TGCACATCAATTTTCTTTTGTGTTCTTGCAGTCTCTTGAGC	42.5
chr12	10587655	10587695	GTGTCAAGTTCTTTCCTTCCATAGCTTATAGAAAGCGGAGG	42.19
chr12	10587696	10587730	TGACCTGGAGTTTGCATAAGAAGCCTGGCAGGCAC	46.08
chr12	10587731	10587766	AGAAGAAAGGTCACGTGAGAAGCGAACGTTTACAGC	43.05
chr12	10587768	10587806	AATAACCAGTAGACAATGAAAAGAAATGGAGGCGAGCCT	42.3
chr12	10587818	10587852	CTGGGGTGTCTGCAGAGGGAGTGTGGGTATGTGTA	45.92
chr12	10587853	10587888	CAAGATAGGATCATGAGCAAGGACCTAAGCTGAGCG	42.5
chr12	10587889	10587923	AAGACCAGCATCTGGCAGTAGGACTTCCGGCAAAG	45.56
chr12	10587924	10587961	AGCCTGGACCTAACTCCAGTAGAGAAAATGCTTTGAAC	42.29
chr12	10588436	10588472	GTCAGGAAGAGCAGAGGGACACTATCCTAACTCATGG	42.85
chr12	10588473	10588507	CTTTCCTCTTCACACAGGTGGGGACATGCATCACT	44.17
chr12	10588537	10588571	CACAGGTGATGCTGCCCGGCTGGAAAGAAACAGAC	46.55
chr12	10588573	10588613	ACGTAAAAGGACACCCAGAAGCTTATTTGCATCATTTACCA	42.51
chr12	10588614	10588648	GCGATGGAGTTGTCTGAAGAGCCACTTTGTAGGAA	42.76
chr12	10588875	10588915	TTATGGATCACAACGCTTAATGCTATGATGTCGTTCAGTGT	42.16
chr12	10588919	10588959	TGTCTACTCTCACCTGACCTTTGTTGTGATGCTACTTTTCC	43.03
chr12	10589029	10589069	AAGCAAGAAAAGTGCAATCAAATAGCAGATGTCACAGAAGC	42.32
chr12	10589070	10589104	AGTGGAGTTAGTGGCGGGATGTCTGAAGTTTGAGG	43.77
chr12	10589175	10589210	CTTCCCATTATTGCAGACTGCTGCACCAGACTATCT	42.55
chr12	10589320	10589354	CACTGTGTTTCAGTGTGCAATGGGGCCCATTCTGA	45.11
chr12	10589365	10589405	ACAATACCTATGTGTTTGAAGTGAATAGACCAGAGGCCTGA	42.51
chr12	10589406	10589440	GTCAGGCCATGGTGCCAAAAGTCACTTTATGCAGC	44.47
chr12	10589449	10589489	AAGGCAAAATAGAAAATTCAACAACTGAACTAGGGCGAGGT	42.64
chr12	10589530	10589564	CCCCAGAGGGACATTAGGGCATAGGTGTGTCTCCT	45.68
chr12	10589565	10589599	TTAGATTTGTGAAGCAACAGTTGGGTGCGGCGGCC	46.85
chr12	10589635	10589669	CCTGCAGCAGATCCGTGAGCAAATCCACTAGTAAA	42.85
chr12	10589677	10589717	TAAATATTGGCTACAGTCGGCTATTGTGGTTATCTTGTGGC	42.28
chr12	10589737	10589774	TTTTCGCTTCTCACTTCATCGGACCTTCCATGAATTGC	43.26
chr12	10589775	10589811	AACAGGATTTCAATAGGTCCCAGACGCTTAAGGATGC	42.62
chr12	10589812	10589852	TTCAGAGCATTAGTTACACTAGCAAATGCTGCCATCTAGTG	42.2
chr12	10589853	10589891	GCTAATTCCCATCACTGCATGTTCATTCCACTCAGTACT	42.42
chr12	10589892	10589928	CCATACTGCAAATTCTATGGCAGTTAGGAGACCCAGA	42.05
chr12	10589929	10589963	CTTTCTGTTCATTTGGCTCCCTGGCCCAGCCATCC	46.57
chr12	10589964	10589998	AGTTGTCCCTCAGCAGTCGCCCTCAGCTTTCTTGG	46.91
chr12	10589999	10590033	CTGTCTTTGCGCCTTGAGGTCACGCAGTCCCTTAT	45.74
chr12	10590034	10590069	CCTTCATCGTTCATACTCTCTGCTCCCCATCATTCA	42.07
chr12	10590070	10590104	GGGTCCAAACCTGTGGTGTTTACTTCCTGGATGTC	43.19
chr12	10590108	10590147	AGGCATAGAGGCAAATCTCACAATACCTTTCTTGCTTTCT	42.25
chr12	10590180	10590220	TAACCAGACTCCATTATTTCTTGCAATACCCAACACAAGCC	42.69
chr12	10590426	10590466	TTTGGACATTTGTGCAGAAATCACCTTTCGTAATTGTGTGG	42.42
chr12	10590903	10590942	TTTTGCACACAGGTCAGAACTCTGCTTACTCTAGAAGAGC	43.21
chr12	10590948	10590988	TGATTGCCACTTCTGTTATTGTGTCACACAGTGTAGAAACC	42.61
chr12	10590989	10591023	CCAAATCCTGATGCTCCCCAACCCCTTCTGAACTG	44.63
chr12	10591024	10591058	CTACAGCTACTCCATGACCAGTCCCACAACAGAGG	43.45
chr12	10591059	10591093	ACAAGCAAGTGGGGTGGGGCATTTACAGAGACCAG	45.83
chr12	10591097	10591131	CTGACTGTGGACACACTCTGCAGAGCGGGGAGTAT	46.07
chr12	10591132	10591170	CCCTACAAAGTTATACTGCACACATTCTGGAGTACACCG	42.27
chr12	10591171	10591206	TAGCTAGGACTGGGTGCATTTCCATTTGTGTTCTGT	42.51
chr12	10591207	10591241	GTGGCTCAAGCCAAAGCTGCTGAAGTTACCTAGTT	43.3
chr12	10591242	10591276	CCTGAGGGAGCTCAGATGTTTAGTGAGGGTCAAAG	42.4
chr12	10591277	10591317	AGAGATTTCTTATGTATTCAAGACTGGCGTACCACAGTGGT	42.58
chr12	10591345	10591381	CCCCACATTAGACATCTGAAAGCAGATGAACTCCACC	42.74
chr12	10591468	10591508	TCAGTACTCTGTTAATCCACTATTTAGCATCTGCCCTCTCC	42.26
chr12	10591510	10591550	CACCAGTGTTACATTTCTATGTATCAAAGCAGCAACAAGCC	42.19
chr12	10591551	10591586	CAATATAGCAGCAAGAAGAAAAGGTGAGGGTGTGCC	42.21
chr12	10591587	10591621	TGCGGCTGCATAAGCACCCTCCACTCACTAGAGAC	46.43
chr12	10591680	10591720	TATGATCCCGAAAGTAATCCCTGAAACCCCATAAGATCTGT	42.26
chr12	10591762	10591801	AGAGAACATCTACCCAAGTCCTAGTCAATCATGCTACACA	42.14
chr12	10591802	10591840	GAGATGTCTCCTGATACACAATATGTCTGCTTGGTGGTG	42.22
chr12	10591876	10591911	ACCACCATATTGACTGAGGCTCATAGTCTAGACCCA	42.25
chr12	10591957	10591997	ACTGCAAACCTTTAAGAAATACACATTCCAAGGTCACTGGC	43.02
chr12	10592032	10592072	TTCAGAAGTTCGTCTTGTCATGTTCCTTTTGGAAATCAGCC	42.93
chr12	10592073	10592107	TCACCTGGATTCAAGTAGCTGAAGGGAAGATTGCC	42.65
chr12	10592108	10592142	TTCCCCTGATCTCAAGGCTCTATGCAGCATGGACC	45.14
chr12	10592143	10592177	TAGCCTACACTGCCAGTCAAGCCTCACGAAAGCCA	46.42
chr12	10592178	10592212	TCAATGCTTAAACAGCGAACCCAAGCCTCAGAGAG	43.12
chr12	10592213	10592253	CTAGTTGCCATTTCCCAAGTAACTTTCATGCTGTTTATGCC	42.28
chr12	10592254	10592292	AATTTCTATGCTCCTGTCTCTAATCCACCCTCACTTCCC	42.78
chr12	10592297	10592331	CCCCACTTACCCCTCGGCTGTTAGCTAACATGCTT	45.35
chr12	10592352	10592386	CCCCTCCTCCTTACCACTTTGCCTTAGGTAGCTAT	42.91
chr12	10592433	10592473	TACTGAGACAAAAGACCACTGAAAATGTTGTTGCTCTCTGT	42.18
chr12	10592474	10592508	GGCAACACACACTTGTGATTCTCCAATGGCTGTTG	43.12
chr12	10592509	10592548	AATGGTTGACATTCAAGACTGGCAAGGAGATAACTGAAGA	42.02
chr12	10592549	10592583	GCTGGTACAAGTGCGGACACTGGGAAGCTGCTATA	45.33
chr12	10592584	10592618	AGGTCAGTGCTGAGAACTGATGTTACTGCAAAGCT	42.63
chr12	10592619	10592653	ATTGGGAACACTCGACACACAGTGGGACTACGCTG	45.33
chr12	10592657	10592697	AAGAAAGCTGCTGTAATACAGCAGTCATGCTAAAGAGAAGC	42.57
chr12	10592698	10592736	AAAGCAAAGCAAAGTGGACACATTGGCTTCTTTATCTCC	42.39
chr12	10592737	10592771	CTCCAAGTCCAGCGAGGCACATTTGAGAGACCCAT	45.42
chr12	10592788	10592828	TGAACCTAGGAGAAGTTAATAACTATCAGTTAGCCGTGGCT	42.07
chr12	10592855	10592895	AGTAGTGACTTGTACCACTGTGCGTTTATCTACCCATAAGT	42.24
chr12	10592896	10592930	CCCAGGGCTGGAAGGAGCTGGACTGATATTTACTG	43.83
chr12	10593121	10593161	TGCCTCTTCCTGTATGCAAAATATTGCTTAGAACACAAGCC	42.95
chr12	10593202	10593242	TCACTAGTACAATCTCATTCCACAGTGCTGAGTTATGCTGA	42.4
chr12	10593271	10593311	TAGCTCCTCATAGCCTGTTGTTTACATATTTCAGAATGGGC	42.06
chr12	10593385	10593425	AGGACAATTGTGTGGGAAATTAATCGAACATGGCAGATACA	42.43
chr12	10593426	10593464	GTCATCTACTAGATGACTCCCTTAACTCCAGATCCTGCC	42.28
chr12	10593465	10593499	AATCCCATCAGTCACGAATGAGACCAGTCCTGTGA	43.17
chr12	10593550	10593584	TGTGTACTCGTCACCTTCATCCAATTAGGGGCAAG	42.54
chr12	10593620	10593654	CTATGTGTGCACAATCTGTGCAGCTGTAGCCTTGT	43.43
chr12	10593804	10593844	AACATAGCTTTAGCCCTCACAATCCCTATCATCTATTGGGA	42.32
chr12	10593845	10593879	GATTGCTGGTGGCTTTGGGTTGCTATCTCTCAAAT	42.22
chr12	10594057	10594097	TTGTATAATAAGGCAACAATATAAGCCACACTGAGCTGCCC	42.48
chr12	10594109	10594146	TTTTAAAGGACACACATATGCCAGCAGCTTGAATGAGG	42.07
chr12	10594147	10594181	CGGGAAGGGATATGACCTCGTCAATGCAGTTGGCC	45.92
chr12	10594182	10594216	CATCCAGTTTTCTCCTCACACCCTCAGTCAGGTGC	44.24
chr12	10594217	10594251	CCAATAGGAGCCAACAAAGTATGGGAGCCCGAGCT	45.42
chr12	10594296	10594330	GTTCACTTTGAGGTCCCAGCCCCATTTGCCCAGTT	46.36
chr12	10594331	10594365	TTGTATCTGCTCATGGATGCATGCTGATCAAGCAG	42.05
chr12	10594407	10594447	AAAAGCAAATGATGCAATCCTAATCCAAGGGCTTTTAGAGC	42.27
chr12	10594448	10594488	ACAGCAAATCTCCAACTGAAAAGTAGGGAAAGTTCTACCAA	42.04
chr12	10595475	10595515	TGCTACACTCCTAGCTATCAAAGCAAGAAATTTGGTGAACC	42.48
chr12	10595860	10595899	AAAACTTGGGCCCATTGAGAAATTTACCCATGAGTCTAGA	42.15
chr12	10595927	10595967	TATCTGGATAGACCCTCAGGGTTTGTACTTATGCCTCTTTT	42.06
chr12	10596328	10596367	TTTGATCACAAGCTTACAATCTTTGCAACGTCATCTGTGG	42.18
chr12	10596368	10596402	GAATTCTGCAAGGCTCATGTTGAAGCTGCCATCTC	42.76
chr12	10596403	10596437	GTGGATGATGGTGTGTGTTGGCTGCCGTTTTCTGG	45.62
chr12	10596438	10596473	AGCAATGTCAACCAAAGATCCCAGATTCTGTGCTTC	42.06
chr12	10596474	10596513	AGAGAGCTAGTGTTCTGACTGCAAATTATTAGGTGGAGCA	42.69
chr12	10596514	10596552	CAGATTCTCTTCAACATCAGTTTTCCACTACTCCCTCCC	42.07
chr12	10596990	10597026	TGCATTGAACTCACTCTCTTTGGATTTCCCTCCTTCT	42.12
chr12	10597051	10597091	AATTAAAAGTCTATGGCAGCAGATTTGACAGATTCCCCTGA	42.07
chr12	10597130	10597170	TTTTGGGTTTCTTTGTCATCTTGCAAATTTACTCGTTGGGT	42.18
chr12	10597191	10597231	AGCATATTTGATAGGATTCAAAGCTCTTTTACCTGGGAGGG	42.02
chr12	10597232	10597268	ATGTTTTGTGTATCTGGGACGTCATGCAGCAAGAAAC	42.32
chr12	10597450	10597486	AAAAGAGGAGCCTTGCTGGAAATCTTACACTGACAGT	42.36
chr12	10597548	10597588	ATACGGCCTTGAGAGTAATGAGCTCTGTCTATTACCAAAGA	42.08
chr12	10597589	10597623	AGTGTGGAAATGGTTATCCTGGTGGAAGCCAGGAT	43.74
chr12	10597660	10597700	TACAGATGTACATACTCCCTACTTTAAGCCATGCACAGTGA	42.2
chr12	10597703	10597743	AATTAGATGACAAACAACAAGCAGAATTCCCCAGCCTTAGC	42.98
chr12	10597744	10597782	ACCAATGGCAATTTGGGTCAGATGTTTTCTTGAAATGGA	42.23
chr12	10597783	10597817	CTGCATTGCAAGCACAGGGTGCAGAGAGAATCCTG	45.22
chr12	10598317	10598357	AAGAGTAAGGGCAAAACAGTAAAAGCTAAGCAAGAGTACCA	42.02
chr12	10598358	10598392	TGCATGCATAACACTAAGTGTCATGGCTCAGGTTG	42.09
chr12	10598429	10598468	AAAATGTTTAAATGCCCTGGAAGCGTGCAGAAATTCATCC	42.81
chr12	10598469	10598503	TCATGCCATGGTAGGAATGTGAAAAGCTGCATCAC	42.35
chr12	10598504	10598543	CTTAGAGAGCCCCTTTTAACTTCCTAGATGAAGCATTGCC	42.38
chr12	10598550	10598584	CAACAGCAGAGGGCGGCAAAGCCCACATTCTGATG	46.95
chr12	10598593	10598631	TTTTGACCAGTTGTAACTTAAGTTCACCTCAGCACTGGT	42.36
chr12	10598639	10598679	ATTTATCTAGGGACTCAAGAGGACCCTCTCTAGGATTCTGG	42.5
chr12	10598686	10598726	TCACTATGGATTGACCTCTTCTCAACTCGAACTGTTTGTCC	42.88
chr12	10598732	10598772	ACATTTTGCTTGTAGTTTGAGAACACACACTTCACTTGTGG	42.16
chr12	10598773	10598807	TCTGTTCCTTCCTCCGTGATCCAGGAGGTTTAACC	43.36
chr12	10598820	10598859	ACCTGGAAACATCCTTGAATCTGAAAATAATTGCACGTGC	42.32
chr12	10599050	10599090	TAGAATCATGCATAGTGTACAGGTTGGTAAATTTCGGTGCA	42.08
chr12	10599147	10599187	TTCATGACTTTTCTCTGAATTTGATCCAGAAGTGACCAGGG	42.22
chr12	10599190	10599230	TCATGCGTTTGATGCTGGGTGGTTATTTAGATATTCATCGT	42.3
chr12	10599255	10599295	ATTTAACAGAGGGTACATAACTTGTCCTTGGGAGATAGGCA	42.33
chr12	10599391	10599431	CTTTAATCTTTCAGCAATGAGAAGTTCATGGGTTTCTGGGC	42.14
chr12	10599533	10599573	TGAACTAGAGAGACTAGTCATGGTGTTGTTAACTCCACACC	42.32
chr12	10599574	10599608	ACCTCTCCAGTTTGGATGCTGAGTGCAAGATGTTA	42.41
chr12	10599609	10599644	GTGAACAGAGGTCCTGACCTTTAACCTTTGCTAGCC	42.87
chr12	10599645	10599681	TATGGAAGTGGAAAGTGCTCCTAGTGTTTGCTGTTGC	43.07
chr12	10599682	10599719	CCCATCTGCATCCTTCCTATGTATGGAGATATTGGTGC	42.28
chr12	10599882	10599922	TTTGCTACTTCATGCCAATAAAGACCCTCTTGGTAATGTCT	42.02
chr12	10599980	10600014	GGCAAAGTCCTTGTGTTGTTCCTCCGCTACTATGA	42.79
chr12	10600015	10600049	ATGCAGAAGATTCCAGTGTCAGAGGTCTCCTGGTC	43.35
chr12	10600050	10600084	CTCCTCAGTTACATGCTGGGTTGCTGTGAGTAACT	42.49
chr12	10600134	10600174	CAAGGTTACCACTACTGTAACACTGGTATTTCCAAAGAGGC	42.29
chr12	10600235	10600274	AGTGCACATTAAAATGCAAATGTTTGTGCTGTTCATTGCA	42.16
chr12	10600282	10600321	ACACTACTGTGTATTGCAATATTTAAGAGCCCACAGTGGT	42.03
chr12	10600322	10600356	ACCCCTGGTACCGTTCACTTACAAGCACATTCCAA	43.97
chr12	10600357	10600391	AGGATATGTGCTGCGTTGCCCCTAGCACAGAAAAC	44.78
chr12	10600740	10600780	ATCTCTAAGATCAAGAGTAAGTGTACAGGTGCAGGGTTAGG	42.06
chr12	10600852	10600891	AAGGTAAAGCACACTGAGAATTAATGAAGACCATCAGCCA	42.19
chr12	10600908	10600948	AAAAGGTAATAGCTACTTGACAACCTGCTTCTGAAATGGCA	42.37
chr12	10600963	10601003	ATCCTTAGCTGATAATGTGGATAAGAGGTAGTCTGTGCTGG	42.32
chr12	10601004	10601038	GTGTCTTCCAAGAATCGGAGGCACAATGGTGAAGC	43.75
chr12	10601039	10601073	CCAGTTCCTCATTGTCCTCAGCGCTAATAACCTCC	42.74
chr12	10601074	10601112	TTACTTAGATTACAGCCATGTTGGTAGCCAATGGTGTGG	42.44
chr12	10601113	10601147	TCAGAGAATGAAGCCTCCTCACCTTTGAACACAGC	42.81
chr12	10601148	10601183	AGACTAAGAATCTCTGGGATTGTCCCATAAGCCCCT	42.55
chr12	10601319	10601359	AAACCAACAATGGAAAATGTTGGTGGCAATGGAAAGAAATG	42.07
chr12	10601393	10601433	AAACCCTGGAAGAAAATAAATCAACAGGTAAACCAAGGGGC	43.04
chr12	10601434	10601474	AATACAGTTACATAGACATAGCTGCCAATCACACCGAAGTG	42.05
chr12	10601476	10601510	CACATGGTGGGACTGCCCTCAGAGTCAGCAGACTT	46.51
chr12	10601511	10601551	GCTACCCAGCTGTACCATCTATGAAAGAAAGGGATAAATGC	42.36
chr12	10601595	10601635	ATCCACACATCCATTCCATAACATGTATCTTGGTCTGTTCC	42.09
chr12	10601636	10601670	TGTCTTTAAACCCTAACACCCAGGCGACACAAGAA	42.61
chr12	10601807	10601846	AAATTCTGCTCCTTGGGATCTTCACTCCTCATTCTATGGC	43.29
chr12	10601871	10601910	AAGTTACCAGCTCTCCCCAGAACTATGTATAGAAGAGCTG	42.18
chr12	10601911	10601945	TCCAATATCTAACGGCAGCTTTCCCAGAAGGCAGT	43.77
chr12	10601946	10601985	GGCTGCCTTTACATTCACTAGGTGACAAACAGTTACAAGT	42.61
chr12	10601986	10602022	GGCTTTTGTCTGATCAGTTTTGTTTCAGGAGTTGGGT	42.19
chr12	10602040	10602080	TCATTCCACCATTTCTGTATAGAGTTGTGTGTGCTGAAAGC	42.57
chr12	10602087	10602121	CTCTGAACTTGCCCAAAGAGCCGGCGCTTGGTAAC	46.63
chr12	10602122	10602160	TATCTGTCTACACATCCAATATCTCCCACACCCATGTCC	42.5
chr12	10602170	10602204	CCACCTCCAGAGACCAAGGAGGGGCATCTTCCTTC	46.38
chr12	10602207	10602247	GATAATACTTGTAGGTCCTGGAAAATCTGCATCAGGATGCC	42.24
chr12	10602248	10602286	AAACCTGGTTGGGATTTCAGAAATCCAGAATAAGCCTCT	42.25
chr12	10602330	10602370	TTTTGAAAACCTGTAAAGGTCAAGATAAGGCAGGAACTGCT	42.48
chr12	10602371	10602407	AATCCCTGGACTCATGACTAAATACATTCCCCTGGGC	43.41
chr12	10602473	10602513	GTTAAAGATCTCTTGGGACATCTTTGGGTTAGATTCTGCCA	42.01
chr12	10602514	10602548	TGCCCTCAAATACAGTCAACAGAGCGGTCATCAGG	44.09
chr12	10602596	10602632	AAAATCCAGACAGATAAATGTCCCTGGCTATGGGAGG	42.17
chr12	10602633	10602667	TGACTGACAGGAAGGAGTCTGGCAGAGTCTTGTCA	44.15
chr12	10602668	10602702	CAGGATGAATGACAGCTGAAGGCCCTTAACCTTTC	42.01
chr12	10602734	10602774	AACCTGGCATGGAGTCTGTTATGCATTATGATATGTATGCA	42.02
chr12	10602775	10602810	TTATGATAGAGTCGGAACCTGTGCAGAGATGGACCT	42.49
chr12	10602813	10602853	TGTGTTAAAGACATGTGTTAGAGATGGTCCAGTTGGTAGGT	42.55
chr12	10602867	10602901	GTTTTAGGCCCTGCCTGGGTTGGGTGTCAGACAAA	46.12
chr12	10602902	10602939	GGATAAAATGGGAAGGCACACCATGTAAAGAGCATCTG	42.01
chr12	10602940	10602978	GTTCCAGAGGCAACAAAATCACTGATCTACACCATGACA	42.61
chr12	10603089	10603129	AAAATGTTGGCACCAGACTATGTGCTAAGAATTAGGCAACA	42.67
chr12	10604159	10604197	AGTTGCATTTAATCAAGTCGTATGTCAGGCAGCTCATCT	42.37
chr12	10604242	10604280	AAAACCTTGGGAATTGGAAGCATGGTCCTCTCATAAAGT	42.53
chr12	10604352	10604392	TCTCTCTTTCAAGGCTAAATAATAAAGGCCTTGGGTTGAGG	42.06
chr12	10604393	10604431	CATCTTGCTCACGGACCTGTGAAACATTAGTCATAGAGC	42.56
chr12	10604511	10604551	TTGTTGTGGGAACCAATAAGTTGAAGATGAGGGAAACTTGG	42.78
chr12	10604592	10604632	AATAACATCACCAAGAACCAACCTTAAGGAAATGACTGCCT	42.31
chr12	10604644	10604684	TGAAGCGAGCTACAGAATGCACTGACATTTTACTATAAGGG	42.05
chr12	10604713	10604753	TTTGAGTCAGCAAAGCACTGATTTTAAGTCAGGAGACTTGG	42.65
chr12	10604754	10604791	GGTGAATGATAGAACTGTTGACATCGCCACAGTGTTCA	42.75
chr12	10606444	10606479	TCCTCAGGCCTTTCTTAACTCCTCAAGTTGACAGTG	42.22
chr12	10606499	10606539	GATAAACTCCCAACAGAGGAAGACATTGAACACTTGACTGT	42.12
chr12	10606646	10606686	ATATACAGATTTCTACTTCCCTAGGTCTCCACCACCACTCA	42.56
chr12	10606687	10606721	TTGCCATGGTCTTTCTCACTGTGGGGCTCTTAAAC	43.2
chr12	10606722	10606756	TTATGCTCCCCTTCCCCAGGTTCCCAGACTCAATC	44.87
chr12	10606757	10606791	ACCGTCTCCGTCATCCTATGCACTAAAGCAGAGTG	43.54
chr12	10606799	10606839	TGATAAGAATTTCTCTTGTTTTCTCCTGCCTTAGTCCGTGC	42.3
chr12	10606840	10606880	AGTGGCTTCCTGTTATACTCAGTATCAAATCCAAATGCCTC	42.05
chr12	10606881	10606916	AACATGGGTTCTTGTGCCCACTCTGCAATTTATCTC	42.09
chr12	10606917	10606957	AAAATATTAACCCTGCTTCCCCTTCTGAGATGATCGTATGC	42.11
chr12	10606958	10606997	CATATTGCACAAATGTCTGCATTACCCTGTAGAGGGATCG	42.65
chr12	10607022	10607062	TGTTGTTTTCTGTATAGACACGAATTCCCATGACCCTTTGG	42.47
chr12	10607063	10607097	CTCTGGGCTACTCTCTCAGTGTCCTAGCGATCAGC	44.33
chr12	10607098	10607138	CCTCTCTGCTCTGTGAGTTTACACCACTATATGGGATTACT	42.1
chr12	10607139	10607173	TGGTGCTTGTGTGCTGTGCCTCTTAGCAATAGACT	44.09
chr12	10608423	10608463	ATAAAGTATTCTTCTGTAAGCTTTCCCAGGATGAACCAGGC	42.05
chr12	10608464	10608500	TCCCTAAGCCAGATTAACTATGAGACCCTGACCTTGA	42.17
chr12	10608501	10608535	AGGGCTGAGGACCTGACACATATGCTGGTAGCACC	46.32
chr12	10608536	10608574	TTTTCCTAAGGTTGTGTCCAAGTGTCCAAATGATGCAAG	42.06
chr12	10608586	10608626	CACATCTCTCCAAATATCCAAATATCCTTTGTCAGGCAGGT	42.11
chr12	10608627	10608661	CCACTGTCACCACCACAGCCTTTCTGCTTTCCTCA	45.8
chr12	10608699	10608738	ATGGGCTTTACCTTCTAAGCCACAACTAAAATGACTTGGA	42.23
chr12	10608739	10608776	AGATGCATGCCTACTTTAGCAATGGGAGCTTTAAGTCA	42.42
chr12	10608777	10608811	AGTGGTAGGTTCAGAATAGTGACCCAGCTTCTGCA	43.19
chr12	10608812	10608850	TAGAGAGAGTGCAAAGTTGCACATGTACAGTGGATTAGC	42.26
chr12	10608851	10608885	TGCAGATGTTGGGCCACAGTCATAACTGACATGTT	43.06
chr12	10609061	10609101	TCCCTATGTTCTCTCTGTTATCCTCTTGCTAAAATGGGTCT	42.03
chr12	10609239	10609273	AAAAGCCCATGGAGTCAGCATCAAGCCAGGGTCTC	45.88
chr12	10609297	10609337	AAGCAGAACATTTCTTTCATTTTGAAGTGGCATTCGAACGC	42.92
chr12	10609338	10609372	CTCCATCTGCAGAGGCATTCAAGCAGAGAGAGACC	43.98
chr12	10609373	10609407	AAATCTACCACATTGCCACCGGCGGCTTCTACTTT	44.5
chr12	10609408	10609448	TACAGCTACGTCAGCTGAAATAGAGACATGCTTACCATAGT	42.15
chr12	10609496	10609536	TAGAAAGAGGAATGAGGCAAACATTCCAAAATGGAGAACCA	42.3
chr12	10609563	10609603	TAGTGATTTTCACTGCAAACTTGGAATCTGACAGCTCATCA	42.29
chr12	10609656	10609696	AAAACCTTCAGGAACATGTAACTCACACAGATTTCACCTGT	42.27
chr12	10609708	10609748	TCTATCACATCAAAGATACATTGGCTATCTGGGATGCAAGC	42.11
chr12	10609749	10609783	ATCACCTGCCCTCTTCCATGACTTCCTCAGTCATA	42.84
chr12	10609786	10609826	AGTCGACTTTGGAACTTGGGAAATAGATATCAGAGTGGTCC	42.62
chr12	10609827	10609861	TTTGTTCTACTGCCTGGTAACCATGGTGAGTCCTG	42.53
chr12	10609862	10609896	TATGAAAGAGCAAGGAGGAAGGAGAGTTTGGGGCA	43.47
chr12	10610027	10610067	TTGGAATGACTAGTCTAACCCTTCTCAGTGCAAAGATAGCT	42.34
chr12	10610068	10610106	ATCTGTGCCTTCCAAAGAGACACATTCTCATTTTGTGGT	42.67
chr12	10612442	10612482	TATCATAAATGTGTTGCTATGGATGCCAGCATTTTCTCCCT	42.31
chr12	10612483	10612518	CTTGGATACTGTGCTTGTTCCTTCTAATGGCACCAC	42.01
chr12	10612728	10612768	TACAGGGGCCATTACAGAGGTAAAATGTAACACATGATTCG	42.13
chr12	10612806	10612846	AATTCCTGAAGTTTGCACAAAACCCATCTTCTTGTTGATGG	42.39
chr12	10612900	10612940	TCAACAAATGCATTCACATCTACCATGGGACTTGAAAGACA	42.5
chr12	10612949	10612989	ATTCTTTGACCTATGCAACATATGGAGCTATAACGCAGTGG	42.31
chr12	10612990	10613030	GAAATAAGATGTGGATGTCTGGTGAGGTGAATGAACCATGA	42.14
chr12	10613070	10613110	AACTGGCATGTCACTTAGGAATTTGACAGTTACAGTCTTGG	42.42
chr12	10613111	10613145	TGCCTGATTCCTTGGGTCTGATTCCTGCAGTCTGA	44.88
chr12	10613158	10613198	GAATTCCGTCAGTATTAGAGAGATTAGCTCTCCCTTCCACA	42.07
chr12	10613199	10613233	CACTCCTCTGCAATTCTGCAGTCCAGGATTTGCTT	43.39
chr12	10613252	10613292	TTCACTTAGGATGGTTATTAAGAGGACACTACAGTCTGGGG	42.09
chr12	10613293	10613332	CAAGGTGAGCTTTATCTGGTATGATGGCCCCTATAATTCC	42.13
chr12	10613396	10613436	TTTATGGTACCCATTTCATTATCTGGAAGGCTCCACATAGC	42.02
chr12	10613609	10613649	AGAACACTAGCTTAAAACCCAACTTGAAGGTCCAGATTCTC	42.03
chr12	10613650	10613689	AGCTTGATTTCTTAATAATAGGCTGGCTCAGTGTCTTCCC	42.12
chr12	10613690	10613727	AGAGCTCTGTTTACTACTCTGCTTTGAGCCTTTGATCG	42.17
chr12	10613742	10613777	AAAAGGACAGTGACACCTAATAAGTGTGTGCTGGGA	42.26
chr12	10613958	10613997	ACTCAACAAGCTGACATTTGTCACTACATCTTCCTTTCCA	42.2
chr12	10613998	10614035	TTCCAGAGCATCCTTGTTTCCTTAGCAAACACCTATCA	42.19
chr12	10614036	10614070	TGTCCTCTCCTACAGGCAGCCTCTTCTGTGTGTCA	45.49
chr12	10614071	10614107	CTTTCAGGCTCTCCCTGCTTGGAATAGAAGTCTTTCT	42.11
chr12	10614111	10614151	TCTGATCTCTCTAGAAGACATTTTATCCATCCAGGCAAGGC	42.6
chr12	10614152	10614187	TAAGGATGCTGTTCTCTGTTGCCACAGTAGCTCTAC	42.07
chr12	10614188	10614222	AAGGAGGTCACTGTTTCTAGGGAGAGGTGACACAT	42.71
chr12	10614263	10614300	CATGTCTCAAACTGCAAATCTCAGGGTAGGTTGATGGG	42.94
chr12	10614301	10614335	ACCATGGCAGTGGTGCCAAGGTTTTCTTTTCATCG	44.16
chr12	10615994	10616034	ATTTGGCTGGGATCATAACACACTGGTAGGTAAGATTTTGT	42.06
chr12	10616098	10616138	TAACTACCATATATCCACAGGTCCTTGAGGCATAAGCATCC	42.41
chr12	10616139	10616176	CTTACTTGGACTGTCTCACTCCCATGATTGAACACTGT	42.06
chr12	10616177	10616216	ATGCACCTGGTTTCCTACATCCATAAATGGAGACATTTCT	42.05
chr12	10616220	10616260	ATGCAAACTTACTCATTGAGTAGGTAACTAATGCCCATGCT	42.05
chr12	10616262	10616302	TTGTGAGCTGCTTACACATTCTCTTTGTTAATTCTAGCCCA	42.18
chr12	10616303	10616338	GCTTTGAGGCATCCCTAACCTTACTAAGCTTTGTGC	42.2
chr12	10616412	10616452	TTGCACTCAATCTTCTCACTGAAACCTACTGTTTGAATCCC	42.42
chr12	10616453	10616491	ACACTACGTTGAAGACTCAGCTTTGGCATTATCTTTCCT	42.16
chr12	10616646	10616686	TAGATAAGAAGTCAAGAGCCTGAAAAGAACAGATCCAGGCT	42.36
chr12	10616696	10616736	TATACCAGTGCTGTTTGGAGTATGTTGATGGTAAGGGATGT	42.58
chr12	10616737	10616775	GAATTTGGGCATGATGACCCTGAGATGCCTAGTATATGC	42.61
chr12	10617223	10617259	GTGTTAAAGCAGATGGCACGTGGATTAAAGACAGGTC	42.14
chr12	10617278	10617318	TAGAAGCAAAGTTGACTCATCAGTAAGTATCTCCCTCCAGG	42.2
chr12	10617321	10617361	TTCATGTGCATTTAATGGACAAGAGAAGTTCTCAGGATGCG	42.73
chr12	10617362	10617396	AGGAAGGCTGGGACCATTCCAGCAGACAAAGGTTA	45.11
chr12	10617397	10617432	GAAAATCTACAAAGAGGTGCAGCAAGAACAGCTGCA	42.38
chr12	10617436	10617476	AGGGAACAGCATAAATAGTCTCTAGAAGGGTAGAGGTTTGG	42.15
chr12	10617503	10617538	CCCCACTACCTCTCATAAATCAGACAAACCCACAGG	42.39
chr12	10617550	10617590	AAAGCTATAAGCCACATATTTAATGGAGCTCTCAGGCATGT	42.01
chr12	10617729	10617763	AGCTGCATAGTCAGGTCTGTCTATAGGGTTGCGGT	44.34
chr12	10617764	10617799	CACTGTTCCCATGCTTACAGATGGGAAACTCAAAGG	42.04
chr12	10617800	10617835	CAGGACTGAAAAGGGGAATCATACAAGGGGCAAAAG	42.14
chr12	10617959	10617998	TTTCTATTCCTTCACCCAAGGAAGTTACAGGAAAGCATCC	42.22
chr12	10618202	10618242	TTATAGTCGTACATCTAGGGGTTTGCCCATGACAAGAATCC	42.71
chr12	10618255	10618295	ACATCACCTGCCATTTAAGACACCAAGCAATAGACAATAGG	42.44
chr12	10618309	10618343	AAAACTGACCTCTTGGCAGTGGTGGAGATGCATGC	44.96
chr12	10618344	10618378	TACCAATGCTGGTTTCCACTGTGGCTCCTAATGAA	42.64
chr12	10618379	10618413	TGGTCCTCATCATTCCAGGTGAGGTAGCCATGGAT	44.42
chr12	10618647	10618687	TTTAACAAATGCACCAAGCAAAACACACAAAGTTAGGGACT	42.28
chr12	10618714	10618754	AGTCAGAAAATGTAAGTATCACAGCAATGAAGGCAAGAGGG	42.38
chr12	10618850	10618890	TAACGTATAATAGCTCAGCCTGTCATTCCAGTACAAGGACC	42.47
chr12	10618892	10618932	GGGTTCAGTTCTGAGAGCTAATGTAAGGGAAAAGAGAATGG	42.1
chr12	10618933	10618970	TGTTTAATGTCTGTACGTGGGAATGTTTCATGCTCCCA	42.57
chr12	10618971	10619005	GATAGCCTATCAGCCCTTTACTGCCCCATTCCTTC	42.65
chr12	10619006	10619040	CCTGCTTCAGCATCATAAAGCCCCATTACACTGAG	42.04
chr12	10619041	10619077	CTATGCCCAGTGTTTAGTTGCCTCTCTTCTTTCCTCC	42.55
chr12	10619079	10619119	TTCCTCTGCAAAATGCCCCATTCTTTATCACTATTGGAAGC	42.93
chr12	10619120	10619154	TATCACTAGCCAGTCACCGTCGTGCTAAGTATCCT	42.46
chr12	10619242	10619282	AACTTTTCCCATGAAATGAATGTGCTTGACCAAAACAAGCA	42.65
chr12	10619374	10619413	AGATCATTTTACAGGTCACTGAAGGAAGAAGGAGTCTGGA	42.27
chr12	10619414	10619450	GTGCCTCGAGAGTCTTAAGTAAGGGTAGCTATTGTGC	42.14
chr12	10619452	10619492	TTCTCAACACAGTAATCCAGAAAGGCATTTGAGTAGGAGGT	42.75
chr12	10620411	10620450	ATTCATGTGATCAGTCAGACAGGCCAATGCTTGAAATTTC	42.09
chr12	10620451	10620485	TCTGAGGCTGCTTAACAGGACCTCGGGACTTAAAT	43.21
chr12	10620540	10620575	GGGGAAGAAAGTGAAGGCTTAGTGCTCATGGAAAGT	42.82
chr12	10620675	10620715	ACCGAATAATACCGCCTTGATTTAAGGACTACAATCACTGC	42.24
chr12	10620716	10620756	AGCTGTGAAAATAAACACCACTACTTAGACTGTCAGCACAG	42.19
chr12	10620797	10620837	TTTGGATTGATGGGGAATATCTCATCAACTACCAGGGATCA	42.47
chr12	10620838	10620874	TTCCAGGTTTCAACCACAGAAGGCTGTATAAGTTCCC	42.55
chr12	10620894	10620934	GAGATGCTTCTGACTAAATCACTCCTCCAGAAATGAACACC	42.19
chr12	10621125	10621164	AATAGTGGCTGCTATTCAGATTCAGTCATGCAACATTTGC	42.11
chr12	10621188	10621228	ATTAGACCCTGTATATTTTAATATGGCCAGCACTTGCACGT	42.09
chr12	10621239	10621279	TCAATGACCCTGATTGATCTAATCTTCTATGAGCCCCTTGA	42.25
chr12	10621299	10621338	AGTATGTGGTGATCACAATGGCTTTATTGTTTGTGCATGG	42.24
chr12	10621426	10621463	CCCCAGATCAACTTGTGACAGATACCCTGATGGTATTC	42.11
chr12	10621464	10621502	CACTTGGCTCACTTTGTAGCACATACAAATCTAGCTGGT	42.6
chr12	10621503	10621540	GTGAATGCTGGCAGCTGATAGTTTCTATCCATCATCCC	42.76
chr12	10621544	10621584	CTAAAGATTTCTCTGTCGCAGAACTGCCTATACAAATGGGC	42.62
chr12	10621604	10621644	AGTCTGGAGGATTTAATGGCCAAAGTAACAGTTGTCAAAGT	42.22
chr12	10621684	10621724	ACTCTGTGTTTCATTCACATTTTCTTCCTACCCCTTCTTCC	42.22
chr12	10621730	10621764	TTTTCCACATTCCCACATTCCCACAGACATTGACC	42.17
chr12	10621765	10621804	CCCCAAGAAAAGTTCTTCTACATACTACTTCACCCCATGG	42.07
chr12	10621805	10621839	TCCGCAGATCCAAAGAGCCTCCAAGTATGACTAAC	42.24
chr12	10621840	10621874	TTCATTCCCAATCAGTGGGATTTGCTCACCTCTCT	42.38
chr12	10621885	10621925	GTTTTCTCCTGATTCACCTCAATCTACTATCACCTGCATGG	42.13
chr12	10624435	10624475	TACCTTAGGATTACCTGTATCCCTGAATAAAACTGCAGCCT	42.23
chr12	10624757	10624797	TGTCTTTATTTGCCTATGCTTCCTCCATTCATTGGGATAGG	42.17
chr12	10625809	10625849	CCCAAGACTAACTGGGCAACATAAACTGAACTGAATAAGGA	42.09
chr12	10626118	10626158	TACAAATGTCACTGTGAATCAATGAGAACCTTCGTCCATGT	42.14
chr12	10626192	10626231	GGGGTTCTTTCATCCATGACACATGGTCTTAGTGTATGAA	42.07
chr12	10626251	10626291	AGATTGGATAGGAGATAAGGTAGCTTTCAATGGCATCAGCT	42.57
chr12	10626301	10626341	ATCATTGCTCCATTCATTGGTTAGAACTAGTCACAAGCTCC	42.28
chr12	10632390	10632430	ATATTCTGGGAACAGATGGAACTGTTTTGTTGTGGTAACCT	42.13
chr12	10632431	10632471	TTATATGTCTTCATCTTCTGTAGCACTGCTGATCCACAGCA	42.62
chr12	10632491	10632531	TGAAGGGTCATGGATAAAAGAAATAGACAAAGGGAACCTGG	42.06
chr12	10632532	10632572	CATCTCAGGATGAACCTAACCTTAGAACATGGAGCTTGAAC	42.09
chr12	10632573	10632608	CTCAGTGTCCAACCCCACCATCTTCTAGATTTCTGT	42.02
chr12	10632681	10632718	ATACAGCAAAGGGTCCTTCATTGATTCATTGCATTGCA	42.18
chr12	10632721	10632761	TATTCACCTAATAGACTTAACTTCCATCTGTGGGTCAGGCT	42.02
chr12	10632763	10632803	ATGGGCAGGTCTATGACACTGCACATTAAGAATAACTCTCA	42.68
chr12	10633604	10633643	ATTCACTATGACACTGTTCTTTGTGCTTCCAGAGTTTCCT	42.08
chr12	10633662	10633696	GGGGTGCTGGGTAAGCTGTAGAACCAGTCTCTGCT	46.23
chr12	10633697	10633731	CTAAACACATCTGGAAGCCAGGAGAGCCTTGAGAG	42.55
chr12	10633821	10633861	TAACCATGAAACTTTCATTTGTACCTGGAGAGGAACCTTCG	42.17
chr12	10633862	10633902	GTTGTTTCATAAGAAATCTGAGAAACCTCAATGCCTCCGGC	43.16
chr12	10633916	10633956	AGGAATTATGAGAGATCCTGTCTGTGACACTTAGCAACACT	42.32
chr12	10634056	10634091	AAAACTCGGCTTCCATAATTGCAAGCACAATGGAGT	42.38
chr12	10634092	10634126	ATCACAGTGGCACAGAGAAAGTTCCCCTCTCATTC	42.57
chr12	10634127	10634164	TGAGTGAGTCTTGGATCTCCATCAATGTGTCAGTGAAC	42.05
chr12	10634167	10634201	CCCCGTGTGAGGACTAAACTAAAGAGCATCTCTCG	42.26
chr12	10634231	10634271	AAAGGGACTAAATTAAACTGCTATTGCAGAATGCCCTCTGA	42.2
chr12	10634273	10634313	TTCCCACAGTAAAGTCACTGCTTCCAGATGACAATAAAGAC	42.14
chr12	10634486	10634526	TACTTGAGCAGGATGTTGAAAACATCTTTCAGCTTCCTTCT	42.18
chr12	10634638	10634678	AAGAAAATAAACAGAGCTGTTTAGTATCCCTGTCCCAACCC	42.15
chr12	10635149	10635189	AATAAGGAATAAATGGTTTGTGAACCAAGGGGATAGGACCG	42.25
chr12	10635226	10635266	TCTGTTGTCTTAAGTTAGCTCCAAAATGGTCACTTGCTTGC	42.93
chr12	10635496	10635536	TTTTAAGTATTAACGTCCACATTGAAGCTGCTCCTTTGCCA	42.72
chr12	10635634	10635674	TGGATAGAGGACTAGCAAGACATTTCAGAAGATCTGCAAGC	42.9
chr12	10635675	10635711	CAATCTTGAGCACAAAGTTTAGTGCACCATAAGCCCT	42.11
chr12	10635755	10635795	AACATTTTATGCTGATCACCTTGCAATCAACACTCTGAACC	42.1
chr12	10635799	10635839	ATTTGAGTATCAATGACAGGTGTCCACTCTACGTTTGGTTT	42.01
chr12	10635908	10635948	TTTGAAGGTGTCACCATCTTAACCACAAAGCAAACTCATCA	42.69
chr12	10635949	10635987	CACAGTGTTCTGGGCTCTTCTCAAGCATATTTGTTCTGC	43.29
chr12	10636018	10636056	AGAAAGGGACACTTGATAACTAGTGAGTCCAGTGGAAGA	42.15
chr12	10636057	10636093	TACGGGTCTATAACAGAAGTCGGCTCATGGAACAATG	42.03
chr12	10636415	10636455	AGACTTTAAGTGCCAGGCTTAAGTCATACACTATACAGGGA	42.09
chr12	10636502	10636542	TAATGATTCATCCTTTTCTAGCTCTTCCTCAATGTGGCAGC	42.32
chr12	10636626	10636666	TTATGCCCCTTATTCTTAATTCCACATGTGGAATGCACACA	42.52
chr12	10636667	10636704	GAGCCTAAGTATACTCCCAGAAAATCTGTCTCGACCCC	42.75
chr12	10636706	10636746	GTTGTCTTCAGAACAAAGTCTAGGGGAGAGTAGTAGACTGC	42.45
chr12	10636751	10636785	TTTTCCCATGACCTCAGGCTCCAAGTCCTGACCCC	46.56
chr12	10636831	10636871	CTCTCTGCCTTATACATGAATGGGAGATTTTGATGTAGCCC	42.12
chr12	10636872	10636907	ACTCCACCTGTGTTTGAGAGAAACAGGTCCATCTAC	42.06
chr12	10636987	10637027	TCAGCAACTGGGTAGGGAAATGATATATGTCTACAGAACCT	42.05
chr12	10637028	10637065	CCCTGATGGAACCATGGTTTTCACAGATACTCTGTTCT	42.2
chr12	10637066	10637103	CTGTGGACTTGCAACAGGGACATGGAAAGTAGTTTAGT	42.52
chr12	10637104	10637144	ACTTCCTCTGTAGTATGCATCTCCTTGAAGACATCTTCTGT	42.05
chr12	10637145	10637179	GGCTTTCCAGAAGATTCATGGTCTCCTCACTCTCC	42.44
chr12	10637314	10637354	TGTAATGACAGAGTTGTTTCTCTTGCTCTGTATGTCTGCAC	42.18
chr12	10637355	10637395	CAGAGAACCCATTGCCCAAAACATCCTATGATCATACATCA	42.26
chr12	10637457	10637497	TGTGAAATCTTTGTATTTATGGTGATTGGGGTCGAACACCA	42.38
chr12	10637498	10637532	CCCCTGTCCAACCACTTTGCATGTCACTTTGTGAA	43.78
chr12	10637801	10637837	TTTTAAAGCTCACTCATGCCTCAGTCCATTTCCCTCA	42.43
chr12	10638136	10638176	TAAATAATTTTAGAGACCAAGAGAGCAGGGTTTGCGTGTGC	42.71
chr12	10638177	10638212	TGTGCAAGGTGCACAGTCTGAGCCATGTGGCAAGTA	46.99
chr12	10638213	10638247	AATGAAACGGTGTCAACGAGCTGCAAGAAACTGAG	42.49
chr12	10638483	10638517	CCAAGTGTGCGGAAACATTGTTGTCTCGATGCTAC	42.68
chr12	10638600	10638640	AACCCTGTACAATCACATGAGTGAGAAATCTGAGAAAGCTG	42.17
chr12	10638641	10638681	AACTACAAGACCAGTGTCTTTTATCAGAGGAGTATGGAGCA	42.16
chr12	10638682	10638716	TAGCCGAGCCTGACAGTTGGTCTTAGGACTTAGCC	44.55
chr12	10638717	10638751	TGTGGCAGGAAGAAACAGTAAGCAAGCTCACTGAG	43.05
chr12	10638752	10638787	AGTAGTTAATCAGCTGGAGGAGAGCCAGATTTGCAC	42.35
chr12	10638788	10638827	CCAAGGTACCATTTTGGCAGAACATCCAGTTATCAAGTGA	42.62
chr12	10638828	10638862	TCCAAAAGCCCGAGCCAAAAGAAGTAGCAAGGAGG	44.64
chr12	10638863	10638897	AATGAGGATCTGGAAACGAAGGGACAACCAGAAGG	42.6
chr12	10638907	10638941	AAAATCCTCACAAAGGAGGATGTGCCAAGCAGTCC	43.44
chr12	10638942	10638978	AGACAGGAGTGATACTGCACATGTATGCTTTCCTTGG	42.41
chr12	10638979	10639017	CATCAGAGCTGGTCTGGAAAGTAAATTCTCCCTACCAAG	42.11
chr12	10639061	10639101	TCCTGACATTTTATAGTTCGCCTATGACAGTGCTCAAAACC	42.31
chr12	10639159	10639197	ACCATGAGGAACATGATTCTTTGGGTGTGTAAAGGAAGA	42.14
chr12	10639208	10639248	AAACTCTCCATTCTGAGTTCCTTAGAAGCCACAGTAGTACT	42.01
chr12	10639258	10639298	AAATACACATCAGCCTGTTAGAGTAAAGAAGGAAGCAGCTG	42.19
chr12	10639315	10639355	TTTAAAGCTGTACTTAAAGGACTAGGACTAGCCCAGTGAGG	42.31
chr12	10639364	10639404	TACTGAAAGTTTAGTGACACCACTGTGACTCAAGTCTGTGC	43.15
chr12	10639405	10639439	AGCCCAGGACAGTGACAGTGACCATGCAAGAAAGA	45.23
chr12	10639440	10639474	GCATTGCTGCCATCTTTGTGTACCCATTACATGCT	42.7
chr12	10640610	10640650	TTATACATTCAGTCTTGAACAAAACCCCAAATGCCCTCTGG	42.72
chr12	10640651	10640687	CTACAAACCTCTTCCTTGAGGGTGAGTTACCAAAGCC	42.65
chr12	10640688	10640722	TCTGTTTACTGAGCTCCACTTACCCTGGGCTTCGA	44.4
chr12	10640822	10640860	AAAATCCAACCTACCCAGTGAACATTTGTTTTGCTTGGT	42.28
chr12	10640861	10640895	TCACTTACCATGCCCAGGGTATTTGGCACACAGAT	44
chr12	10640911	10640951	TAAAAGAAACACTTGTTCTCTGCTCCAGGAAGTTTATGGGT	42.04
chr12	10642025	10642062	AAAATGTTATACAGGAGTGGAAGACAGACATGGGTGCC	42.51
chr12	10642088	10642128	TTTATTCATCTGTGTATGTGTCACCTCATCTGAGTCCCAGA	42.2
chr12	10642141	10642175	CAGGGAGGCAGTCAGCTCTTTCCTGCAGCTGTCTT	46.81
chr12	10642177	10642217	TGTTAGTGAGACTCTCACCTACTTCTCTTTCATCTGCATGT	42.09
chr12	10642219	10642259	ATTTGGGTCTAACCAAATTCACATTTCCCACTTTCAGACCT	42.46
chr12	10642260	10642294	GGGAAAGGCTCAGAATTAGATTTGGACCGCCCACC	44.76
chr12	10642295	10642329	CCTAAGTCTCCTGAACCCAGTGACATGTTTGTGGG	42.85
chr12	10642356	10642396	TTTCTTCTTCAGGTGTTTGGTGGGTAAAAGTCATGCTTAGT	42.3
chr12	10642460	10642494	TCCAACTTGTACCTGTGCTAAGAGCAGAGCCCCTG	45.07
chr12	10643116	10643155	CAAAATCTGATCTCAAGAACTGAAATTCTGGCCAGGTCCT	42.49
chr12	10643180	10643220	AAAGTAAGCCAGCAATATAAAACACAAAGCCAGACACTCCT	42.51
chr12	10643494	10643534	TTGTGCAGCTCATTCACATGAGTAGTCTTTATCAGAGTCCT	42.57
chr12	10643624	10643664	TGATTCTGCTGAAAACATACTGGCTTTTCTGAAGGAATTGC	42.1
chr12	10643675	10643712	TTTTCCTGCTAAATGACAGAAAGGGCCTGATTCACACC	43.09
chr12	10643713	10643749	ATTGCTGGTCAAATGACACCTCTGACCATCTGTTACA	42.38
chr12	10644134	10644170	TACCCAAAGTCAATTCCAAAACAAGTCACCGGTGAGG	43.07
chr12	10644189	10644229	AAAATGATAGAGGGCGACTAGTCAGAAGAGAAAGGAAAGCT	42.48
chr12	10644258	10644298	ATCAGATAGAGAAAGAATAGGGGAAGGTTTCTGGCCTTTGA	42.37
chr12	10644395	10644435	GATTAGGATTTGAACCTACATGGTGAACACTAGGTTCAGGC	42.24
chr12	10644437	10644477	GAGTAAATGTAGTGGTGTTGATAGAGGCTTTGCCTTAGTGC	42.45
chr12	10644478	10644515	TAGCTGAAAGCTAATCACAGACGACTGTACTGGTTGTG	42.09
chr12	10644516	10644554	GAGTCTTCCTTGAGCTCAGAGATTACATGTGACCAAAGG	42.16
chr12	10644558	10644597	ATTAACTATGGGAGACAGGAAAGGTGTTCAAGCAAATGGT	42.25
chr12	10644666	10644705	AAAAGATTGGCCCAGGACTTATTCTGAGAATTATGTGCCA	42.32
chr12	10644745	10644784	AATAAAACAGGTGTGGGGAGATATCTCGTCAGCAATTCAG	42.2
chr12	10644816	10644850	CCCCAAATGCTGCCTTTCCGTGGATTTCCTGGATG	45.44
chr12	10644881	10644919	AAAATTTGAAGCCTCTCAGGGTCACATTTCAGAAGGACA	42.53
chr12	10644930	10644964	TTTTCAAGGGGACACCACTTCCAGCTGGGATCAGT	45.22
chr12	10644965	10645005	TCCTGGAGCCATTAACCTCAGCTGAATCATTTATATGCTTT	42.01
chr12	10645090	10645124	CCCCAGGAAGCCCTGATTAGAAATGTCCTTGTTCC	43.06
chr12	10645125	10645159	CTTGGGGAAAACATTCTACAGCTGACACAGCACAA	42.17
chr12	10645169	10645209	GGTTGAAATGTAGATTGATTTTCTCGAGTCTGGACCAGTCC	42.29
chr12	10645226	10645266	TATTTAAATGAGCAATGCATTCTCCTGTGACAGTCTAGCCC	42.3
chr12	10645334	10645374	AGGCACAGCATTTACCTGTCAAACTAATGTTGCTAAATCCT	42.55
chr12	10645582	10645620	AAAAGTTGCATCAGTACTCACCTTTTCTGAAGCACTCGG	42.93
chr12	10645644	10645684	TACAACACACAGCCCTTAATATGCATCTTTTATGCCATGGT	42.52
chr12	10645760	10645800	GGAAATAATAGGGCCTATGATGTCAGTATCTCTAGGGCTGG	42.33
chr12	10645801	10645837	AGTAGCTAGGAGAAGCAGTATTCAACCACTGGTTCGC	43.34
chr12	10645914	10645954	ATTCAAATCAGTGTGTGGGAATGAACTCTTTCAGACAAGGT	42.33
chr12	10646073	10646109	CCCCACCTTGCACACTTTGGTTGCTAAGTTATTAAGC	42.55
chr12	10646309	10646349	AAAACTGTCCACATATCCCTTGTCTCAATGCATATATGCCA	42.13
chr12	10646450	10646490	GCTGCTGATTTCTATTCATTTCTGAGTCAGCAAAATCCACC	42.13
chr12	10646499	10646538	ATCAAGGAAGATGTGTCTGCTCAATTACATTGACCAACCA	42.33
chr12	10646562	10646601	AGAGATGGTTAGTGAACTGGAATATCCCTTCTGAGCATCT	42.12
chr12	10646771	10646811	ATCAAAGGAAAGATTATTGGTTCTACCTGGCACTCTGTCAC	42.11
chr12	10646813	10646853	TGCTCGCCTTTAATGACATTCAACAGATGCTCAAAATTTCA	42.08
chr12	10647478	10647517	AAAAGACAACCCACTAAAGCCCTCTACTATGAATCCAAGC	42.22
chr12	10647564	10647604	TAAGCATACAATCCAATTGGTACATGCTGAATGCTGTACCA	42.32
chr12	10647605	10647639	ATGGCTGAAAACACAGTGGAATTCAGCCCTGCATT	43.82
chr12	10647641	10647681	TTCCTGCATCAGAGTTTTCAGGGTCTAGAAGGAAACATAGC	43.04
chr12	10647941	10647981	ACGTAATAGTGTAAGCTCTATTGTACTCTGCTCCTGGGATG	42.19
chr12	10648053	10648093	TAAAGATGAAGACTCTCATGCCCTAGCAATCTGAAGACTGC	42.9
chr12	10648137	10648177	AAAGGAACATGTCTTTGTGACTTTGGGTTGAATAGTGAGCA	42.57
chr12	10648178	10648218	AGCAATAACTTCAGTGTGTGCTAAGAGTGAAAGCATCATCA	42.29
chr12	10648375	10648415	AGATACAATGGGAACTGAATTAGGTTAGGTATGTGCTGTGC	42.03
chr12	10648416	10648450	CTAAAGCAACACCTGGGGTGGTGGCCATTTAATAA	42.09
chr12	10648451	10648489	TGGCTCATCCCCTGACATTGACAGCTAACAAAATAAAGA	42.3
chr12	10648506	10648546	AACTTGAGAAGTAACACAGCAAGTTGGTAGAAGAAACACCT	42.05
chr12	10648572	10648612	ACCATGGACATACTGAGAACAAATTGGGTCAACATTCTTCA	42.25
chr12	10648618	10648658	TGGAACTAGATGGAACCATTACATCATTCTCTCTCACTGGG	42.42
chr12	10648668	10648708	AGCTGTTCTTCCTTTGAAAAGTAATTGGATGGCATTGAAGG	42.03
chr12	10648713	10648753	AGAGATGCTAACTAGGGTGTTATTAAAGGTGTTAGAGGCCC	42.44
chr12	10648754	10648789	TTTCTTATGGCTGAAATCATCATGCTCCCGCACTTC	42.1
chr12	10648790	10648824	TCTATCTTGAGGCTGGACTTGGTCAGGGCATGGAA	44.62
chr12	10648825	10648860	TGAGGAGACTGTGTATTTTAGCTGTCAAGGGGTTGG	42.29
chr12	10648861	10648895	AAAGAGGCTATGTTAACCCCTGAAGCACAGGACAT	42.36
chr12	10648897	10648937	TCTTTACACTACACCCTCTCTTGAAGGTAAGGGTAAACTCC	42.14
chr12	10648975	10649014	AAAATTGTCATCATCTGCAGGACACTGTAGAGCCATACTG	42.31
chr12	10649081	10649120	TTTTCACGTATTCCTTAAAGCTCCTTGTTTCCTGCTCACA	42.47
chr12	10649121	10649161	AGTTTCCTACCAGCCAGTAACATTTCAACAGAGTGAATCTG	42.16
chr12	10649162	10649197	ACAAGGACCTTTTGATGAGCTAGACATGAGTTGGCA	42.47
chr12	10649485	10649519	CAAGTGACTCAGGAGCCCTCACCAGTAAACAAGCA	44.04
chr12	10649559	10649599	ACTTTATCAATTGGGTGAGTGGAAATGCCAACAATAGAGGG	42.64
chr12	10649600	10649634	GGCATACTGAAAAGGAGCAAAAGGTTGAGGCAGGA	43.41
chr12	10649674	10649714	ATTTGGCTCTTGTTTTATTCACCTCAATTGTAGCTGGGACT	42.44
chr12	10649744	10649784	TTGTATCTCTGATGGATTTGAGAAGCAAAACTGGAAGAGGG	42.12
chr12	10649854	10649894	AAAATCCTATGCAGACATGCCTACTATGACAGAAGGAAGGT	42.61
chr12	10650010	10650050	AGTGAGCAGGAATGTGTGTTATGTATTAAAGATGCCTGACG	42.32
chr12	10650312	10650352	TTGTAATTACTACAGAAGGGAATGCATGAGTTTGCCTACGG	42.22
chr12	10650356	10650396	AGCAGTGAAGATTCACATTAAGATTTGCTCCTGACATAGGG	42.15
chr12	10650904	10650944	AGATAAAATGTGACAACTTCAAAAGAAGCACTTGAGCCAGC	42.16
chr12	10651010	10651049	ATTTTCATAGGCCTGTATTTACTTCCCAAAGTAGCCCACA	42.02
chr12	10651168	10651208	ATTTTGACTCGGTGGTACAACATTGTTATCTGCAATGCTCA	42.73
chr12	10651460	10651500	AGACTGTGTACATTGCAGCGAAAATAGGTTTCTTGTGAACT	42.49
chr12	10651501	10651537	AGGACTTTTCCCCAAATCATGGTTCTGCCAATACTCT	42.41
chr12	10651552	10651586	GGGGAATAGCCTTCTTTCTGGCAGTGTCTAGTGTC	42.56
chr12	10651587	10651622	CTGTGCTAACAGAATATTGCATGAGACACGGGGAGC	43.21
chr12	10653141	10653181	AGCATACAAGTCTGAGACATATGTAAGCACAGTACCACTGT	42.41
chr12	10653423	10653463	AAATCCCACACTTAGAATCTCATGCAAACTAAGGTAGCAGC	42.4
chr12	10653469	10653503	CCCCACATCATCCAGCAGACCCACAGCTGTACTTT	45.51
chr12	10653549	10653589	TCCCTTGCCTTAGAATCTCATAAATCTGGGGTCTTTAGACC	42.5
chr12	10653604	10653639	TTTTCAGTATTACTCCTGCCCATGGGGAACAAAGGA	42.3
chr12	10653911	10653951	TAAAGTTCTTGCAAACAGCAGTTTAGGACCAGATGTTCTCT	42.13
chr12	10653973	10654013	TTTGCCTTTGTGTGAGCAAACATATTAGTGGAGGAATCACT	42.51
chr12	10654014	10654048	GCTAACGAGGATGTCTGTTGCTGCCTTCTGAACAC	43.48
chr12	10654049	10654086	AACATGCAGCTATTCAAGACAATCCAGAACCTTCTGCA	42.77
chr12	10654087	10654127	ACAACCCCACTGTGGCTTCACTTAAGGTCTATAAAGTAAGG	42.9
chr12	10654262	10654302	AGCTTACTGGTGTTTATTTACTACAGTCTCTCACCCAAGGT	42.3
chr12	10654303	10654339	AATTCTAGCACTCAAACGGGCTACTTCTCGATTGTGG	42.6
chr12	10654349	10654389	TAGGAAATATTTATCTCCAGGCCTTTTCTCCCTCACATGCT	42.57
chr12	10654390	10654430	TACAAGGCATTGTCTCAAATGTTTCCAGTACGAGTCTACAC	42.05
chr12	10654431	10654469	TTTCATTCATTGCTTCCTTTCAAGTGTCCTCTTGCACAG	42.17
chr12	10654509	10654543	AATCCACATGTTCCATGGGCCGGTGGTCTTTATCA	44.19
chr12	10654856	10654896	AGTTTTCAAAAGACAAGATCTATTGGCTTCTAGCCAGTGCT	42.23
chr12	10654897	10654931	GCTACTTGCTGAGTTCTGGTGGGGAAAGATGCCAG	44.63
chr12	10654932	10654967	TCCCTGGCAGAATGATGCTTGAGCTACAAATACTGT	42.4
chr12	10654968	10655003	AAGAGGTTGTCATGGATATATTGCTGGTACGGGGTC	42.14
chr12	10655004	10655038	TGTAAGCTAGAATCTGAACAGGCAGCTGCATAGCT	42.27
chr12	10655039	10655074	GACCACCAATGGGGTTATTGCAGGATACATCCTACC	42.69
chr12	10655075	10655114	CAGCACAGGTGAAGATATATATCCCTGCAGAATGGGAAAA	42.06
chr12	10655115	10655149	TTTTCAAGTTGACAGATGGCTCAGCGGAAACACCA	43.4
chr12	10655150	10655184	CAAAAGCTTGCCACAGGCCTTTCACACTGTAAGAT	42.54
chr12	10655318	10655358	TGCTAAGCCTAAAGCATATGGGCACTAAATGAACTTGTTCT	42.31
chr12	10655686	10655726	TCTGCTAGTCTCCTTACTATGCATCCATTTCACAGAAGAGT	42.07
chr12	10655751	10655791	TTTCAGCTGCTAGGTAGCTATATCAATCTTTGGCAAGAAGC	42.29
chr12	10655792	10655830	CTTTTAAGCATAGAGAGATGCTGTGCCTTAGGCAAACCC	43
chr12	10655847	10655887	TTCTTGCTAACTCTAGAAAACAAAAGTACCTGGGCACATGG	42.45
chr12	10655896	10655936	TACTGGTGGTTTTGCTAACAGCCTTGTTCAATACTATACCC	42.1
chr12	10655937	10655973	AGAGCCATGAAGAACAGAAGCAACATTCTAAGCTGCT	42.69
chr12	10656021	10656061	TTACATCATGAGGTTGAGAGGATGATGGCATAACTGACAGA	42.42
chr12	10656428	10656468	ACTCAATTATAAGCCCTAACCAAACCTGTCATGGTTTTGGG	42.63
chr12	10656469	10656503	GGAAGGGGATGGCTAAATTGTTGGAATGTTCTGGG	42.31
chr12	10656602	10656642	GTCAAAGCTACATAAGGATGTTCAACGTCAACAAATGCTGG	42.26
chr12	10656710	10656750	AGACTAGATATCAAACACAGAACCTATCCACACTTGCTGGA	42.2
chr12	10656751	10656787	AGCCTCAGCTCTTGCCATTTATTAACAGTCCTTGAGC	42.9
chr12	10656788	10656822	CTCAGTCATCACATGCATCTGTCCTCCACCCAATT	42.82
chr12	10656866	10656900	AAAATCCCGTGGAACATCGGTCTCATCACATCCAA	42.76
chr12	10656901	10656939	GGGAAGTCTGAGTTAGATTATCACTCTCTCTGGCATGCG	43.04
chr12	10657163	10657203	AGGAATGTTCACTGAATTTCTTCCAGTCAATCCTTCAGAGG	42.1
chr12	10657231	10657271	TGTAAGGAAGTACTTAAAGGGTACCTTTCCTACTCTCCCCT	42.53
chr12	10657677	10657711	GGAGAGGCATGGCATCACTTCTGATGGGATGTAGG	44.02
chr12	10657727	10657767	AAATAAAAGGAGAATCACCTGCTACTTTTGGGCTACTCAGG	42.15
chr12	10657768	10657802	AGTTCAGCAGCAAGCGCAGCAATGGGAAGGTACTG	46.42
chr12	10657803	10657837	GGCTGGGCGTAGGAACAACCTTGAGCACTTTCTTC	44.97
chr12	10657838	10657872	TCAGGAGCCAGGGCAATGATTATCCTGACCCCAGT	46.07
chr12	10657873	10657907	GATCCTGGGCTCTCTCAAGGTACTGGAAATAGCCC	43.51
chr12	10658548	10658588	AGATTCGCTATTTGCTGAAATCTCACTACAATCCAATGGCT	42.32
chr12	10658589	10658623	GTCTACCTCCAATGCATGCCATCTCCTTCCTACTG	42.51
chr12	10658668	10658708	ACAGAAAGACATAATAACAAGAACCCACAAGAACCAGCTGT	42.17
chr12	10658709	10658743	GGCTGGGATGAGCACTGTCAGAGTGGGAATTGAAA	44.36
chr12	10658744	10658784	CACAAGTTTTGAGGCTTTGAATCCAAATTGTCCTGAGTTCA	42.16
chr12	10658785	10658819	TGGTTTCGCATGAATGGGGCTTTGTTCTTTCAGTT	42.58
chr12	10658858	10658898	TCAGACTAGGGCACAGAAAGAGATGATTTAACCCTTTACCA	42.38
chr12	10658899	10658933	CGTTCTCTGATGGACAGGGACAGTCAACAAAAGCG	43.43
chr12	10658960	10659000	GGTGACACATACAGGTTAAATTGGTTTGAGTTTTCTGGTGC	42.29
chr12	10659014	10659054	TGATGACAAATCTGGCATGTTAAATCAGTACACTGCACAGT	42.45
chr12	10659055	10659094	TAGGACCATATGGCAAGACCTGTCACTTCTATTTGCTAGT	42.35
chr12	10659146	10659186	ACATGAATTGGCAATTCATGTCCAAACCAACTGTAGTTCAC	42.23
chr12	10659187	10659221	ACTATATGGGCTAGGTACAGCAGTGTCCTCAGGCC	44.29
chr12	10659222	10659257	ACTTCCTCAAATGATGCAGGGAAGAAGACAACTGCT	42.66
chr12	10660291	10660331	ATGCTCACTATTATGATCTACATCAATCGTCCTCTCCCTGC	42.46
chr12	10660403	10660443	ATGCTTAAGTGTTTTATACTGTCCTTCAACCCAGGAGAAGC	42.23
chr12	10660460	10660500	GTTCAGTCACTCCTACATAGCAATGCCTATAAGTCAAGTGC	42.18
chr12	10660501	10660536	TGAGAAAATGAGCCTATCTGCAGACCCACCAAATGA	42.41
chr12	10660537	10660573	CAGTGCAATTCACTGCATATGAGCCTTCCATTTCAGC	42.76
chr12	10660628	10660668	ATACAATGACAAGTGCTGAGACTTGAATGGGTCACATTTCA	42.34
chr12	10660694	10660734	TTTCTAACATATAAATGTGAGCAGTAATGGTGGCTGCCTGA	42.03
chr12	10660748	10660788	TTTCCAGCAAAGCATATGTTTATTCTCCTCCACTTCATCCT	42.07
chr12	10660842	10660882	TCTTCATTACATTCTTCAAAGTGGGAGGTTGTTTTCCTGCT	42.36
chr12	10661182	10661222	TCCCACAACAGCTGAATTATCTTATAGCCCTTGAAAATCCC	42.26
chr12	10661228	10661268	TCAATGGTTTCTACAGAACCTCATCAGAAATTGGCATCTGT	42.13
chr12	10661275	10661314	ACTATTACAAGGAAGTCCATGAAAACCAAATGGTCCAGCA	42.37
chr12	10661315	10661350	TCCCTACCCAGCAGTGGAATGAGTAAAAGAGCTACC	43.14
chr12	10661439	10661479	CACACTTCATTTGTATCTCCTTCAAGATTGGTCCAGAGACC	42.19
chr12	10661480	10661514	TGAAGTCTTAGCATCCAACTCCTCCTCACACCCTC	43.18
chr12	10661517	10661557	ACTTACTTCATCATCCCAAATTGACTATTGGGCCTCAATGG	42.42
chr12	10661558	10661594	CTATCACTGGCCATGCGTTACTTTCCCTGATTCTTGT	42.72
chr12	10661643	10661683	AATGATATGGTTAATTTTGCCAATCCCTTCACTTGGGTCCT	42.48
chr12	10661684	10661718	TTCTTTGGGTGGGCTATTGAAACATCCTCTCTGCC	43.01
chr12	10661823	10661862	ATGCTCTGCAGGTAATTCTCAAACTTCCTATCATGACACC	42.22
chr12	10662706	10662744	CCCACAGCAGTATATTTACAACCTGGACTTTGTTCCACT	42.38
chr12	10662745	10662783	GTCTTCTCAGGCCCAACACTAACATCACGTTCTATTTCA	42.25
chr12	10662784	10662823	TTTCATTTAGGACCTGCTTATAGCTTCCAAACTCACAGGC	42.47
chr12	10662954	10662994	AAATGTTGTTCAGCTTAGCTGATGACACATTGGGATCAAGT	42.66
chr12	10663046	10663080	AAAATGGAGCCAAGTGTGGGAAGATAGAGGTTCCT	42.23
chr12	10663115	10663155	TTTGCTTCCTTATTAGAGATTGTAAGACATGGAGCCCTGGA	42.6
chr12	10663170	10663208	CCCCAAGGGCTTCTGACTCTATGGGAAGAATATTTCTTG	42.25
chr12	10663282	10663317	TTTTCAGTGACACTTATGAGTTGGGGAGACTTGGGC	42.75
chr12	10663318	10663353	GGCACTGACATTCACTGCTGAATAAAGTATGGCCAA	42.06
chr12	10663358	10663398	AGTTTGGAAAATTCCTATGAGACGCTGGTGAAATTCCAACA	42.63
chr12	10663422	10663462	AGAGAAGGAAGAAAGTCCTTCAGCCCTTAAAATCAGAGAGA	42.21
chr12	10663684	10663724	TAAGTAGCCCTCACACAGAAGGTTACTTTTATTGGTACGGA	42.28
chr12	10663725	10663761	TTTACATTGCTATGCTTCAGCATCTCCAGGAAGGAGA	42.02
chr12	10663773	10663813	TATAATCCTGAGGAGTTCTTTCAGAATCATGGAGCTCTGGG	42.34
chr12	10663821	10663859	GGGGTTGAAGTCAGTTGCATCAGCTAAAAGGATATAGCC	42.76
chr12	10663906	10663946	ATAGCATCGTTGTTTAGCAGAATGTCTCTCAACTGATGGAC	42.16
chr12	10663955	10663995	AAATATGGCAGAATACGCAAGGAAAGCTTCTTTTCTAGGGT	42.32
chr12	10664280	10664320	AAACGGGTTCTTAGGGTGATTATCTTAGCAACATCATCCTG	42.03
chr12	10664321	10664356	GTAAACTGTTCACCCTGCATTCGGTACAACTGAGGC	43.41
chr12	10665535	10665575	ACCTATGAATCATATGCTATCCCAAGTTCCATTGTGACTGC	42.12
chr12	10665624	10665664	AGCCTGCATTAATGGCCAAATAATCTAGTCAAGTCCAAACT	42.38
chr12	10665735	10665775	TTTCCTTTAAGGTAACCTTCTCTTTTGGATTTCCTTGCCCT	42.18
chr12	10665829	10665869	TTTGTCAGTATTCAGCTAGTAGTAACTGTCAACAGACCCGG	42.59
chr12	10666258	10666298	AATAAATGAACCCAGTGTCTAGGTCTAGTACCCATTCCAGC	42.58
chr12	10666424	10666464	TTAATAATATATAGCCCTGAGATTGGCCATCTCTGGCAGGG	42.56
chr12	10666594	10666634	ATGCAGTTCCAAAGTGTAATGAGTAAGACTCTAAGCTGTGG	42.01
chr12	10666665	10666702	AAAATCTCAAAAGCTTTACCCCTGAACACTTGCAAGGT	42.03
chr12	10666741	10666781	TTGATCAATCTTCCATTTAGCAAAACCTGGGGATTTGAGGT	42.53
chr12	10666798	10666838	AAAGAATAATGGTTACTACATGGTGAAACACACTGCGCTGA	42.42
chr12	10666904	10666944	TAGATTTGAGAAGAAAACACGATGCTGGAAAGGCTTTTCCC	42.88
chr12	10666945	10666979	TTGTCTTGTAAAAGTGCTGCTCTCAGCAGGCAGAC	43.34
chr12	10667007	10667047	TTACAGGTGAGAAATTAGCTTTGAGGTTTGGTAGCTTCCAG	42.19
chr12	10667048	10667084	CTCACGGCCTACATATGAGAAATTCTCGACCAACAGT	42.16
chr12	10667085	10667119	TGTGGGAGGCACAGGTCCTCGAGTAACACAAGAGA	45.6
chr12	10667120	10667155	GTTGTGGAGTTCCATAAATACCCACCTGGTTCCTGT	42.54
chr12	10667934	10667973	ATACCTCAAAGTACCACAAAGAACAACACTTGGACCAAGA	42.06
chr12	10667974	10668008	GCTCTGTGCCATTGGCTGAAGATCATGTCCCTCTA	43.93
chr12	10668057	10668097	AGGTTGTTTCAACACAAAGTTTTGATGGAATTCAAGCTGCT	42.45
chr12	10668570	10668610	TGAATAGTTATTTTAGCTCCCAACACTGACTGAGGAGGTCA	42.33
chr12	10668611	10668645	CACCATGATAGTACCTGGAGGGGCATACCCACCAC	45
chr12	10668646	10668681	ACTCAGTTACTCAGTTCTTCGGTTCAGTCCTCCAGC	43.19
chr12	10668682	10668717	CAATGAATGGCAAATGGAACACTGATGGTGCTCTGA	42.39
chr12	10668718	10668758	TTCCCATGACACATGAAAACTACTTTTCATCAGGCACAACG	43.08
chr12	10668759	10668793	GGGCAGGGAAGGAAATGGACCACATCTAGGTTGCA	45.62
chr12	10668794	10668833	GCTTACTTATTCACAGAAGCCTTAGGAAGTTGACTGCTGC	42.77
chr12	10668876	10668916	TCATCCACTTGAAAGTTGTCAACAAACAAATACAGCCCAAA	42.02
chr12	10669239	10669279	AGGCATTATGCTGAAATAGCAACTAAGAAGCAGATTGTCCT	42.2
chr12	10669345	10669385	ATTCCAGCCTTGCAATCATCATTCATGAATAGGTCTTTGGA	42.43
chr12	10669387	10669427	TTGAATGCAATTTGAGGCTGGACTCTAGCTCTAGTAGTTCC	42.89
chr12	10669428	10669462	TCTTCTTCCTGAAGCCACAGCAAACATCGTTTGTC	42.25
chr12	10670406	10670446	TTTAATTATTTTGTTTGTGCCAAATGCGACAATGGGCATGC	42.46
chr12	10670481	10670521	TCTTTGTTATAGAGATTATCACAGCCCAGAGAGAGGGGAGA	42.57
chr12	10670775	10670809	TTTTGGAAGGATCGCCTCATGCCAGTGGTCCTGCT	46.96
chr12	10670810	10670849	GAGAGCTGGTGTAGCCTCATACTCTTAGGGATTTAAGAGC	42.6
chr12	10670852	10670891	ATTCCCTTACTGACTTCTCATCCATCTTGTCTGCTTCTCT	42.32
chr12	10670900	10670940	ACCAAGGCATCAAACAGAAACTTGGATGACTAAGAACATGA	42.35
chr12	10670941	10670978	ATAAACCACTTCAGCCACAGTTCACTGGTCTTAAGTCA	42.06
chr12	10670979	10671017	AATATGGACAGCAGTAATGGTTTTGAGGTCTGTGTCACA	42.21
chr12	10671018	10671052	TGAGCCAGATCTATCAGTTGCTTGCCAAGTCCAGG	44.04
chr12	10671119	10671156	ACATCTAAAATGTTCTGTGACAGTGACCACTCAGCTCA	42.02
chr12	10671229	10671269	AATGGTGCTGTGATCAAAAGAATTAAGTCCTCCAAAGAGGC	42.82
chr12	10671336	10671376	GCAAATAAATTGACAATAACTTCAGCCCTGACTTCACTGCA	42.08
chr12	10671381	10671415	AAAACTGTTGTGGCCTGAGAGCTTTCAACATCCAT	42.11
chr12	10671418	10671458	TCAGGGTTAGGGATTCTATTCACTGTAGTTGGTCAACTTGA	42.2
chr12	10671459	10671493	GAGGGCTATGCAGCTCTTCAGTTCCATAGGATCAG	42.36
chr12	10671507	10671546	AATTTGTATCAGCAGTTGCAATGAATGCTGGTCAAAGTCT	42.06
chr12	10671614	10671648	AATGAGGTGTAGGGTGTGCAGAGCAAGGATTATCT	42.04
chr12	10671670	10671710	TAATCCATTTTAGCAGACTGTGATGAAACAGTTTTGGGGCT	42.56
chr12	10671772	10671812	TAATACCTATTGATCAGAGTCTAGCAGGAAGGGCAAGAAGC	42.44
chr12	10671813	10671852	TAACTGTGGCTAATAGTAGCTCCCTTACTGACCCATTTGT	42.34
chr12	10671853	10671887	CTGAGTCAAAACAATAACACACCCGACTGCAGCAC	42.67
chr12	10671888	10671923	AGGAGCGTGAATTCAATTGAGACAAGGATTCCTCCC	42.7
chr12	10671958	10671998	TACAGATGGAGTATCCATATACCTTTAGCAGATAGCTGCGG	42.07
chr12	10672772	10672812	TTGAAAGTTTGTCAAATTAGAACACGTGCTTGTCACACACA	42.08
chr12	10672904	10672944	TAAGTCTTTCTCCTTGATTCTGAAACTTGCAGTGACTCACC	42.08
chr12	10672945	10672984	AGCTGGGTAAATTATAAGATATTGCGGCAGGTAACCTTCC	42.2
chr12	10672985	10673023	TGTAGTAGCTGCTGAATAGCACCAGGTCAATATCCAAGT	42.7
chr12	10673024	10673058	TATCATGGACCAAAACTGTTCGGTGTTGAACGCTC	42.09
chr12	10673116	10673156	TGAAATCAATGAGGGCAAGTATTTTCTTCCATTGCAAACCC	42.36
chr12	10673166	10673206	AGGACATCAACCCCAAGTCCACATAATACAAGTTTACAACG	42.33
chr12	10673578	10673618	TCTCCACCTATTCATACCTTCTCACACTACTTCAGAGTCCA	42.57
chr12	10673861	10673901	TCTCCATCATCAATCAGATAATCCATAGGATGGATGTGCCA	42.37
chr12	10673923	10673963	TAGACTAGGAAGATATTCTTTCTTGTCCCTTTCCTCCTGGC	42.15
chr12	10680211	10680248	AAAATGTCAATGAGTCTTTCAGGAAATGGGCAACAGCA	42.21
chr12	10680851	10680891	ATATGAGTTGATTACTGCTCTGTGTAACTTCCTTGCTGTGG	42.05
chr12	10681038	10681078	ACACAGAAATTCAACCCCTGTGTGTAATTCCTTCTCTACAC	42.15
chr12	10681079	10681119	ATGTTAGAAAAGTTGCAGAAGACATAATTTGGAGCAGGCCT	42.57
chr12	10681184	10681224	TTTCACAGATTTGCGTTGTCACAAGGCTTAGTGAATCTTTC	42.07
chr12	10681225	10681260	AGATGCACAGCATTCAGAATCAGACCAGTTTGCTTT	42.03
chr12	10681305	10681345	ATTCGGTGAAATTTTCACCACTAGTTCAAGAAGCTCACAGA	42.24
chr12	10681346	10681380	AGAGCCTGCCACAGCATCAAGAAGCTGATAACACT	44.02
chr12	10681442	10681482	TACAGGGAAATTATTTCTCGCAGAAGAGTAGGACAGATGCT	42.36
chr12	10681486	10681526	TTTGCCAGAGGATCCAGTTATAGCAAAAGAAGTAAGAGCTG	42.1
chr12	10681556	10681596	TAGAAAAGTTGAGTACTCCTGTACCTTCAACAACTGACCGT	42.4
chr12	10681597	10681631	GGCTTATGGGCAAATGCTTTCCATCACTGGTTTCA	42.72
chr12	10681723	10681763	ACACATAAGCTTAAAACATTGCCAATGCAGACTATGCATGC	42.58
chr12	10681764	10681798	ACACAGCTTTGCTGTGCAGCCCATGTCTATCATGG	44.99
chr12	10681970	10682010	TCATGAAGATAACACACTGGATTTCATTGCTAGAGGAAGCC	42.14
chr12	10682035	10682075	ACTTTCCAGACAATAGTTGGCTAATATGTACCAAGCTGAGC	42.12
chr12	10682087	10682127	ATTTGTCACTGGCATTCAATATTAGGACTTGGTCAAGCACT	42.43
chr12	10682130	10682169	ATGCATCTTCAAGAGTGTATCCCTGGGCATTGTAAATTCT	42.19
chr12	10682210	10682250	TCATGTTTTCTAAGCTTCTGGCAATTCACTATTCCTGCTCA	42.24
chr12	10682290	10682330	AAGTAATGATTGTCAGCTAAGAGTCCATGAGAAGGACTCCC	42.52
chr12	10682575	10682615	AAACTCCCTAAGAATTCCACCACAACTACATAGAACCTCCA	42.39
chr12	10682616	10682654	CTCACACTGTCAGTACTCAAACTTTAGCAAAGAGCAGCC	42.87
chr12	10683277	10683317	TGGTGGTTCCTATGTGACATCTTGTGTTGATGTTATGTGAC	42.3
chr12	10683343	10683383	AGTCACAGATTCACTTTTCTCTGAAGATGCTTGGTACCAAG	42.13
chr12	10683457	10683497	TTTCAAAATAGCACAGCTAAGGTGAGTGCCAGAACATTACA	42.44
chr12	10683506	10683542	GGGGAAAATGACTGCTTCATCATGGAGAATCCAGAGA	42.38
chr12	10683543	10683577	GAAAATGAGACACCACCTCTGGGACAAGCTGAGGG	44.3
chr12	10683661	10683701	AACAAACAAGACCAAGAAATAAGAGCAGCCAAGAGCTAAGT	42.45
chr12	10684548	10684585	GACTTTGTTTTCTCCCTACATGCATTTTGGTGACCAGG	42.31
chr12	10684639	10684679	TACTTTGACTTTTCCACACATCTCTCTCACAAACATGTGGC	42.63
chr12	10684683	10684722	AAGCATTAGGTAGAGATTGACAGCCAAGATTCATGTCTGC	42.35
chr12	10684723	10684762	TAACAAGACGAAATCAGTAGGTGCATGCACTCATCAATGG	42.66
chr12	10684763	10684800	AATCAGTACAGCCAGTGTACAACATTGTCCTCTACCAC	42.07
chr12	10684939	10684977	TCTGATAAAGAAACCCATCTTCCTCTACCCAACTGAGGT	42.29
chr12	10685051	10685091	TAAGTCTGAAGCTTGTAGTGATCCAAAGGAGGTTTGTCTGT	42.67
chr12	10685264	10685299	AAATCAGTGTGCACATTCAGAGTCTGAAGGGGAAGC	43.07
chr12	10685425	10685465	TCTTCAGTAGTGACATCATTTACATCATAGCTGGTGGCACT	42.63
chr12	10685501	10685535	CATCTCTTCAGCCCATTCCTGTCTGCCTCTTGTTT	42.94
chr12	10685660	10685694	TTTTGTAGACAGCACATTCCACCTCTGTGACCGGA	43.71
chr12	10685695	10685730	GCTGTTCACCAGGAAATGTTCCACCTGTAACATTGC	42.75
chr12	10685731	10685766	ACACCAAATTTCAAGCATTGAAAAGCCAGTGCACAG	42.15
chr12	10685946	10685986	TGTAAGTAAATCAGAGGTGTGTACACTAATGGGTCCATCCA	42.22
chr12	10686071	10686111	TTGTCTCTGCCAATCTCTAATCCTTGAAGGCTGAATATCCA	42.61
chr12	10686153	10686191	CATTAGATAGCAGGCTGCATGAAGGATTGTAGTCAGTGC	42.71
chr12	10686192	10686226	AGATGTCTAGGCTTAGCAGGGCCCAGAAAGCAAGC	45.54
chr12	10686228	10686268	AAAATGGCTTATCACTAGAGAGCTGAGTTTCTTGAGGTTGG	42.08
chr12	10686269	10686303	CTAGTGTTAAGAGGGCTTCGGGACACTGAGTCCAG	43.38
chr12	10686304	10686338	AACCTACCTCATGCATCTTCTCATTTGGGAGGCTG	42.71
chr12	10686339	10686378	AAGTTAATGTGAGCAAAGACCATGCTATACCATGAGAGGG	42.12
chr12	10686449	10686489	TGGCTTGGACAAATGCCCCTTATTTCTTACTATTTAGCTCG	42.45
chr12	10686506	10686546	AGAAATGTAACCCAGCAATTCTTAACAGAAGTCCCAAGAGC	42.51
chr12	10686547	10686584	CTAGGCACAAACAGGCTGTCTAATCCAAATAGGACAGC	42.76
chr12	10686620	10686654	CTCGGTAGCATGGTTGAAACACCAGCCACTCAGGA	45.48
chr12	10686655	10686694	ACTGCCAGTACTAGACAGCTCCTCATTCTATTTCATGAGA	42.01
chr12	10686695	10686729	GAGGCTGGAGTCATGGAAGCGCTAACAGAAGTCTT	43.91
chr12	10686783	10686820	TTTTGTCGTCGTGAAAGCTGCTTTCTTTCCTTGTTTGT	42.49
chr12	10686843	10686883	TCTAAATTATATCTAACCATCTCCCCTGACCAGGTCCCTCA	42.56
chr12	10686885	10686919	GCCTTGCCAGACATTGACACTGCACCACAGCTGTT	46.71
chr12	10686969	10687006	ATCCTTATCCTAAGACTGGGGCGAAAATGCAATTAGGT	42.07
chr12	10687007	10687045	AATTAACTCAAGCGCCTGCCTAGAATATAGCAACATCCA	42.2
chr12	10687106	10687144	GGGGACTGTGAGTCAAGTCTTTTGAACAATATGGGAAGA	42.21
chr12	10687159	10687199	AACCAGAAGCCTAAAGTTGAAGACAGAAGAATTTGACTGCA	42.4
chr12	10687201	10687241	GAAATACAGGTGCAGAAGAGATCTTTTCAAGGGGAAGATGT	42.13
chr12	10687513	10687553	ATGCAAGCCAAGGACTCCTAAATAAAGATTCTCAGAGATGC	42.2
chr12	10687554	10687592	TGTCAATGTGAGAACGTAAAAGAGCAATGCTCTACAGGA	42.08
chr12	10687744	10687784	AAAGTCCAAATTCCTCCTTGTTCTTCATCTTTCTCGTTCCA	42.17
chr12	10687785	10687819	GCCTGGATAGCTTTGACCTAGCTGATTTCTTGGCT	42.85
chr12	10687868	10687903	AAAATAATTTCCCAGCCGTTGAGCTGCACTCTTTCC	42.52
chr12	10687931	10687968	CCCCAAATGAAGCCATCCAAAGCATATTCAGAACTCAA	42.04
chr12	10688082	10688122	ACTCAGTTTCTACGAAACTCTTATTGTTGGCTTCCCAAACA	42.23
chr12	10688169	10688209	AAACACATGATATGTGCACAGAGCTATGAGAGGATCCTTTG	42.15
chr12	10688214	10688254	TTATACACTGTCTCCTCCACAGACATGCTGGAAATAAATGC	42.12
chr12	10688265	10688305	AACCAAGAAATTCCAGTCTCCTTAGCTGCTAGAGGATTTCA	42.67
chr12	10688410	10688449	AAGAAAAGAGATTGAGCCAAGTCAACCTCTCCACATAGTG	42.11
chr12	10688450	10688484	TAGTATTGCTGCCTCCTCCAACCCCTAGACCAATC	43.2
chr12	10688588	10688628	TATGAGTCCTGATTGTACTGAAGCAGAAACTGAGACACAGT	42.35
chr12	10688749	10688789	AAGGAAACAGATTCCATCCAGTAATATTGCATCTGGGAACC	42.28
chr12	10688959	10688999	TCCACGAGTGAGAGATAAAGGAGTGCTAGAAATCTTCAAGT	42.11
chr12	10689000	10689034	GTGAATGCTGCCCTGATGCCAAGAAATGATGTGGA	43.81
chr12	10689035	10689069	AGTCCTGGGGTAATGTCTTGGGACAGGAATTCAGA	43.01
chr12	10689073	10689113	TCGAGTTAAAGAAGTGGGTGTTATCATCACAGAGTCTTCCA	42.36
chr12	10689114	10689148	GGCACTGAGAAAGTAGAACCATGGCCGATTGGTCT	44.16
chr12	10689149	10689189	ATGCTTCTTCTCCAATTCAGTAGAAACTTCCCCATAAGTGG	42.03
chr12	10689194	10689234	TCTTCCCAGTCAACTCTTGTTTCCTACAACTAATGAAAGCC	42.15
chr12	10689369	10689409	CACAGATCTCAGTTTCTCTTCACTCACTGTAGGATGTAGGT	42.08
chr12	10689677	10689717	TTGATGTTTGTGAGCCATGGAGACATACTACTAGAGACAGG	42.45
chr12	10689727	10689767	AGAGAGTAAGGTTAACAACTCAGAACATCACACACAACAGC	42.15
chr12	10689776	10689816	AAGTCAAATTGTTTGTTCTCAGTGATACCCAGAACTCAGGC	42.56
chr12	10689877	10689917	TCTTCCCCTGTCCAGGACAGATAAAATATTGAACACTTGGA	42.57
chr12	10689953	10689989	GGTTAAGAGCAGACAACAAGAACTGCAGAGACCATGT	42.71
chr12	10690005	10690044	ATCTATATCACCTTCTGTCATTTCAGACTGCAGCAAAGGG	42.09
chr12	10690093	10690132	AAATAGCCTAGGTATCAGCTCACTGAAGAGCAGAATGTGG	42.9
chr12	10690133	10690167	GTCTGGAGGCTGGGTGAATGGAAGTTTAGAAGTCT	42.25
chr12	10690171	10690205	AGCACAGCCAGATGTCTAGCCACAGTGGGCACTTC	46.96
chr12	10690235	10690275	AATATTCATCAGTCAGTGAACACTATTGCTGAACGAGCACT	42.01
chr12	10690276	10690312	GAGTGTGCCATGTGTAATACTCTGAAACCAGATGCCA	42.67
chr12	10690394	10690434	ATGACAGATCTATGTTTACACAAGAGATCAGGGACAAGGGG	42.56
chr12	10690822	10690856	GTCACCCTGGGATCCAATACAGAATTGGGAATGGA	42.48
chr12	10690895	10690935	TGAAGCTAATTGCACATGAAGTATGAAGTCGGGAAATGAGA	42.07
chr12	10691351	10691390	ATTTACACATGTAACAAGTGGTCATTAAGCCCTCACAGGT	42.18
chr12	10691426	10691460	TCTAGCATCCTGCAGCCTATTTTCCTAGGTGGGAA	43.07
chr12	10691487	10691525	AAAAGAATCATTGCATTATGACTGACAGCCCCACCAAAC	42.33
chr12	10691526	10691564	AAAGCCAGAAAACTGGTTCCCAAGTAAAATGATTGTGGC	42.58
chr12	10691566	10691606	ATGATTATGAGGCTAGTGACAAAAGAGGTGCTAAACAACGC	42.58
chr12	10691607	10691641	AGGGGCCCAGTGTGCTGGGACTATTTCCCATTTTA	45.26
chr12	10692607	10692647	AGCTATGTGCTGTGATCTCACAAATTTGCCTTACTGTTTCC	42.88
chr12	10693721	10693761	AGCAATGGCAACCATTAAAAGAACTATATCAAGCAAGGCAC	42.21
chr12	10693990	10694030	TGGACTCCTAATTCATGTTCAGATAACCCACAAGAAAGCAG	42.1
chr12	10694176	10694216	AACCACTGATCTAATGTGGTCATCAATGCATTGATCTCTCC	42.19
chr12	10694267	10694307	ATTACAATACCAAGGAATGGCTAAGCCTCCAACTTAGACAC	42.04
chr12	10694308	10694348	CATGTACTCTGCCACATCAGTTGGTAAAGCTGCTTAAATGA	42.6
chr12	10696243	10696283	GATCAACATTAAGGAGACCCAGGATTCAACCCTAACATTGC	42.61
chr12	10696309	10696349	AATTCCTTGATCTCTCCTAATCACAGAGAAAGAGCTGAGGG	42.42
chr12	10696522	10696562	ACAGGTTTTCTGAAAGTGAACAGATGAGTCAAAGACAGAGC	42.44
chr12	10696563	10696597	CACAGAGATCCCCTGAAGAAGGGCTCCAGTGCTGT	46.28
chr12	10696600	10696640	AGCTCAGAAAGTGCTTTTCTAGAAGTTGACATTGTCTGACA	42.05
chr12	10696641	10696675	AGATGCAGCGTGGCTTTCCTAGCAGAAAATGAGCA	44.62
chr12	10696676	10696710	GCCAATGCGACCAGACTAAAGCAGGGAGCATTGAC	45.2
chr12	10696730	10696770	AACGTGATTGCCTGACTAAAGACTATCAATAGCTTTCTGGG	42.08
chr12	10696824	10696862	TTTTCACCTCACATGTTTACATTCCAAGGTCGAACCAGA	42.42
chr12	10696893	10696933	TAAAAGGAATGGCTGATTTCAGTGTGGTTGAAGTCTATGCC	42.66
chr12	10696935	10696975	TCTGTCATTCACACATGTTTATGTTCAGTGCTTCTGTGAGG	42.5
chr12	10696976	10697012	TGATGGTTGTCTTTCCTCCTTTGGGAATGTCTAACCA	42.14
chr12	10697098	10697136	ATCTGACCAAGTCAGAAAACCATAATTCTGGCTGTCTGT	42.1
chr12	10697137	10697177	CTACCATCTGAGAGATCCTGACTCACTCCTAGCTTCTAACT	42.44
chr12	10697178	10697213	GCAGTACACCCTGTGGGTTCAGTTAAGTATGAAGCT	42.43
chr12	10697252	10697292	ATGACAAAATAAAACAGTCCCAACAATGACCTGTAGGTGGA	42.25
chr12	10697293	10697327	GAATGACCAAGGCCACTAAAGCTGTGCTGGAGTGT	44.6
chr12	10697561	10697601	CTATGAAGCAGAGGACAATCTTAAACTCCAAATCCTCTGGC	42.27
chr12	10697602	10697637	TTCTAACTCCCATGTGCTGAGGTAATAAGCCAGTGC	42.51
chr12	10697638	10697674	TATCAGGCTCAGTTTTATGTATTGCTGGGGTTTGGGT	42.41
chr12	10697694	10697734	AATGAGGCAAATATTCTACTATCTAAGCAACAGCCCCACAC	42.21
chr12	10704412	10704452	TTTACCTTTATGGTATTGGAAGACAAGGAAACTGGGGAACC	42.18
chr12	10704485	10704525	ATGATACAAGTTGATGGGCAATTAGAGGCTAATTCCTTGCA	42.27
chr12	10704631	10704667	AAAACTTCAGCCTGGTGGATACCTGCATAAGCATTCA	42.81
chr12	10704712	10704752	AGTAAATTGCACTTCCTACAGGTGTCTTCCCTATCATCTCC	42.55
chr12	10706074	10706114	AATAAAGGAGTCTAATCCCATCTCTTTTGGTCATGGCATGC	42.41
chr12	10706115	10706154	AAAAGACTTGCATCTGACCAAATAATCAATGTCCCTGGGA	42.43
chr12	10706155	10706191	TTATGCTGAATGACACGGTAGGTTCTATCTTGCTGGG	42.26
chr12	10706200	10706240	AACTATAACTGATTCCTACCTCGGTCAAAGAAGCTCGAACA	42.38
chr12	10706241	10706275	GTCAATTGCTTTCAAGAAGCCCGAATCAGGTCACA	42.35
chr12	10706543	10706583	ATGTAAGAAAAGAGTAGGTAGAGGGGATTAACACACCCACA	42.11
chr12	10706584	10706618	TCTGTTGTCCAGCACTGTTTCTATGTGAGCCCATC	42.83
chr12	10706619	10706653	TCCCACTGCTCATGGATCTGAAAAGCATGGCTCTA	43.65
chr12	10706654	10706693	GAGTCCAAGATGCACTCTCATTCTGAAAAGAACGTTGTCA	42.52
chr12	10706729	10706768	AGGAACCAATCATGATCTGTACCTTCACTGTTTGGATGTG	42.32
chr12	10706886	10706920	AAAACACAATTCCAGTTACCCAGAAGGGCCTGTGA	42.93
chr12	10706993	10707033	AAGGAAATTCTCTTCCTCAGTCCTAAGAAAGCTACACCTCA	42.19
chr12	10707034	10707072	AATATGAGAAGTTGGAGAAGGTCCTGAGGTCACTTTGGT	42.68
chr12	10707131	10707171	TCCAAACATTACCCAAATAGCTGTATCCTTCTGCTGTTTGT	42.28
chr12	10707188	10707228	TGCTCATCTTATGTAGAGTTGAAGAAACCTCCAAGCAGAGA	42.43
chr12	10707229	10707268	AGTGAGTGCATAATGCAACCTGGAACACCATCATAAAACA	42.76
chr12	10707269	10707305	CAGCTTACTGTCCTCCAATCTGGGGACATACTAGTGC	43.31
chr12	10709741	10709781	TGATAAATTATGCCAGAGACAGGAAACTTTTCAGAGGCAGG	42.28
chr12	10709782	10709816	ACTGGGATACCTCAAACCTGGTACAGAGTCCACTC	42.87
chr12	10709817	10709851	CCAGGAGAACATTCACAGTCTGCTCTGGTATCGGC	44.07
chr12	10709862	10709902	AAAGCCAGATCAATAGTAATTATCCATCCAGCTACGGACCA	42.51
chr12	10709908	10709948	TCACTTTGACCATCTTCTCACTGTGAACTTGTCATCTTCTG	42.04
chr12	10709949	10709988	GTCCTTACAATGTCACACTACACTTCTATGTGCACTGTGT	42.11
chr12	10709989	10710028	CCTCATCTGGTGGTCAACGGACAATTCAAATTCTAAAGGC	43.12
chr12	10710029	10710068	TGTTTTAGTCTTTTGATCACACTTTGGAGCTGCTATGGCA	42.67
chr12	10710258	10710297	TTTTAGCTGAACCAGAGCTACTTAGCTCCATTTTCCAACC	42.43
chr12	10710298	10710336	TCCTTCCTCACAAAATCTTCTGTCTTAGTAGGCTAGCCA	42.36
chr12	10710386	10710425	ATACACAAATGGCTGGCTTAATGATGCCTCTTTACATTGC	42.18
chr12	10710434	10710471	AAAACAAACACGAATCCAGCAAGTGCTTCCAAACTTCC	42.92
chr12	10710485	10710525	TTGCCTGAATGGTATTCATTACACTGCATCTCCTAGTCAGC	43.22
chr12	10710526	10710560	ACTACTCACGCATATTCCCACTCTTCTTGAGGCCT	43.06
chr12	10710561	10710596	GCACAGCTTTATCTAGGTTGGAACCCTAACAGGAGA	42.03
chr12	10710674	10710714	TTCAAAGCACAATAATGAAGGAGTTGATCATACCCTTGCCT	42.34
chr12	10710772	10710812	TTTGCATTTGTGACTTATTTGGAGGTACAGAGATGAACCCC	42.53
chr12	10710813	10710847	TAGCAGGAGCCATGTTCTCAAAGCAGCAAAATAGG	42.01
chr12	10710856	10710896	TGTCAGTTGCCAGTGTCAGTAGATAAAGAGGATACATTCCT	42.2
chr12	10710898	10710938	TTGAATGTCCTAGGAAGAGAGAGTCTTTCCTTTCCTTCACC	42.45
chr12	10710942	10710976	AGGCTCACACCTCCCACTGCTGTGAATCTGCACAG	46.93
chr12	10710977	10711015	CATATCTCAAGTGTCCAGGATGCTAGTCTCTGAACAGGA	42.35
chr12	10711019	10711059	TCCTTATGAGGATAGCTTAGTTAGAGTGGGACTACAGAGGT	42.11
chr12	10711060	10711094	TTGTGATAGTGCTCATGGAAAACCAGCCATGGTCT	42.81
chr12	10711095	10711129	ACACCCTCGTCTTGGGGATTTGCTTTGTGAACTCC	44.59
chr12	10711193	10711230	AAAATTCCCAAACCAGGAACCCAATTCCAGAAACTTGT	42.14
chr12	10711231	10711270	CAGGGTCAGTGAGGATGGCTAGAATAAAATGTATGCATGT	42.16
chr12	10711281	10711319	AGGCAATATCTCACTCTCCTCCATGGAAGAGTAAAGTCT	42.01
chr12	10711775	10711810	AAAACCTCCAGACAGATGGCACACACTTTGAGTTCT	42.7
chr12	10711935	10711975	AGTTTCCAATAAAAGGAGTTAGAAGTTAGAGCCCAAGCTGG	42.12
chr12	10712021	10712061	CTGTAAGATTCCTTTGAGAAGGTAATGCTGCTTCTCAGACC	42.19
chr12	10712062	10712101	TGTAATCCCAGCAACCTGTTAAATTCAGGTAGTGGACTTC	42.15
chr12	10712565	10712599	GAAAAGAAGGTGTGCTTGAGCATGGGGTAGTGGAG	43.35
chr12	10712600	10712634	TAGGCCTCTTAAACAGGTCTGTCAGATAGCCGAGT	42.52
chr12	10712635	10712670	AAGGAAATATCGTCCTTGGCGACAGTCCATACTTCC	42.33
chr12	10712676	10712715	AAGAAACAGTACTGAAGGTACTCCAGTCTCTACTCTTGGC	42.28
chr12	10712726	10712765	ACAAAACTGAAAATCATATGCCTGTTCTCTGAAGGCTCCT	42.35
chr12	10712791	10712825	ACCAGGGTTCACTCTAACCTTCTGCTGTTGACAGC	44.05
chr12	10712826	10712863	CACATCTCCTTGTAGACTGTAACTCAACTCCACTGTGC	42.26
chr12	10712864	10712901	GACAAGGCTTAGACATGAGAAATGGCATTGAGAAGGGC	43.25
chr12	10712906	10712940	CCAGCAGAGCTGCTCGTGTGTCCTGCATGTAAGAC	45.95
chr12	10712949	10712989	AGAACATAGGTTGAACCAGAACTAGAGATGTCATCGATGGA	42.05
chr12	10713132	10713172	TTTTATGGTGACAGTTAAATCAGGTTTGGAGCATACTGCCT	42.28
chr12	10713201	10713235	AAAAGCTAAGCTGCCTAGGCTGTCTCTCAAGGCCA	45.17
chr12	10713239	10713279	AATTATCAATCACTGAAGGGTGCTTTGCACTTGATCAGACA	42.52
chr12	10713280	10713314	TGGCTTAAAACTGTTCAGGGACTATCCACCATCCA	42.18
chr12	10713315	10713350	TGGAGAATGAATGCCAAGAGAAATATGGCACCTCCT	42.37
chr12	10713351	10713385	AAACCAGGAAACACAGGCACAGACCTCCTCTCTCA	44.74
chr12	10714083	10714123	ATGGTCTTGATATGCCATGATTTTGAAAAGACAGGTGTCGA	42.4
chr12	10714188	10714228	TTAACTCTCTGGTGGTCCACAGTAATTTGAAAAGGTGATGC	42.45
chr12	10714232	10714266	CCCATAGGCTTCCCCGCTGGTGTGTCAGCCTAATC	46.95
chr12	10714284	10714324	TTGGTATAGCAATAAATACAGCAAATCTGGGGTGATGACCC	42.28
chr12	10715350	10715384	GGGAGCCCGCACAAGGACCTCAGTTTGAAGACCTA	46.5
chr12	10715835	10715869	GGTGCACTTGCATGTATCACACCACAGCCACACAT	45.21
chr12	10715870	10715909	GTGTGACATAGTTATGTCCACACAGCTCTGAAAATGTGCC	43.02
chr12	10715910	10715950	ATGGAAGTTCCAGTTTCTATTCGGTAGCTTGAATTGAAGCC	42.52
chr12	10715962	10716001	TGAGAGGAAAGTAAACCCCAACTAACAAAATCACAAGGGA	42.01
chr12	10716003	10716043	TAAATTGAAATTCTCTGCCCTGGCATACCACATTGCTATCC	42.69
chr12	10716088	10716128	AAAGATGTTAGGGACCTGGATTCACTGATTAATCGCTCTCA	42.54
chr12	10716174	10716213	ACTACACAAGAGAACCCAGTACTTACATACTGAAGGAGCA	42.04
chr12	10716214	10716248	ATGTTCCCTTTTCATTTGTCATGCCCCTGTGGCAC	44.14
chr12	10716286	10716326	ACAAATGCATACAGTAAACTGCAAATCTACGCATTGTCAGC	42.3
chr12	10716332	10716372	TACTGGAAACCCAAAGAGTAGCTAAGTTGTAAGACAGCTGG	42.8
chr12	10716705	10716740	CAGTTGGTAGGCTAGAAGAAGCAGAATGAGGAGTGG	42.29
chr12	10716741	10716778	CTGCTACTGAGCATAATGATGAGATCAGACTGGGAAGC	42.21
chr12	10716779	10716817	ACTCTGGTAGATCACGACTCCAAATGTGCTAAAGCTACC	43
chr12	10717375	10717415	ACAGGGTTTACTTTCACTTCAATAGCTGCTGGTATATGTGG	42.13
chr12	10717513	10717553	TTCACAGACTATTCAGTACACATGACTTTCACTTTCCCAGC	42.09
chr12	10717854	10717893	AAACAAAACCTTGCTCATAGGAGACACACTCATAAGAGCA	42.1
chr12	10718246	10718286	ATAGGGCTGTGCTTTGCAAAATATATGCTTCCTTTTCAAGG	42.13
chr12	10718526	10718566	TCAAACTGCCTTGCTCTAAAGACTTCATTTTACAGGTAGCT	42.03
chr12	10718567	10718604	TTTGACTCCATTTCCAGGGTGGAGGATAACAATTTGCC	43.04
chr12	10718611	10718651	GATCCACAAGAACATGATCCTGATATTACCACTTCTGTGGC	42.29
chr12	10718667	10718701	AAAAGTAGCCCAGACTGTGAGCAGAAAGAGTGCCA	43.92
chr12	10718733	10718773	ATGGGACCACATGGACTTATTAAATCCCTACCAGAAAGACA	42.52
chr12	10718932	10718967	TGCTTTGGATGCCTGTGAAAAGATAGACACCTACCA	42.34
chr12	10718968	10719002	CTCTGATGGCAATGGTCACCTGATGACCTCTCATT	42.51
chr12	10719103	10719140	CACCAATCTGTACCTATCAGCCATCTATCCACCCATTC	42.05
chr12	10719141	10719176	CAACTCTAGACCCTGCCCTATCTTTCACTGCCTAGC	43.43
chr12	10719177	10719211	TGGACTCAGCTCTCCATCCTTCCTCTCACATTGAC	43.19
chr12	10719212	10719246	TCCACAACACAGGCAGCATCTTTTCCAGTTGGTTT	43.65
chr12	10719321	10719361	TACAGAATATTCACCTATGTTTCTGGCATGGCTCAATCACG	42.27
chr12	10719395	10719435	GCATAACAGAATATTGATTCTCTAAGTTTCTGCGCTGCAGC	42.07
chr12	10719436	10719475	AAGAGCTGCACCCTGAGCTAAAATTATCAGAAAGAATGGG	42.55
chr12	10719778	10719818	TGGTAAAATGTCACAGAGCAAAATGTGGAATCTCAACCAGG	42.9
chr12	10719819	10719853	AGACTACTGCGCTCAACTCAGTCACAGACTGCTTA	43.09
chr12	10719855	10719895	GGAGACCATCCTCAATGCATCTATTTTACTCTGCATGTAGG	42.07
chr12	10719954	10719994	TTACCAAATATGTTCTTGGCAATGAAGATTGATCCCTGGCT	42.42
chr12	10720038	10720078	AGTTATCAATACCAATGGAGTCCTTAGGACTATCCTTGGCC	42.4
chr12	10721334	10721370	CCAATAGAAAGTCAAGGAGTGGGATCTGTTGTTCCCA	42.28
chr12	10721374	10721414	TTATTCTGCTGTAACTGGGCAAACAAACCTCAGTCTTATGC	42.74
chr12	10721425	10721465	AGCAGCAAGACTATAACATATCAACCTGAGCTGAAGGAAGG	42.95
chr12	10721466	10721500	CAACAGGGAAAGAGGCTAGGCCTCTAAGCCTGGCT	46.38
chr12	10721501	10721536	AACATCTCTAACAGCTGGCCTATCCTGTCATATGCC	42.17
chr12	10721537	10721575	CACTTAGAACACCAGTACCAGATTCAACCTGTGAAAGGC	42.69
chr12	10721576	10721615	ACCCTAAGTCAAAGACCAGACTCAACTTATACAACCCTGC	42.95
chr12	10721616	10721656	AAACCCTCCCAAACCAAGGTACATAATACTGTGAGAGAAGC	43.08
chr12	10722060	10722100	ATCCTTCCCTCATTCTCACTGAACACTTTCTTCTTCTCACA	42.56
chr12	10723197	10723237	AAAAGAATATTACCACTAATAAGTGCAGACAAGCGCGGACA	42.3
chr12	10723242	10723276	GGGCCTGGCTGGAAGATGGCGAACTCTTTGGAAAG	46.4
chr12	10723320	10723354	GGGCGTCAGGGCAACAAGTGACTGCCTTGTGAATC	46.68
chr12	10723355	10723389	CACAATACCTCTCCTATTGGAGCAAGGGCCTCGAG	43.73
chr12	10723511	10723550	AAAACATTAAGTTAGAGGCTGTGGGAAAAGAAGTCAGCCT	42.3
chr12	10723551	10723585	AGGTCAGAAGCTCCTTCAATCCTGGTGGATCCGTG	44.99
chr12	10723717	10723752	GAGAAAGAATGAATGAGTCCGTGAAGCAGGAGGAGG	42.58
chr12	10723996	10724033	TCCTCTCATGCATTTCTTTGGCTTCTCTCTCTTTCCTT	42.05
chr12	10724074	10724108	AGACTGCCTGTTTGAACAGTTCGGGATCATCTTCC	42.84
chr12	10724173	10724213	TCACTCTTTAACAGTGTGTTCCACGTATTCTTTTCTTGCCT	42.18
chr12	10724217	10724257	TTACATCCAGGACCCTCTTCTTTTGTTCCTAATCCAGTAGC	42.68
chr12	10724258	10724294	AACTTGTAAGCTTTGTCCACAGCTTCAAAAGCCTTCT	42.01
chr12	10724490	10724530	TCTCTATTTGTTTCACCTCAGTGTAGAAGGTCACAAATGCC	42.14
chr12	10725467	10725503	AATCTCTAATGGGAAGCCTGATTCTAAAGTTGGCCCA	42.14
chr12	10725532	10725572	ACATCATTAATGTCACACCAGCATCTACTACAGAGATCCCA	42.28
chr12	10725745	10725785	TTCGTTGGTACCATGATTCAAAGACAGAAAGGATTTCCTGT	42.19
chr12	10725786	10725820	GTTGTCAAGGTCTCCAGCTCTTCTGTGATCCCAGA	43.44
chr12	10725821	10725856	AGGTGATCATTGCATCTGACATCCAGACCACAAAGA	42.38
chr12	10725866	10725906	AGCTAATATCCAGAAGAACCTATCAGGGACGAACCTTTTCA	42.27
chr12	10726447	10726484	ACCTTCTAAATGCAGTCTCACTATGACCTAGAGCCTCA	42.15
chr12	10726662	10726702	GTAAGCAGACCTTAGACCATTCCAAGATCCATGTTCTTCTG	42.09
chr12	10726752	10726792	TCAAAGACTGTTTCAGGGCTTCTCTGTTACAAAACCTTTCC	42.65
chr12	10726994	10727034	TTTCAATATTACTCTTGGGGAAAAGGTACCAGAAACCTGCA	42.01
chr12	10727036	10727072	AGAAAGGTCACCTTGACCTGCATCATGGTAGTTTTCT	42.26
chr12	10727073	10727107	AAACTTCACTGAGGTTTTCTGTGGTGAGGGCCATG	43.34
chr12	10727124	10727164	TCAAGAACCATATCTTCTGTTGTACTCATTGCTAGCCTGGG	42.93
chr12	10727165	10727203	CTTCATGTAGCCTCAGATTTGACATGTTCTGGTCCATCA	42.25
chr12	10727238	10727278	TCTGTGAGTGTTACCTTCATGAAAACCTTACTGAGTTGTGG	42.06
chr12	10727283	10727317	GGGTCCTTGGGAAGTGTCCTGCCTGCTGAGATGTA	46.3
chr12	10727318	10727354	AACACACACTTGTGCTAATGTGGAGTACCATGATGGA	42.36
chr12	10727358	10727398	GTCTTAGGACCTAAAGCTGCTTGTGATGAAAGAAGTCAAGT	42.12
chr12	10727399	10727436	AAGTGCCCCTCCATTGAAGTGATGAAAGGATTTGAAGA	42.57
chr12	10727610	10727644	AAAAGTTGATGGCAACCAAAACCTCTCTGAGCCAG	42.41
chr12	10727649	10727689	CTCCAGTTCTTATCTTGGAAATTGAAGATCGAACCCCATGG	42.44
chr12	10727709	10727749	AGAGTTCACCTTAGATGGGAGATTAAGAGGCAGAAAGAGAG	42.1
chr12	10727814	10727851	AAAAGAATACATAGGCCCTGACTAACACCTGAAAGGGG	42.14
chr12	10727862	10727896	AAAACAGCCTTTGTCACCCAGGATCCAAGAGTACT	42.43
chr12	10727900	10727940	TGATGGCTCATAGAGACTCTGCTATAAGGCAGAAATTCTGG	42.59
chr12	10727990	10728030	CTTAAATGTAACTAAAGGTGGGTCTTCCTTTCTGAGGGTGG	42.1
chr12	10728156	10728196	AGCTCAACATCAAACTAAGTAACAATGAGCACCTAGAAGCA	42.02
chr12	10728197	10728232	CTCCAAGGCACAACTATGTGTTCTCATGTGGTCTCA	42.54
chr12	10728247	10728287	ATCATCAACAACTACATCAGTGGGTCCCTATGACTCAAACC	42.95
chr12	10728288	10728325	CAAAATAGCGAAGTTGGCATCACTGAACAGGAAAAGGA	42.11
chr12	10728326	10728360	CAACCAGAGCCTTGTAGAATCAGCACCTGGACTTC	42.99
chr12	10728378	10728412	CCCCAAAACTCTCAAATATAGGCCCAAGGTGGCAC	43.54
chr12	10728532	10728572	TTCATCTTCTAGAGATGATATGTGGCTATTACGCAGCAGGA	42.15
chr12	10728573	10728607	GACTAAAGCCAGTGAATCAGATGCCTAGGCAGGAG	42.62
chr12	10728609	10728643	CAAGGAAGGGATGGGGAGCAAGGGGTGACCATCAA	46.83
chr12	10728644	10728678	TGCTCCTGCCTTTGAGCCCTTTGGTATAAACTTGA	42.8
chr12	10728684	10728718	GGAAGCCCTCAACAGGATGCCTGTTGGTGTCCTTC	46.09
chr12	10728719	10728753	AGAGGGAAAAGGCTACTGCAGAGACTGTGGCTTAA	43.35
chr12	10728785	10728825	TATCATCCACAGTACACAGGTTGGTTTATCTCTTCGTTCCT	42.31
chr12	10728826	10728861	CCAGAGATGGCTTGATCTTAGTGCCCACCTTAATCA	42.29
chr12	10728862	10728896	CCCTGGCTTGGGATCCCTTCTGTTGTCACTCTGTT	45.35
chr12	10728897	10728937	GCTTCTAAAAGGACAAAGACTAGTGACAAAGCCTCAGTAGG	42.09
chr12	10729142	10729182	ATTTCCTCATGATCCACTCTAGAGAAATGGCAGAATAGGGT	42.27
chr12	10729792	10729832	AATACTTCACCAGGAAGATACAACCAAAATCTTCCACAGCA	42.12
chr12	10729833	10729867	CAACCAGTCTGTGCAGTTGCTACCACCACAGTTTT	43.66
chr12	10731061	10731100	AAAATTGTAGTGAGCTCAGTACACAGGACTCGTCAGAAGA	42.49
chr12	10731102	10731136	GGATCAGAACTGCCAGGCACATGCACCAGAACCAT	46.15
chr12	10731315	10731355	GTGTGAATACCACATAAGAAGAATCCCAAGGAAGAGAAGGC	42.26
chr12	10731376	10731416	AATATTCACCTCAGAAATGTCACAGGTTGACAGAGGTGTTT	42.05
chr12	10731417	10731457	CTTATAACATCATCAGACTGACAGTCAGAGAGGCAGTTTGC	42.13
chr12	10731458	10731498	ATTATTTTCACAAACATGGCACAGATCCTTCCATGGACACA	42.73
chr12	10731499	10731534	TCTTGCAGACATACACCCATGGTTTGCCACATATCC	43.06
chr12	10731535	10731569	AGGATGTCAGGGACACCAACCCCTTTTCATATGCA	43.88
chr12	10731596	10731635	AAATTGTTTCTTCAAACTCAGCTCCTTAGGTGCTCTGTGA	42.35
chr12	10731656	10731696	TTTCTAGTTCCACCTTCCCTTTCATGCCAAAATTACAAGGC	42.98
chr12	10731697	10731732	CAGCAACCAGTCCTGAAGTTTCCTCAGTTCATGAGG	43.01
chr12	10731733	10731768	ACCAGAAAGCAACTCACTTTCAATGCAGGCTACATT	42.02
chr12	10731770	10731810	TGACTGACAGCTTCTTGCTCTACAGAGATATACTCCTAGCA	42.68
chr12	10731840	10731880	ATACTATGGGTCACATGTTAACCACTGAGAGATTGTCAGCC	42.8
chr12	10731886	10731926	TGTCTTTCTTAGCCCTTGTCTACATATCTGATGGTCAGTCC	42.36
chr12	10731927	10731967	AGTGGGGAATATAGGTGTGTCGATAGTCAAGTACACAATGT	42.21
chr12	10732263	10732303	ATAGCCTATAAGGATGTTTGAACTCCTTGCATTGGCATTGG	42.71
chr12	10732313	10732353	AAGAGGAAATGACAACGCTATATGGAACAAATGAGCAACGC	43.12
chr12	10732354	10732392	TTATTGACAGAGAATTTACACAGAGGCCGAGGGTAGAGG	42.64
chr12	10732393	10732431	AGGAGAACCCATAGTGTCTTTGTACAAGTCTCAGATGGT	42.34
chr12	10732450	10732490	ACTGAACTAAAGGAGACAGATTTGGATAAGCCAAGTGTTCG	42.14
chr12	10732491	10732526	GTGGCCTTTTCCCCTTCCCTCTCATTATATGTGTGA	42.33
chr12	10732527	10732564	CCCTTGTGTGTTACTCTCCTTCACTGTCTTTCTCAACA	42.11
chr12	10732578	10732613	TTTTCACTATCCTACAGGGTGCTTTTCAGGGGAGTC	42.19
chr12	10732616	10732656	ACTTTAATCAAGATTCAAGGCTCTACATGCCTCCACTGAAG	42.12
chr12	10732659	10732699	CATCAACTAGAAGCAACCTCTGTAAATCATCATCACCCAGC	42.52
chr12	10732700	10732736	TTTGTAGCAAGGGACTAGAAGCTCACTCTGGGAAATG	42.22
chr12	10732737	10732777	GTGCCAGAGTCATATAGATGGCGATATCCTAAATACAGCCA	42.51
chr12	10732778	10732812	CCAGCTGTCAGTCAGTGTCTACACACAGATTTCCA	42.38
chr12	10732813	10732852	TATGCACGTCCATGTGGTTCTAATGGAATAGATCCTGTGT	42.77
chr12	10732868	10732908	ATGAACCATGGCAATATTTCTGTATGCATTGGACTTCCTCC	42.71
chr12	10732999	10733039	ATGGTAATAGGCCATGCAGAAGCCTATAACTCTGAAAGAGA	42.37
chr12	10733042	10733082	TAAGTGTGGAAAGTGGAAAAGATCCCATTAAGGCTTGTTCA	42.25
chr12	10733172	10733212	TTACAATTGCACAATGGTCCAATTTAAACGGCAAGTATGGC	42.68
chr12	10733243	10733278	TTTTGTGTCAGTAGATGAGAAATGCACTGGGAGGGA	42.16
chr12	10733280	10733319	ATGCATGAGATCTTGAACTTAGGCAGCAAATATGGCTTTG	42.03
chr12	10733411	10733445	GTGTGTCCGTGTAAGTATGTGGGCACCTGTGGGTG	45.87
chr12	10733782	10733822	TGTCCATTTATCGACTACCTCTCTTTCACTTTTCTCCTGGC	42.83
chr12	10733897	10733937	ACATTTTCAGAGTGCGGAAAAGAATGAACAGTTGAAGTGTG	42.19
chr12	10733962	10734002	ATAGGATTTGGAAATAAAGACTTTGATTTGTGCCCATGGCC	42.05
chr12	10734003	10734037	CAGAACTCACCCCGGCACAGTGCCAAGCTTCTTTG	46.66
chr12	10734040	10734080	TGTCGCTATGCTTTTCACTTGGAGACTAGTAAGACCTATGA	42.11
chr12	10734102	10734138	TTTTCCTTGCTTAGCTCATAGCTGAAAGGTCACAGGG	42.7
chr12	10734871	10734911	ACAGTCAAGGAACTGTAACTTCATCATTGGTTCGAAGAACA	42.06
chr12	10734912	10734950	GAGAACAAAACCTGGATGAGATACAAGAGCCCTATTGCA	42.28
chr12	10734951	10734988	TCATCAGCAATTGTGAGAGGAGAAACTTGGAAGTCTGC	42.67
chr12	10734993	10735028	GGAGGGAAGTGGCTCCCAGGAAGTGCAGGTATCCTA	46.86
chr12	10735118	10735158	ATCAGAGTTGCTTTCTGGAAAATTGGCATTTAGGGCTAACT	42.62
chr12	10735176	10735213	GGGGTCACAATGCATAGTAGAGAGCTAGAGTTTATGCC	42.08
chr12	10735511	10735551	ATACACCCAGGGATTTAACAAACTAGTTTCAAAGCCAACCT	42.3
chr12	10735562	10735602	AGCTAGAAGAAGGAATCTGATACACCAAGATTCTCCTTGGC	42.7
chr12	10735710	10735746	ATCTTTTGCCTGGATAGCTCAAGTTTGTTCCTTGTGC	42.27
chr12	10735777	10735817	AAAGGATTTCTTTCATCTTGGATTCCCATAGAGCTCCACTG	42.09
chr12	10736727	10736767	TCCAGACGAGCTTTATTTAATGTGAATTTTGAGAGCCTGGT	42.23
chr12	10736797	10736837	ATAGGAAGGATTTATCTGAAAAGTTGCAAACAAGCGCTTCG	42.05
chr12	10736853	10736893	TCTCCTCATAGAAATAAAACCAAGGAAGGAAGTGGTTCGGG	42.94
chr12	10736967	10737001	AGGAACAGCCTGGCTAAGACGATCAGTTCCTTCTA	42.85
chr12	10737037	10737072	TGGTCCTCGGGAAATGCTACAGTATGACCATCTACA	42.66
chr12	10737136	10737176	TCAATAAATATGGGGTCAGCATACTATCAGGACCCAAAAGC	42.02
chr12	10737177	10737211	ATGACTTCCACAATGTTACTAGCTAACCGTGGCCT	42.25
chr12	10737367	10737407	TACATGTCATCCTAAATCCCCTTCTCAGTGGTATCAAGTGC	42.71
chr12	10737415	10737455	TGCATCTAGTAACTTTCTCAGATAACCCCTTGGACTTGAGA	42.07
chr12	10737494	10737534	ATAACAATCCTACTGGAAGCCAAACAAAAGTCCAGAGAAGG	42.25
chr12	10737535	10737572	ACCAGGGTTAGGCTAAGTACATTCCTCTTCTTTGGACC	42.96
chr12	10737672	10737712	ATGGAATCACACTAACCAAACCATAGAGATGCTGAAGGAAG	42.02
chr12	10738273	10738313	ATGCAAAGTGTTACCATAAGACTGGCAGACAAGGAATATGA	42.01
chr12	10738326	10738361	AGAAAGTAGGGAGGGAAAGAGGGTAGGGAAGAAAGA	42.1
chr12	10738779	10738819	TGGTTCTAAGATATCCTTTCCATTTTCTTACACCCCTGTGC	42.04
chr12	10739055	10739093	AGTCTCAACCTACCTAATACACAGGTCCTTGCTTATCCA	42.11
chr12	10739094	10739128	TTGCACCCAACGAAGGGGCTGGTATCATGTTAAAG	43.41
chr12	10739129	10739169	GAAGAGGAACTCTAAAAGCACCAACTAGAGCATCAGGTAGG	42.85
chr12	10739222	10739257	GTAGTACCACCCATAAGAAGCCTCTCGCTGTATCCA	42.78
chr12	10740463	10740503	AGACATGTGTGTATGAGGCAAGAAATCTTAAGTGAGCAACA	42.15
chr12	10741326	10741366	ATCCAGAAGTGAAACCTTCTAACAGGAAAGTAGTTTCAGGC	42.03
chr12	10741483	10741522	AAAAGAACCAAGTCATTGACATGGATGTGCACTGGATAGT	42.47
chr12	10741643	10741683	ATGGTGAAGATAAGAAAAGCAGTTTGGCATTTCCAGACAGA	42.53
chr12	10741684	10741718	AAGGGCAAAATACGGGTTCCTAATATCCCCTCACA	42.14
chr12	10741719	10741753	CCATGAGTTGCCCAAGACATGCTACCCAGCTAGTG	44.51
chr12	10741754	10741793	ACTAACTCAGAAGCAGCATCTCAAAGGCATGAAGTTAACT	42.11
chr12	10741865	10741903	AAAAGCACATCAGAAAATCAACAGCTCGCATTTGAAGCC	43.04
chr12	10742032	10742072	TAAATCCTGAAGTAGCCATTTGACCAGAAGAGTCAGGATGA	42.39
chr12	10742085	10742124	TAATAGATGAGGAATGGTGGGTGGAAAAGTAGGTGAATGC	42.01
chr12	10742378	10742418	CAACAATTACCTGAACATTTCTTGTGTGTTGGGAATGGAGG	42.23
chr12	10745924	10745964	TGAGAAGGAGACATTATTGTCTTCAGTTGCATAACCACTGG	42.06
chr12	10745965	10745999	TGAACCCACCACGTTTCAATAGAGCGTTCCAATCC	43.27
chr12	10746155	10746195	AATTGCCAAAACAAAAGCAAACTTAATGAGAAAGAGGCGGC	43.17
chr12	10746295	10746333	CCCAGCCACAGCTGACATCTTCATTTCAGAATCATAACG	43.08
chr12	10746361	10746401	AAGTACACCTACAGTTTCTCTCCTACTTTGCCTTCTATGCA	42.29
chr12	10746453	10746492	AGGACATAGATTGCCACAAAGCACTTACCTATAACTCAGC	42.06
chr12	10746493	10746529	ACTGGTGGTGACTACAGGATAAGATGGAGAAGGAAGA	42.1
chr12	10746773	10746813	TCCTTGTACTAGTGACGTGGAAGGAAGTCTAGCTAGAATTG	42.07
chr12	10746858	10746898	AAAGCCAAGGACACTCAAAACAGATTGATGAGACCATAAGC	42.78
chr12	10747005	10747045	ATAAAGAGTTCCATGTGGAACTGGCAGTTCAAGATAAGGTC	42.11
chr12	10747115	10747155	TTTTCCTTTTCACATGACATCACAGTGTCCTTGGAATAGGT	42.22
chr12	10747156	10747193	ACCCTGGCTTACATACTTCGGTTCAAAATAGAAGCTCA	42.02
chr12	10747231	10747271	AAGGCCATAAATTCTTCCCAGAGGCTCAAAATAAACTGAGG	42.52
chr12	10747534	10747574	TAACTATTGTGAGTTGATAAAGGAGAAGCATTTGGTGCCCT	42.02
chr12	10747594	10747633	ATAGGTATCAAGTAACTTGGAGGTCATCCATTCCCCAAGA	42.19
chr12	10747840	10747880	ACACACACAAATAACAGTTAATAAACATGGGTGGGAAGGGG	42.71
chr12	10747894	10747934	AGGATTACTGCATGCAAAGTGACTTCTCAAATACAATGGGA	42.29
chr12	10756289	10756329	ACCATGAGACTTCATGAGAACCAGAGATTGGTCCTAAAACC	42.93
chr12	10757041	10757076	AGGTATTCGAAGGGAACAAATGGCCTTCCTGAATCT	42.31
chr12	10757172	10757212	ACACACTAAACCCATAGATTTCTGTGCACTTAAACTGTGGA	42.01
chr12	10758364	10758404	TCCAGTAAATGCAGAGAATCATCACAATTCTTGGGGAGAAC	42.28
chr12	10758412	10758452	ATTCTATTGACTGATTGCAAGGATTTGCTGAGCTAAGTGGG	42.59
chr12	10758458	10758498	TAGAGCCTATACCACATAAACTTTATAACCTGCAGGGGAGG	42.24
chr12	10758585	10758623	AGAGGAAAGGGTGTGTAAAGATGTGGCATCTCAATAAGG	42.17
chr12	10759326	10759366	AAACTGTTCTTGTTGATTGACATGTGCCAAATTAAGCCAGT	42.21
chr12	10759375	10759415	TCTAAACTAATGGCAACAGTGTGGGTTGACAGGAATAAAGG	42.35
chr12	10759670	10759710	TCCAATTCATGTATGGTTGGTTATTCTGGATTTTCACCCCA	42.27
chr12	10759711	10759745	GAATGTATGGAATGGGTGTTGGAGACCTGCTCTGT	42.65
chr12	10759746	10759780	GAACACTAGGAGATCTCCTGGTTGCCTCAGTCACA	43.12
chr12	10759793	10759833	ATGCCCTTCAAAATGGATGGTAGACTTTCTGACATGAAAGA	42.17
chr12	10759839	10759879	TCATACTATTAAATTATCAATGTGCACCACCCACTGCAGGT	42.07
chr12	10759961	10760001	TGCTGATTTTCCTACAGTATATTGCAGCCATCACACATACA	42.02
chr12	10760002	10760036	AGACATCATCAATCCAGGGGCTGTGTGAGCTCAGA	44.72
chr12	10760037	10760071	AGACATGAAGACTTGTCCCACCAAGCATTGTGTGG	43.33
chr12	10760072	10760111	ACTCCTGCCCTGAAGTTTCAGGAGAATCTAAGGATTATGA	42.26
chr12	10760112	10760146	GCAGACTTGCCACTCATCATGTACCTGTCACTCAA	42.78
chr12	10760147	10760186	ATGCATTCAGATGGCATCTTTGAACTCTAACTTGTGAGGG	42.64
chr12	10760263	10760303	TTACTGTAATTCCCTTCTTCTTAGTCACAGCTTCCCTTCCC	42.64
chr12	10760365	10760405	AGTGGTAGTATGTAGAAATGGGAGGCTAAACTATGGCTTCC	42.48
chr12	10760406	10760440	TCCTAACCCAGTCTGGGTCATGCTATCAATGGTTT	42.08
chr12	10760441	10760475	CTCTTTCTGCTTTTGACACCTGCTCATCTTCAGGG	42.04
chr12	10760476	10760514	GGCTGCATCTTTGACACTGACCAATTTTATATTGTGGCT	42.18
chr12	10760516	10760556	TGGGCTAGAAATAGAGCTTAGCCATTAAAAGCTAAGCTCAC	42.02
chr12	10760570	10760610	TAGTTGCTCACCAGATCACATTAAGTGAGTCCCTGAAAAGA	42.56
chr12	10760616	10760656	TGAATTTAAAGGACAGACACACATTCCTGAGTCAGGATGTG	42.15
chr12	10760714	10760754	ATTCTTGGTTTCATACTTCTCCTTGTGTATCTGGCATTCCC	42.19
chr12	10760780	10760820	TGAAAAGTCCAATTAGTGAATTCTCCTGGGGATTTTGACCA	42.17
chr12	10760880	10760920	TGGAGGTGGGACTTATTCTCTGTATGTCTTTCTATGTTGCT	42.25
chr12	10761155	10761195	ACATTTGCTCTGTGCCTATAAGAACTTTTGGAGTAGAACCC	42.23
chr12	10761196	10761236	ATAAAACAGAAAAGTCCACATCCCCATGGAATGTTCAGTGA	42.3
chr12	10761285	10761319	AAAACTAACTGGGCACTTTGCAAAGCCAGGTCAGT	43.66
chr12	10761518	10761558	TACCCTTTGATGATGATGAGGTAAGTTGTCCAGCAAAGAAG	42.1
chr12	10761623	10761663	TCATATGCAAGTTACATTTGGTGAAAAGCTTGGAGAGTGGG	42.8
chr12	10761687	10761727	TTGGAGATTTGATCATATTGATGGCAATCAATCCTGCTTGC	42.04
chr12	10761728	10761762	TAGCAGCTGAGAGGGAAGCTGTTTGGAAATACCTT	42.3
chr12	10761763	10761797	TGCTGTGCTTTTGTACAATGGAGCTGTGCCTTGGC	45.66
chr12	10761798	10761832	ATCCCTGGCTAAGGAAGCAGCAACTTAACACTGGT	43.93
chr12	10761835	10761875	TTCAGAAAACATGGGCCTTTGCTTTTCACTACATTTTAGGC	42.39
chr12	10761879	10761913	GGGAAAGCTGCTGGGCTTGCTTCCTTCAGGACATC	46.43
chr12	10761917	10761957	TGCAATTTATTAGCCGAATTCCTTCCCTTTGAGGTTTAGGG	42.64
chr12	10762050	10762090	TCAAATCTCTGACATTTGAGATGCCTGGAAAGAAAGAAGCC	42.65
chr12	10762163	10762203	AAGCATGGAAGAGTAATTCAAAGGTTGTTCCAAAGAGCAGA	42.49
chr12	10762204	10762238	AGTGACGAGGACGACTATGATGACCAAGCACATTC	42.42
chr12	10762239	10762273	CACACTGTTGTTGCCTATGCCCAGCACACTGGTCA	46.25
chr12	10762274	10762308	TGGTCTGCCCTTTCAACTGTGCTGGGAAGTACTCA	45.06
chr12	10762353	10762393	ATAAACAATAGCATACTGTGGAGCAGGGATTTGAACAAGGC	42.74
chr12	10762801	10762837	GATGCCCCAGTCAGGAAGGAAGTAGTTTAAAGATGGA	42.01
chr12	10762838	10762872	GACGTATGCTCCCAATTACCACCCAGCCTGGCTCA	46.77
chr12	10762873	10762907	GCTTTCAGAAGCCCCAGCATCCTCTCCTTCAAGTC	44.5
chr12	10764183	10764223	TATTTCTTGTGACCACAAGGAACACTGAACAAGTGCATACC	42.66
chr12	10764239	10764279	GTAATGTCTTGTGATGGTTGTCTGACCTTGTTCTCTACAGG	42.09
chr12	10764299	10764337	TTTTAGATGCACCTACTCAGGCAAGCCATCTCATACTTT	42.02
chr12	10764376	10764416	ATCAGAAATGCCTATTCTTAAGACAAAGACCAAGGGCAAGT	42.18
chr12	10764417	10764454	GACATAGCCCATACCCAGATCCAGTAAAATGGCTAGTG	42.18
chr12	10764665	10764705	CTCTAGAGTGTAGCAATAACTTAAGATGTGGCCTCTGTGGT	42.45
chr12	10764706	10764744	TGCTGTACGTACCATAGAATCATAAACACCCCAAAGGTG	42.23
chr12	10764747	10764784	AGCATTAGTCTGGGATTCTTTTATGAGCCTGATGCAGT	42.16
chr12	10764843	10764883	ACTTTTCAATAGACGACAGCAACAGTGACTACCTCATAGGA	42.35
chr12	10764884	10764918	TACAATGCACTCATGGTGTTTTGGGCTCTGGCAGA	44.5
chr12	10765049	10765089	TCATATGTGCATTGATATGCCAATGAGACAGGAGTTTTGGG	42.65
chr12	10765488	10765528	AAAATTGTAGGCTTGGTTTTCTAAGCCAAGTTTAGCAGTGC	42.35
chr12	10765529	10765563	TGGGAATCACTCATGGCTTTGTGCTTGCTGGACCG	46.34
chr12	10765564	10765598	ACACCTTGAAAACTAAGCTGTATCCCAGCCACTGG	42.9
chr12	10765599	10765639	AATAGGTTTTCTGGTGCTAAGATCAATGATTTCTCTGGGCC	42.37
chr12	10765704	10765744	TGGAACAGACTAAGAATGATAGCAAGTCCCAGAGGAATTCA	42.39
chr12	10765820	10765860	AGGATCTCACCTTTGAATCATCCTGAACTAATGAGTCAGCA	42.54
chr12	10765863	10765903	ATTGATGGGCTCATCATGTTGCATTTTCCTGACTATTCTGT	42.52
chr12	10766026	10766066	ATTTGTTATATTAATGCACCTTCATGAGGACAGCTCAGGCT	42.11
chr12	10766087	10766127	TGAACTTGAAGAATAATAGCACAGAAGTGGACTTCCCAGTG	42.02
chr12	10766152	10766192	ATCAGCCCATATGTCTGATGCAAATAGGACAGTAAGAATGC	42.25
chr12	10766195	10766235	AAAATCACCATAACTGAAGAAGAATCTGCTTCCAGATGGCA	42.31
chr12	10766236	10766274	GGAGTAACTGATGAGTCCAGATAGCAGTAGAAGTGCAGG	42.74
chr12	10766276	10766316	AGGAGAGGAGATTTAATCTCTGTGCAGAGTTCAAATAGGCT	42.28
chr12	10766317	10766351	GGGAACAGAAGGAATTCTGGACCTTGGGCAGATAT	42.45
chr12	10766352	10766386	TCCAGAGTTGGATTGTTGCTGCCCATTGCTCAAAG	43.88
chr12	10766421	10766461	AGTTAAGGAGAATGGCATATACCTTCTCTGGGAAACAGAGG	42.47
chr12	10766465	10766504	AAAAGGAAATCAGCTATCCATGTGAGCCTACTATGGTTCG	42.09
chr12	10766533	10766567	CCCCAGTAGACAGCCCAGTCCAGTGGATAGGGTTC	46.03
chr12	10766769	10766809	TGGGACCATTGACTGTGACTATCAAAATATAAGTCCTTGCC	42.03
chr12	10767063	10767103	ACACAGATGGTCTAAAGCCCTGGAATTATTAAGTACCAGCA	42.72
chr12	10767239	10767279	AAGTAGAAGACTTGGATCTATGGTTTCCTAGATGGGTCCAG	42.03
chr12	10770667	10770707	TATCGAGCAATATGGCTTAGTGTTCTGCATCCTCACTTAGT	42.51
chr12	10770708	10770748	GTCAACACTGAGAGGACACAAAATCACCTTAATCCACTTCA	42.24
chr12	10770801	10770841	TTGAAAAGTGGGCTATGTATGTCACAACAATGAACTCTCCA	42.19
chr12	10771047	10771087	AAAGTAATATTGTTGTGCTTTGGGGACTTTGAAGGGAAAGC	42.15
chr12	10771114	10771154	AACTCATCCCTTCGGTCTCTAATGTCTGGTATAGCTACATG	42.11
chr12	10771155	10771192	CTACCAAAGCTTCCTTTGGTCTGAATCTCCTCATCTGG	42.34
chr12	10771193	10771229	CAATGATAGGTGCACAGTCTAGCGTGGTGACTTAAGT	42.27
chr12	10771230	10771264	CACACTGTTTAGCCAAGACACATGAAGGCTCCAAG	42.32
chr12	10771591	10771631	AACCATCATTTCTTCTGATGATAAACAGCCACAGTGTACCA	42.11
chr12	10771686	10771726	AGCATTTGTGCAAGTTTAATCAATACTAGGATGGGGACACA	42.32
chr12	10771758	10771797	AAGTGACACAAACTGCACTTAATAAAATGTTGAGGAGCCG	42.05
chr12	10772139	10772177	AACAGCAAGTGCCTGCTTAATGCCCTGTTTAGATATTCA	42.75
chr12	10772216	10772256	TTACCTGACCACCAATAACTTTCTTTGCATTTGGCATGAAC	42.25
chr12	10772257	10772294	ACTGATCCATGCTCTGGTCTTAGTTGAAGCATGTTACC	42.32
chr12	10772295	10772335	TAACTCACACAAATTACATCATTGCTCCTTGTTGCTGCTCT	42.59
chr12	10775413	10775448	AAAATGATGGAGCAACCAGTAAATGGCCCAGGTAGC	43.44
chr12	10775488	10775528	AGAAGTTGGAACCAGTTCAATCTAAAATTGATGGGAGAGCA	42.14
chr12	10775529	10775563	AAGCAAGGAGAGGCACCGTATGCAAATACAAGTGA	42.87
chr12	10775677	10775717	TCTTTTATTTCATTCTTCTAGCTTTCCCCATCAAAGGCCCA	42.25
chr12	10775776	10775810	TCATGGTCTGCCTTGGACTCAGGCCTGACTGCTTA	46.11
chr12	10775889	10775929	TAATATTATACTCTCCACTGTGTTCTCCCTGATGCCCTGTG	42.3
chr12	10775935	10775975	TTTCTCAGGGTTCACAAAGACCAGGAACTTTTATTGATGCA	42.48
chr12	10775976	10776013	CAAAGGTGTTCCTGGACTGGATGTTACAGAATCAAGGC	43.03
chr12	10776042	10776081	ATGCTAGAGAGACCTGGATTTAAATTGCTTCCATGCTTCT	42.02
chr12	10776168	10776208	ACCAAAGAGCATCCAGTTTACAAACTGTAAAGAGCTGTACA	42.11
chr12	10776592	10776631	ATTCTGGTTGATCATCCCATCCCTTTCATAAGAGCAAGTC	42.19
chr12	10776632	10776666	CTCAGCTCTCAGACTGAAAAGCCCTGTCTCCAACG	44.1
chr12	10776798	10776835	TTTTCCTGGGTTTATTTTATTGTTGGGGTGGTGGGAGA	42.63
chr12	10777702	10777741	AATGAGTGAAACTTGAAAGACAGCTTGCTGCAAACTTACA	42.01
chr12	10777745	10777781	AAGGAGTTAGAAAAGCAGTCTTAGGTGCACGTGTACA	42.04
chr12	10777787	10777827	TATTCACTCTTTCAGCTACTACAAGCAGCCATAACTGGTCT	42.46
chr12	10777837	10777877	TCTGCTAAATATCCTCCTTCACATTTGCTACCAGACAAGGC	43.24
chr12	10777886	10777926	ACAATCCATAAATGTTTGATCTTACTGCAATCCAGCAACGG	42.02
chr12	10778053	10778093	TTGCTGTCTTAAGAATTCTCACATATCACACCGTTTAGGCA	42.02
chr12	10778103	10778139	TTTTCTGCCCTTTTCTCCCAAGCAGATGAAGAGAAGA	42.41
chr12	10778140	10778174	GGGAACTAAAGGTCAGCAAGGGTCAGGAAAGGTGT	44.03
chr12	10778175	10778209	TGTCTGAGACAGAGTGTGAGACTTCAACCAGAAGC	42.15
chr12	10778215	10778255	TATCTTGATATGACCCTTGTCTGGACCAAATAACAGCGAGC	43.07
chr12	10778256	10778293	ATCCTTTACACAATGATGCACTGTGTCTGTGTCCAAGT	42.54
chr12	10778436	10778474	CCCTCTTAGGGATTACCTGTTATGTCTGCCTCAGTTTCT	42.59
chr12	10778584	10778622	CAGTACAATACCAATCTCATGGCAGACAACTGGAAGTGA	42.19
chr12	10778623	10778657	AAGTTGGCAGGCAAGAAGAGAGAACAAAGCAAGAG	42.16
chr12	10778658	10778692	GGCTACATGAGAGGTCCAGCGATCTGTTTTCTTGG	43
chr12	10778960	10779000	AAATTAAGCCCACAAACAAGTAAGCAAGTTCTCTAAGGCCC	42.94
chr12	10779008	10779048	TTCTGTGACTTAAACAAAATACATCCCTGAGAAGCTCAGGC	42.32
chr12	10779049	10779083	AGAGCACAAGGCTGGAGCTGCTGGAGACTCATCTT	46.24
chr12	10779084	10779118	CATCCACCCAGCCAGTCTCTAGCACTCATTCTGTT	43.7
chr12	10779119	10779153	GTCCTCAGAAAGGGCAGAAGCAGCAAGGTATGATG	43.24
chr12	10779207	10779247	TGCAAGCTTCTTACTTAACAAGCTCCACAAAGATACACACT	42.24
chr12	10779252	10779292	TCTATTCTAGAAAGACACAGAGAGGATACATCAAGCCAGGC	42.23
chr12	10779293	10779329	CTGAAGGGAAATTCAGACCTGAGTACAGGGAAGTGTC	42.17
chr12	10779332	10779372	TGCAGCTGTGAGTTCTTTACATCTGGAAGAAAACTGTAGAC	42.19
chr12	10779925	10779962	AAAATCATAGTGGATGGTCTTGTCTGGCTCTCATTGGT	42.12
chr12	10779967	10780007	TATTCAGCCAACCTAGACCTTGGTCTTTCAACTCCATAAGC	43.07
chr12	10780036	10780076	AATTTTCATGTAAAATCATGATGGTGCCTACCTAGTGCCCT	42.28
chr12	10780077	10780116	TTCTATCAGAGTAGCAGTATTACCTGAGGCAAACCCAAGT	42.31
chr12	10780231	10780271	TTTGAAGTCAACATCTTCACCTTGTCTAGCTACTTCTTGGC	42.23
chr12	10780652	10780692	AGGTCATGTAAAGTGTAAGAGCCTGTGTAAATGCAAAGACT	42.03
chr12	10780766	10780806	TCCATGTGTTCTAGAAAGTGGAAAGTCGTTATTGTGACTGC	42.33
chr12	10780907	10780947	ATTCTTTCTTCTTAATGCAGCACAGAGAATCAGGTCTGTGG	42.35
chr12	10780953	10780993	AATATCAGAAGCCAAGAAAAGAGTACTCTGGGAACTCCTGA	42.23
chr12	10781161	10781201	TCTCTGGAGATCAGGTCCCAAAATAACCAGAGATTGTATGA	42.03
chr12	10781287	10781327	TATGTTTTGATGGTGACTAAAGTTTCACTGGCACACAGAGT	42.24
chr12	10781387	10781421	GGGGTTTGAAAAGGCTTTGGGCATTTGAGGAAACA	43.16
chr12	10781442	10781476	CCCCATGCTGCCCAGTTACCCATCTTATGATAGAA	42.35
chr12	10781517	10781556	TTTTAGCACTCGTGAGAGGAAGCAAGTTCAGAATTTCTCC	42.43
chr12	10781557	10781591	ACTTCTTCCCTGCCCCTCTGATGGAAATAGGGGAA	44.46
chr12	10781592	10781626	TGAACGAGAGGCTTTTAAATGCCCACAAAGCTGAA	42.2
chr12	10781635	10781675	ATAACTTCGGAAGGTTTTGGTGTATCATTACCTTTCGTGCC	42.6
chr12	10781676	10781710	CCGCTTATGTGCTTAGCAGGCATGCGGAATCAGGG	46.52
chr12	10781711	10781745	AGAACTAAGCACCAGCACCCCGGAGAAATGAGAGG	45.12
chr12	10781746	10781784	AAATCAACACTTGCAGAAACAGGTAGCTTTCCAAAGAGC	42.3
chr12	10781787	10781827	AGGATAGCTCTTCTTTTACACTCTCAGTGGAAGTCTTTCCT	42.03
chr12	10781955	10781995	AGCCTAGAGAATCGCTCATTTTGACATCAATGACTTTCTCC	42.23
chr12	10783051	10783091	ATACCAAGATTAAACTTTGCAATTGTTCCAGGTCTCTGCCC	42.85
chr12	10783098	10783132	AAAAGGCTCATTCTGACCTGTGGTGCTAGGAGGGA	44.74
chr12	10783147	10783187	ATGGTTATCTTCTTGCACTGAAGAAACAGAGAGTGAAGTGC	42.38
chr12	10783205	10783245	AGAAACTTTCAAAGAATATAGTTTGCCATGTGCTGTGGGGA	42.56
chr12	10783246	10783280	AAGATGCCAGAAGTGTTACTAGGGTGCCTTTGAGT	42.26
chr12	10783442	10783482	TAGCAAGTAAATAGTCTTCTACCAAGATGAAGCCTGGTGCC	42.92
chr12	10783723	10783763	AGAAATAAATAGCATACTGAGCCTCCAGGAGTGATCACACT	42.3
chr12	10784616	10784656	TTCAGGAACTTTGGTTGTAATCATTACTCCACTAGCACAGG	42.05
chr12	10784743	10784783	AAACCTGAAATCCAAAATAAGCACTGCCTGGTTTCAAAACT	42.27
chr12	10784793	10784833	TTCTTCTGATTACACTAAAGAAATCGGAAGACTCCACCCGC	43.06
chr12	10785044	10785082	AACTAATGAGTCACAGATCTGAACATACAAGGCTGGCAC	42.33
chr12	10785132	10785172	TCTCAGACAGAACACAGCAAGTTTAAAGGTTCTGTTCTCTG	42.13
chr12	10785173	10785212	ACATTTAAATGAGAACAGAATGTTCTGGGATGAGGGCTGG	42.56
chr12	10785937	10785971	TGGAAAGAGCAAGGTTTCCAGTGACGCTTCACAAT	43.26
chr12	10785973	10786013	AGTATTCAAAGGGTCGATACAGTAATACACCGGGAATACGA	42.05
chr12	10786031	10786071	TGTGAATACTAAACTCAAGAGATGACCAAGCCAGAGTTGGA	42.56
chr12	10787176	10787214	CAGTGTAGTATGTAAACCCTAGCATTCCTGAGCGATTGG	42.22
chr12	10787215	10787249	CACCGGGCAGACAAGCACCCTTAAAACTACCCAAG	44.89
chr12	10787250	10787285	CAAGGAAATTCTAAGCTTGACACTGCTGCTGACTGG	42.24
chr12	10787286	10787320	TGCCTGACACTGAATTTCTGGGAGGTGAAGGTCAG	43.96
chr12	10787354	10787394	CATCTTTGTGTTGACTGAAAAGACACTGTGTGTTCTGTTCC	42.1
chr12	10787395	10787429	AACATCACGTCTCCCTTTGGAGGACAGAAGCTTAG	42.33
chr12	10787430	10787465	AGCTGCCATGCACAGGATGAAGCCGACTTTCCAGAT	46.88
chr12	10787466	10787502	CTCCAGGAACAAGTACTGAACACGGAAAGCAGAAAGG	42.96
chr12	10787503	10787538	AGAATAAGATCACAAGTTCCTCCTCGCCCTCCAAAG	42.2
chr12	10787704	10787738	AGAAGCAGCCTTTGCACACACTTACCTTGTACCTC	43.09
chr12	10787739	10787776	ATAACTATCTTCAGGGTGATCCAGGTTCAGCTCAGAGG	42.54
chr12	10787841	10787881	TTCTTTGAGTGAGATGGGAATAATAAAGGCAAAGCTCTGCC	42.58
chr12	10787883	10787917	GTGACTAGATGACTGCCAGGCCCATCGTCACCCTC	46.48
chr12	10787920	10787960	TCTCAATACACTTCTGTAGAGTACCTTACCACAGGGACTGG	42.94
chr12	10787961	10787995	GCAAGGTTTCCTTTAGCACATGAAAAGCCAGCCTC	43.07
chr12	10788001	10788037	TTTTCTCCAGCTCTCATGACATGCACAACACAGAAAC	42.12
chr12	10788097	10788132	AAAGGTCCTGTCTCCAGAATCCACGTAGTAAGAGGA	42.25
chr12	10788133	10788169	AGGAACTGATTGACGGCATGTACGTAGAAGGATGATG	42.2
chr12	10788189	10788229	AAGTCTGAGCTAATCTCTCACTATCTGGGTCCTAAGGATCA	42.4
chr12	10788233	10788267	CAGGTCTCCAGGATTGGCTGCAGGTACCTCACCTG	46.57
chr12	10788268	10788303	CTGATCCATCTGCCATGCCAACTTTCTTTCTTGTGA	42.05
chr12	10788304	10788342	ACCTGAAATGATGGCATTTTCCTGAGAAGTGACACATCC	42.87
chr12	10788391	10788431	TTGAATGGTTTCAATCTCATTTCTTCCAGGAGTCACTTGGT	42.24
chr12	10788538	10788577	TTGAACTAAGACATTGTAAAAGGTCCATTGTGCTCCCAGA	42.13
chr12	10789896	10789936	TCTTGCTTATGAGTCTGCATTTGTAGATTGGAAGTGACACA	42.01
chr12	10789938	10789978	AATTCCATTGATGTCAATGGTTCTCCTATGCATCTTCGTGT	42.32
chr12	10789982	10790021	ATGTTTCGGATCTGCTTACTTCCTAACAAACCTTTTCCCT	42.18
chr12	10790025	10790065	TGTCTTGTGTAGAGTTTCCTGAAGAATTAGGTAGCTGACCT	42.13
chr12	10790066	10790100	CCTTTTCCACGTGCTCCCTTAATAGGCCTCAGTCC	44.19
chr12	10790219	10790259	ACCATATAATGTTCCTGTCACATTTCTCAATGCATCCTGGG	42.41
chr12	10790288	10790328	TTTGTTTCATAGAGAAGTCAGGAGCAGCCAAAATTGAGTCC	42.6
chr12	10790365	10790405	AATGGTATCTTTTATGGTTCACAGCACACAAAACCCATTCC	42.04
chr12	10790434	10790474	TCCCCAAAGAGATCAGTAGTTTTGAAGATAGCAGATGGACA	42.39
chr12	10790475	10790513	GTCACTCGGCTAATGGCTAATTTGAGGACAACTTTTCCT	42.64
chr12	10790586	10790620	TGCCGCACTGTTTTCTTCATCTTCCAGCACAGGAT	44.59
chr12	10790621	10790655	GGGCAGAGCCTTCAGGCTGTCAAGGAAACATTGGA	45.97
chr12	10790656	10790690	AATCTGCAGAGGAGGCCATTTCAAGCAGGGGATAC	44.22
chr12	10790691	10790725	AGAAGAAGCATGTCTCACACTGTGTAACCAGGCTC	42.6
chr12	10790726	10790760	TTCCCGAGGCACTTAATCGATGCATACTTGCCCTG	44.35
chr12	10790822	10790860	AAAGTGTTTTGCGATAGGACTTCCCTACCTATAGAGGGA	42.14
chr12	10790861	10790895	TAGCAACAGACAGTCCGAGTCCTTCCTGTGTTCTA	42.68
chr12	10790943	10790982	TTTTCTGTTGCCATTCAATAGAACCTGAGGACAGTGTTCT	42.25
chr12	10790983	10791017	GCCTTGGGCTTCCTGATCCTCTGTGACTGTCCTCT	46.12
chr12	10791018	10791052	ACCTGAGCTCCAGTTTCTCTCTGAGCTCTTCTTTG	42.13
[truncated: 8,029 more rows]

## Sheet: Dux-probe-library
Supplementary Data 1: Experimental information of oligopaint DNA FISH
CCCGCGTTAACCATACACCGAGTTTCCATACGCGGCGTGAATATCGCGGCAGCCAGCACTTTTCCTGTTCAACTTTGAAGTTTGAATTTGAGGTAGCCACACGCTTCGATG
CCCGCGTTAACCATACACCGAGTTTCCATACGCGGCGTGAATATCGCGGCATAAAGCATATGAAACTCTACAGAGTCTGAACGGTCCTCCAGGTAGCCACACGCTTCGATG
CCCGCGTTAACCATACACCGAGTTTCCATACGCGGCGTGAATATCGCGGCATTACTCACAGGCTTCACTTGTACTTGGCATCTATGGTAGGGGTAGCCACACGCTTCGATG
CCCGCGTTAACCATACACCGAGTTTCCATACGCGGCGTGAATATCGCGGCAAGCTGACAATACAGTTTCAAGTCATAGTGGAAGCTGCAGGTAGCCACACGCTTCGATG
CCCGCGTTAACCATACACCGAGTTTCCATACGCGGCGTGAATATCGCGGCGTGGCTCTCACAGGCTACCTAGAAGCTTCCTAACCGGTAGCCACACGCTTCGATG
CCCGCGTTAACCATACACCGAGTTTCCATACGCGGCGTGAATATCGCGGCACACTGGATCGGCGTAGCCAGCCATGTGTCTTACAGGTAGCCACACGCTTCGATG
CCCGCGTTAACCATACACCGAGTTTCCATACGCGGCGTGAATATCGCGGCACTATGTCTGTAGCTTGGGTAAGCTTGCATGGATGAGGTAGCCACACGCTTCGATG
CCCGCGTTAACCATACACCGAGTTTCCATACGCGGCGTGAATATCGCGGCATGTGTGTGTTTTAGAGGCATTTATTGAGCACACTGCTTGGGTAGCCACACGCTTCGATG
CCCGCGTTAACCATACACCGAGTTTCCATACGCGGCGTGAATATCGCGGCTGTTGAATCATGAATACCTATTTGCTGAGTGTATGCCTGGTGGTAGCCACACGCTTCGATG
CCCGCGTTAACCATACACCGAGTTTCCATACGCGGCGTGAATATCGCGGCGCATTTCAAGAATAGTCTTAACAGGGTGAGGATCCCTTTCCGGTAGCCACACGCTTCGATG
CCCGCGTTAACCATACACCGAGTTTCCATACGCGGCGTGAATATCGCGGCATAGCTAAAAGGGCTCAGAAGATTTTCATCTCATAGGCCCTGGTAGCCACACGCTTCGATG
CCCGCGTTAACCATACACCGAGTTTCCATACGCGGCGTGAATATCGCGGCAGTTCACCATGGCCCATCACATAAGTATGAGTGAATTTTCCGGTAGCCACACGCTTCGATG
CCCGCGTTAACCATACACCGAGTTTCCATACGCGGCGTGAATATCGCGGCTGGATATATGCACCCTGTTTGTCTTCTCATTGTCATCCTTGGGTAGCCACACGCTTCGATG
CCCGCGTTAACCATACACCGAGTTTCCATACGCGGCGTGAATATCGCGGCCCCCTCCCCTGTTATAGGGCCTTACCTAGATACCTGGTAGCCACACGCTTCGATG
CCCGCGTTAACCATACACCGAGTTTCCATACGCGGCGTGAATATCGCGGCGGAAGTCGCCTCAAACTCACCAGCTCCTAGTCTGCGGTAGCCACACGCTTCGATG
CCCGCGTTAACCATACACCGAGTTTCCATACGCGGCGTGAATATCGCGGCTGCTGGGGTTGCAGATAGCACTGCACTCTCTGCTTGGTAGCCACACGCTTCGATG
CCCGCGTTAACCATACACCGAGTTTCCATACGCGGCGTGAATATCGCGGCCCTGCTTATGTTTGTAAGCTAGGCCAGGTGGTCACGGTAGCCACACGCTTCGATG
CCCGCGTTAACCATACACCGAGTTTCCATACGCGGCGTGAATATCGCGGCAGCCTTGCAGAAGTTACTGAGTTTTCATTCATGTTACCAGTGGTAGCCACACGCTTCGATG
CCCGCGTTAACCATACACCGAGTTTCCATACGCGGCGTGAATATCGCGGCAAAGTAGCATTAAAAGGCCCCAGTGAGGAGAACTCTGGTAGCCACACGCTTCGATG
CCCGCGTTAACCATACACCGAGTTTCCATACGCGGCGTGAATATCGCGGCATAATTGACAAAGGCATAGATGGAAGGAGGAAAAGGTGAGCGGTAGCCACACGCTTCGATG
CCCGCGTTAACCATACACCGAGTTTCCATACGCGGCGTGAATATCGCGGCCTTATTTACAGGCCTCTACTTCTAAACACAAATGGAGCCCCGGTAGCCACACGCTTCGATG
CCCGCGTTAACCATACACCGAGTTTCCATACGCGGCGTGAATATCGCGGCAACTAAATTTTATTGTGGCAGTGTTTCATGCAGTCAGAGCCGGTAGCCACACGCTTCGATG
CCCGCGTTAACCATACACCGAGTTTCCATACGCGGCGTGAATATCGCGGCGTTTAGTGAATAATGTAAGTGCTCACTCCCCAGCTCTGCGGTAGCCACACGCTTCGATG
CCCGCGTTAACCATACACCGAGTTTCCATACGCGGCGTGAATATCGCGGCCGCGTTGTGACAGTTCCGTTATTTGCTGTCAGGTAGGTAGCCACACGCTTCGATG
CCCGCGTTAACCATACACCGAGTTTCCATACGCGGCGTGAATATCGCGGCATACAGTTGCTTATTTCCCAGCTTTCTAGTTGTCATTGCCAGGTAGCCACACGCTTCGATG
CCCGCGTTAACCATACACCGAGTTTCCATACGCGGCGTGAATATCGCGGCATGACTGTTATTCTGTGGATATCTACACATGCCAGTGGTGAGGTAGCCACACGCTTCGATG
CCCGCGTTAACCATACACCGAGTTTCCATACGCGGCGTGAATATCGCGGCTATTTCAGTACTGTGCAATGTGGACTGCATGAAGTTTACCAGGTAGCCACACGCTTCGATG
CCCGCGTTAACCATACACCGAGTTTCCATACGCGGCGTGAATATCGCGGCGGGAGCTCTACCTCAACAGCGTGGCCTTATGTAGTGGTAGCCACACGCTTCGATG
CCCGCGTTAACCATACACCGAGTTTCCATACGCGGCGTGAATATCGCGGCATAGTGCTGTATAAGGTGAAGAGTGATGCGGTCATCATAGTGGTAGCCACACGCTTCGATG
CCCGCGTTAACCATACACCGAGTTTCCATACGCGGCGTGAATATCGCGGCTGGAATTTTCTTTTCATCTACCATGTGCCAACTAGAGTGCTGGTAGCCACACGCTTCGATG
CCCGCGTTAACCATACACCGAGTTTCCATACGCGGCGTGAATATCGCGGCATCTAATTGCAGATTAGTCTACCATCAAACACGTTGTGCCTGGTAGCCACACGCTTCGATG
CCCGCGTTAACCATACACCGAGTTTCCATACGCGGCGTGAATATCGCGGCCCCCAGGACAGTGTTAACTTCATCATATCTCAGTGTTCAGCGGTAGCCACACGCTTCGATG
CCCGCGTTAACCATACACCGAGTTTCCATACGCGGCGTGAATATCGCGGCAACCAAGTATATATTGTAAACCTGTGTGGCATGGGTGTTGGGGTAGCCACACGCTTCGATG
CCCGCGTTAACCATACACCGAGTTTCCATACGCGGCGTGAATATCGCGGCTAGAGAACTTGACTTCCTAATGTAACTGTCCTGAGTGCACCGGTAGCCACACGCTTCGATG
CCCGCGTTAACCATACACCGAGTTTCCATACGCGGCGTGAATATCGCGGCTTTTCTTTTGGTGGTCCTGGGTATCAACCCTAGGCGGTAGCCACACGCTTCGATG
CCCGCGTTAACCATACACCGAGTTTCCATACGCGGCGTGAATATCGCGGCTATAACATTATAACACAAAGCAGCTGCTGGTGAAGTAGCCAGGTAGCCACACGCTTCGATG
CCCGCGTTAACCATACACCGAGTTTCCATACGCGGCGTGAATATCGCGGCGTGGCCTCTAACTGTGGAATTGTTGAAGTGCTGTATCTGGTAGCCACACGCTTCGATG
CCCGCGTTAACCATACACCGAGTTTCCATACGCGGCGTGAATATCGCGGCCTCCCAGTGAAGGGCTTTAATGACTAAGAACAAAACCTCCGGTAGCCACACGCTTCGATG
CCCGCGTTAACCATACACCGAGTTTCCATACGCGGCGTGAATATCGCGGCTGAGACACACACAGCAGGTTCAGATTAGAACAGCCGGTAGCCACACGCTTCGATG
CCCGCGTTAACCATACACCGAGTTTCCATACGCGGCGTGAATATCGCGGCACTGCCAGGGATAATCGCAATGGCTGTGCGATTATGGTAGCCACACGCTTCGATG
CCCGCGTTAACCATACACCGAGTTTCCATACGCGGCGTGAATATCGCGGCAAAACACACTTTGGGTATGTCATTCATCTTCAGGGTCTCTGGTAGCCACACGCTTCGATG
CCCGCGTTAACCATACACCGAGTTTCCATACGCGGCGTGAATATCGCGGCGCAGGACTGAAGGTTTAAAGTCAAGAGAACGGATTTCAGAGGTAGCCACACGCTTCGATG
CCCGCGTTAACCATACACCGAGTTTCCATACGCGGCGTGAATATCGCGGCATTCCAGAAACAAATGAGGATGTTGTAGTGGATTCCTCCAAGGTAGCCACACGCTTCGATG
CCCGCGTTAACCATACACCGAGTTTCCATACGCGGCGTGAATATCGCGGCATCTTACGGATTGTCAAAACCTATGCTTAAGCGACTCACTTGGTAGCCACACGCTTCGATG
CCCGCGTTAACCATACACCGAGTTTCCATACGCGGCGTGAATATCGCGGCCCAGAAAAGGAGACCTTTCAATAGATTTGGGGTCCTTCAGGTAGCCACACGCTTCGATG
CCCGCGTTAACCATACACCGAGTTTCCATACGCGGCGTGAATATCGCGGCTTGCTGATATGGATGTAGCCAGTATCCTGACATTGTCATTGGGTAGCCACACGCTTCGATG
CCCGCGTTAACCATACACCGAGTTTCCATACGCGGCGTGAATATCGCGGCTTGAAGATGACAACGAGGATGAGTATGCTCCTGTCATTCGGTAGCCACACGCTTCGATG
CCCGCGTTAACCATACACCGAGTTTCCATACGCGGCGTGAATATCGCGGCAGAGTGGAGAGCAGAGTGAACCAGCCAGAGAACCCGGTAGCCACACGCTTCGATG
CCCGCGTTAACCATACACCGAGTTTCCATACGCGGCGTGAATATCGCGGCAGCAGCAGCCCTCTCATGTCTAGTGCTGTCCAGCTAGGTAGCCACACGCTTCGATG
CCCGCGTTAACCATACACCGAGTTTCCATACGCGGCGTGAATATCGCGGCAACGGCTCCTCCAGTCTGACCTCAGAAGACCCTGTGGTAGCCACACGCTTCGATG
CCCGCGTTAACCATACACCGAGTTTCCATACGCGGCGTGAATATCGCGGCGACCATGATGGACTCCATTCTGAATGACAACATTAACCTGTGGTAGCCACACGCTTCGATG
CCCGCGTTAACCATACACCGAGTTTCCATACGCGGCGTGAATATCGCGGCAGCTTAACTTCCTTCTAGATGTAGACCCTTTCTGCTGATCAGGTAGCCACACGCTTCGATG
CCCGCGTTAACCATACACCGAGTTTCCATACGCGGCGTGAATATCGCGGCAAGGTGAAGTCTCTAGTGGACGAGATTTAATTGTCCAGGAGGTAGCCACACGCTTCGATG
CCCGCGTTAACCATACACCGAGTTTCCATACGCGGCGTGAATATCGCGGCGAAGTCACTTGATTATTTGGAGTGTTAGCGTAGTGAGGTGGGGTAGCCACACGCTTCGATG
CCCGCGTTAACCATACACCGAGTTTCCATACGCGGCGTGAATATCGCGGCAGAAGGAAAAGAGCACACTGTCATTGTAGCACATCTTTTCTGGTAGCCACACGCTTCGATG
CCCGCGTTAACCATACACCGAGTTTCCATACGCGGCGTGAATATCGCGGCATGGAATGCCTTAAGAACTGTTAAGGACTTAGGACTCACCAGGTAGCCACACGCTTCGATG
CCCGCGTTAACCATACACCGAGTTTCCATACGCGGCGTGAATATCGCGGCTTAGGGTTGAGCTGTTGGATTACCTTGACAGTATTGATTGCGGTAGCCACACGCTTCGATG
CCCGCGTTAACCATACACCGAGTTTCCATACGCGGCGTGAATATCGCGGCAGTTTAGAGGACTTCCAAGCTATGCTCTCAGGAAGACAGGTAGCCACACGCTTCGATG
CCCGCGTTAACCATACACCGAGTTTCCATACGCGGCGTGAATATCGCGGCACTCTTTACTGTACTGGTGGTTTGTGTACTTACATGTGCCGGTAGCCACACGCTTCGATG
CCCGCGTTAACCATACACCGAGTTTCCATACGCGGCGTGAATATCGCGGCAATAATTTACTAGGAAGCATAGGCAGACAGGTACGGGACAGGTAGCCACACGCTTCGATG
CCCGCGTTAACCATACACCGAGTTTCCATACGCGGCGTGAATATCGCGGCGCTGTCTGCCTGTGAAGAGCAGTTGCTCCCGTAACGGTAGCCACACGCTTCGATG
CCCGCGTTAACCATACACCGAGTTTCCATACGCGGCGTGAATATCGCGGCAACGTGCCACTCTTCGACATTACTGCTACTGAATACAGGTAGCCACACGCTTCGATG
CCCGCGTTAACCATACACCGAGTTTCCATACGCGGCGTGAATATCGCGGCGGTTTAATCTGGACTTGCTGCTGTGTTACCGTTTGTGGTAGCCACACGCTTCGATG
CCCGCGTTAACCATACACCGAGTTTCCATACGCGGCGTGAATATCGCGGCTTTAATGTCCATTCTGATTTCCTGTCTCAGTCTTTGTCCCCGGTAGCCACACGCTTCGATG
CCCGCGTTAACCATACACCGAGTTTCCATACGCGGCGTGAATATCGCGGCAGCTGTGTGAATGGAACTCCACTGTTGTCTGTGCCGGTAGCCACACGCTTCGATG
CCCGCGTTAACCATACACCGAGTTTCCATACGCGGCGTGAATATCGCGGCTGCTGAGAGTAGTTCACTATCTCCAATCCTGTCAAATCTGGGGTAGCCACACGCTTCGATG
CCCGCGTTAACCATACACCGAGTTTCCATACGCGGCGTGAATATCGCGGCAGTTTTGTATCCTATCTTGGAGGTAATCCTTAGCTGCCTCCGGTAGCCACACGCTTCGATG
CCCGCGTTAACCATACACCGAGTTTCCATACGCGGCGTGAATATCGCGGCTTCTGCCCAATTCAAATTTCCATCCTTGGGGTGTGGGTAGCCACACGCTTCGATG
CCCGCGTTAACCATACACCGAGTTTCCATACGCGGCGTGAATATCGCGGCACCTGTCTACCTCTCTTCCTCTATCTCACATTCTACTCTGCGGTAGCCACACGCTTCGATG
CCCGCGTTAACCATACACCGAGTTTCCATACGCGGCGTGAATATCGCGGCATGTACCCATTAATAGCATTTTCCCCTTCTGCTTCCAGTGGTAGCCACACGCTTCGATG
CCCGCGTTAACCATACACCGAGTTTCCATACGCGGCGTGAATATCGCGGCCCCCACTGGTCGCTGAAGAGGAACAGAGCTCATGTGGTAGCCACACGCTTCGATG
CCCGCGTTAACCATACACCGAGTTTCCATACGCGGCGTGAATATCGCGGCAGCAGACTCCCTTTGCTTTTCTTATCTCATCATCAGGTACTGGTAGCCACACGCTTCGATG
CCCGCGTTAACCATACACCGAGTTTCCATACGCGGCGTGAATATCGCGGCAATCTAGTCCTGGCTCACCTTATTCTCTGAAATGGTGAAGAGGTAGCCACACGCTTCGATG
CCCGCGTTAACCATACACCGAGTTTCCATACGCGGCGTGAATATCGCGGCTGCTCAAGATATAAACCAAGTGCATTGAGAATGCTGGCGGTAGCCACACGCTTCGATG
CCCGCGTTAACCATACACCGAGTTTCCATACGCGGCGTGAATATCGCGGCTGTACTTTATAATGGTCAGGTTTCTGTACCAGGGTGGAGTGGTAGCCACACGCTTCGATG
CCCGCGTTAACCATACACCGAGTTTCCATACGCGGCGTGAATATCGCGGCCAGCAGGAGGGTATCAGGCCTTAGAACTTAAGTTGCGGTAGCCACACGCTTCGATG
CCCGCGTTAACCATACACCGAGTTTCCATACGCGGCGTGAATATCGCGGCATATGTGAATTGGTTGTGTATATTTTGCCCCATCTACCCGCGGTAGCCACACGCTTCGATG
CCCGCGTTAACCATACACCGAGTTTCCATACGCGGCGTGAATATCGCGGCATATAAGACATGTTCCCAAGTCTGAATAGGATGCTGAGGCAGGTAGCCACACGCTTCGATG
CCCGCGTTAACCATACACCGAGTTTCCATACGCGGCGTGAATATCGCGGCCTTGCTTGCGGTGCTGGCCTCACTCAGTGTCTTTAGGTAGCCACACGCTTCGATG
CCCGCGTTAACCATACACCGAGTTTCCATACGCGGCGTGAATATCGCGGCAGTGTAGAATTACTTTGGGGTTCTCTGAAGGAGTAACAGGCGGTAGCCACACGCTTCGATG
CCCGCGTTAACCATACACCGAGTTTCCATACGCGGCGTGAATATCGCGGCTGAGTCGGCATACAGAGAGTAGTCGTCTACCACCAGGTAGCCACACGCTTCGATG
CCCGCGTTAACCATACACCGAGTTTCCATACGCGGCGTGAATATCGCGGCAGGATTTGAGCTCCGTTCCTCTTCAGCTGCCAGTGGGTAGCCACACGCTTCGATG
CCCGCGTTAACCATACACCGAGTTTCCATACGCGGCGTGAATATCGCGGCTGGAAAAGAGAAAAGGATAGATGCATCTATGACAGCTGTGGGGTAGCCACACGCTTCGATG
CCCGCGTTAACCATACACCGAGTTTCCATACGCGGCGTGAATATCGCGGCAGGAGCTAACCTGCATTGTGTTGTTTTCTTGCTTTGCGGTAGCCACACGCTTCGATG
CCCGCGTTAACCATACACCGAGTTTCCATACGCGGCGTGAATATCGCGGCTCATTCTCATCCAGTGCAAGCCTCCGGTCTGCTCAGGTAGCCACACGCTTCGATG
CCCGCGTTAACCATACACCGAGTTTCCATACGCGGCGTGAATATCGCGGCGTGTTCAGTGGTTCTCAGGGGTCTAAGCTAAGCCTGGTAGCCACACGCTTCGATG
CCCGCGTTAACCATACACCGAGTTTCCATACGCGGCGTGAATATCGCGGCTGCTCTACCTTCTTGGTAATACTATTCCTAAGCACTCGTCGGGTAGCCACACGCTTCGATG
CCCGCGTTAACCATACACCGAGTTTCCATACGCGGCGTGAATATCGCGGCTTCCAAATTCCCGATGTTTTCTCAGATTGATGATGCGTAGCGGTAGCCACACGCTTCGATG
CCCGCGTTAACCATACACCGAGTTTCCATACGCGGCGTGAATATCGCGGCACCTAGCTTTATTACAGCCCTTTTGTTTTGTCCTGGGTGGTAGCCACACGCTTCGATG
CCCGCGTTAACCATACACCGAGTTTCCATACGCGGCGTGAATATCGCGGCTTGCCAGTGTTCATGCTTTCCAAACTCCTTAGCGCGGTAGCCACACGCTTCGATG
CCCGCGTTAACCATACACCGAGTTTCCATACGCGGCGTGAATATCGCGGCTGGTGCCAGTGATTTCTTACAAGTCTTATACACTGTGGATGGGTAGCCACACGCTTCGATG
CCCGCGTTAACCATACACCGAGTTTCCATACGCGGCGTGAATATCGCGGCGTTGCATTTATAAATTGGCTGGACTGAGTACAGCTCATTGGGGTAGCCACACGCTTCGATG
CCCGCGTTAACCATACACCGAGTTTCCATACGCGGCGTGAATATCGCGGCAGGAACTTCCTTAGCTACGTAGGAAATAAAGTCGGTATGCCGGTAGCCACACGCTTCGATG
CCCGCGTTAACCATACACCGAGTTTCCATACGCGGCGTGAATATCGCGGCATTGTCAGAGGCCCCACTTGATATGAATGCTAAGTTACACGGTAGCCACACGCTTCGATG
CCCGCGTTAACCATACACCGAGTTTCCATACGCGGCGTGAATATCGCGGCAAATAAATGTTTAACGTCAAGTCATGGGACTCACTCAGCCTGGTAGCCACACGCTTCGATG
CCCGCGTTAACCATACACCGAGTTTCCATACGCGGCGTGAATATCGCGGCAGAGATTAATGGACGGATAAGAATTATGGGGAACTGTCCCAGGTAGCCACACGCTTCGATG
CCCGCGTTAACCATACACCGAGTTTCCATACGCGGCGTGAATATCGCGGCGTGGAGAGACTTACAAGATAAAATTCCATCTAGCGCATGGGGGTAGCCACACGCTTCGATG
CCCGCGTTAACCATACACCGAGTTTCCATACGCGGCGTGAATATCGCGGCTGAATCTGTGGAAACTTCCTCATGTAGGAGTGACATCTTCAGGTAGCCACACGCTTCGATG
CCCGCGTTAACCATACACCGAGTTTCCATACGCGGCGTGAATATCGCGGCTGTTTGGTCTTTTCAGCTTTTCACTAGTTCTGTGCAGATGAGGTAGCCACACGCTTCGATG
CCCGCGTTAACCATACACCGAGTTTCCATACGCGGCGTGAATATCGCGGCTAATCCATGTTGCTCAGGACCCATAGCTATACAAGTATGGAGGTAGCCACACGCTTCGATG
CCCGCGTTAACCATACACCGAGTTTCCATACGCGGCGTGAATATCGCGGCTGTGTGGTTGAGATAGTACAGTGCTAGATGGAAAAGTAGCAGGTAGCCACACGCTTCGATG
CCCGCGTTAACCATACACCGAGTTTCCATACGCGGCGTGAATATCGCGGCTCATTCTCAGTATGAAACCAGCCTCTTAGTGCTGAGAAACCGGTAGCCACACGCTTCGATG
CCCGCGTTAACCATACACCGAGTTTCCATACGCGGCGTGAATATCGCGGCAAAATCACTGGTCCTTATTACCTCTGTAAGTCCCTTCACGTGGTAGCCACACGCTTCGATG
CCCGCGTTAACCATACACCGAGTTTCCATACGCGGCGTGAATATCGCGGCTGTCAGTATCGAAAGCAGTAAGTAAGGCAGAGGTCAGTGGTAGCCACACGCTTCGATG
CCCGCGTTAACCATACACCGAGTTTCCATACGCGGCGTGAATATCGCGGCTTTTCAACAAATAGCATCCAGTTGGACTTAGCAAGTGGACAGGTAGCCACACGCTTCGATG
CCCGCGTTAACCATACACCGAGTTTCCATACGCGGCGTGAATATCGCGGCAAGCTCAATTTCTGGATTACTGAGGTCAGTTACATGCTTGTGGTAGCCACACGCTTCGATG
CCCGCGTTAACCATACACCGAGTTTCCATACGCGGCGTGAATATCGCGGCTGTGAAGGATTATATGGGTGATGAGTGGGAATTTCCTGTTGGGTAGCCACACGCTTCGATG
CCCGCGTTAACCATACACCGAGTTTCCATACGCGGCGTGAATATCGCGGCCTGGCCAGTGGCAGTTCACCTTGGCTGACTCAACACTATAGGTAGCCACACGCTTCGATG
CCCGCGTTAACCATACACCGAGTTTCCATACGCGGCGTGAATATCGCGGCTTAAGGGTGATGCTTTATTGCGGTTCTGAGACTTGAAAACTGGTAGCCACACGCTTCGATG
CCCGCGTTAACCATACACCGAGTTTCCATACGCGGCGTGAATATCGCGGCTAGTCTAGGTACTTACTGTATAGTGTAGCAGAGTGGCCACTGGTAGCCACACGCTTCGATG
CCCGCGTTAACCATACACCGAGTTTCCATACGCGGCGTGAATATCGCGGCACTGTTTCACTTTATGACAGCTCTCAGGAGATGTTCACTCTGGTAGCCACACGCTTCGATG
CCCGCGTTAACCATACACCGAGTTTCCATACGCGGCGTGAATATCGCGGCTCATACTATAGCAACGTGTAGGGATACGGTAGTTGGTGGGGTAGCCACACGCTTCGATG
CCCGCGTTAACCATACACCGAGTTTCCATACGCGGCGTGAATATCGCGGCTATCTGATACACAGGGGTATCTGAAACAGTTGAGCCTGGGGTAGCCACACGCTTCGATG
CCCGCGTTAACCATACACCGAGTTTCCATACGCGGCGTGAATATCGCGGCGAAAGACGACGGCAGCTGAGGAATCGACCAAGTGAGGTAGCCACACGCTTCGATG
CCCGCGTTAACCATACACCGAGTTTCCATACGCGGCGTGAATATCGCGGCAGAGCAGGGGCACTTTGAGAAGTGTCCCCATATCAGGTAGCCACACGCTTCGATG
CCCGCGTTAACCATACACCGAGTTTCCATACGCGGCGTGAATATCGCGGCTTCCTGGCGACCTGAGCATGTACTCATCTCTGTAGGGTAGCCACACGCTTCGATG
CCCGCGTTAACCATACACCGAGTTTCCATACGCGGCGTGAATATCGCGGCGCTGACCTGTTCAGGAGAAGAGCAGTGTGTGGTGCGGTAGCCACACGCTTCGATG
CCCGCGTTAACCATACACCGAGTTTCCATACGCGGCGTGAATATCGCGGCATCTTCACTAACATGCGAAACCATGTCTGATTTACTCCCAGGTAGCCACACGCTTCGATG
CCCGCGTTAACCATACACCGAGTTTCCATACGCGGCGTGAATATCGCGGCTCTCTTTGGCAGCGCTGTCTGTCATTATGGAATGCGGTAGCCACACGCTTCGATG
CCCGCGTTAACCATACACCGAGTTTCCATACGCGGCGTGAATATCGCGGCCCTCTGTTACTGAAATGCCCTTCCCTTTATCCTACTTTGGGGTAGCCACACGCTTCGATG
CCCGCGTTAACCATACACCGAGTTTCCATACGCGGCGTGAATATCGCGGCAACTTAATTCTGGTCCTTGAGAAGTTTCTTAGCTGGTCTGCGGTAGCCACACGCTTCGATG
CCCGCGTTAACCATACACCGAGTTTCCATACGCGGCGTGAATATCGCGGCCCGATTCCAGTGAGATTTCTCTTCTTGTTCATCTTTTCGGAGGTAGCCACACGCTTCGATG
CCCGCGTTAACCATACACCGAGTTTCCATACGCGGCGTGAATATCGCGGCTAGTCTGAGAATAAGGGACTAGAAGCTACCAAGAGCAGTGTGGTAGCCACACGCTTCGATG
CCCGCGTTAACCATACACCGAGTTTCCATACGCGGCGTGAATATCGCGGCATTTCTTTAAATTGTCATACTCAACAGCTGGGTGGACTGGAGGTAGCCACACGCTTCGATG
CCCGCGTTAACCATACACCGAGTTTCCATACGCGGCGTGAATATCGCGGCCTTTGTCATAGCATGTGTAGAGAGAGTCCTGGGCTGGGTAGCCACACGCTTCGATG
CCCGCGTTAACCATACACCGAGTTTCCATACGCGGCGTGAATATCGCGGCGCCCCAGTGCTACACAAGTCCATGTGAACCAGTGAGGTAGCCACACGCTTCGATG
CCCGCGTTAACCATACACCGAGTTTCCATACGCGGCGTGAATATCGCGGCGAGAGCTGACCAGGTTCTGGATGGTGGCTCAAGCTGGTAGCCACACGCTTCGATG
CCCGCGTTAACCATACACCGAGTTTCCATACGCGGCGTGAATATCGCGGCAACACTTACATGGTAAAGGAAGGGGTCTTACAGTTTGAAGCGGTAGCCACACGCTTCGATG
CCCGCGTTAACCATACACCGAGTTTCCATACGCGGCGTGAATATCGCGGCACAAACAACTTATCCAGTATACTGCCTTTCCACTTCTTGCAGGTAGCCACACGCTTCGATG
CCCGCGTTAACCATACACCGAGTTTCCATACGCGGCGTGAATATCGCGGCTTCCTGGATGGGAACTCTGCATCTGCTATTGAACAGGTAGCCACACGCTTCGATG
CCCGCGTTAACCATACACCGAGTTTCCATACGCGGCGTGAATATCGCGGCGGGGAGTACAACTGCATCGTCAGAAGTTGTGCCTTGGTAGCCACACGCTTCGATG
CCCGCGTTAACCATACACCGAGTTTCCATACGCGGCGTGAATATCGCGGCCTGTAGATAAACCCATAGAAGTCGATGAGCTCCTGGATAGCGGTAGCCACACGCTTCGATG
CCCGCGTTAACCATACACCGAGTTTCCATACGCGGCGTGAATATCGCGGCAGCCTGGATCCAGAACCGACCCAGAGTAAGCTTGTGGTAGCCACACGCTTCGATG
CCCGCGTTAACCATACACCGAGTTTCCATACGCGGCGTGAATATCGCGGCCCGCCTGGAACCATTGACTGAAGCGGAAGCTAGTGGGTAGCCACACGCTTCGATG
CCCGCGTTAACCATACACCGAGTTTCCATACGCGGCGTGAATATCGCGGCAAGCCACACTCTTCTATTTATGTGAACTTGCTCCTGCAGGTAGCCACACGCTTCGATG
CCCGCGTTAACCATACACCGAGTTTCCATACGCGGCGTGAATATCGCGGCGTGATATGCCGCTTTTAGATAGTTAAACTCCCAAGTGGACAGGTAGCCACACGCTTCGATG
CCCGCGTTAACCATACACCGAGTTTCCATACGCGGCGTGAATATCGCGGCAATCCGATACTGTGGAATCAAAGCACCTTTTGCTTTTCTCGGTAGCCACACGCTTCGATG
CCCGCGTTAACCATACACCGAGTTTCCATACGCGGCGTGAATATCGCGGCTAACCATACTCTCACATAGCTTTCAGATGCTACTCGACTGCGGTAGCCACACGCTTCGATG
CCCGCGTTAACCATACACCGAGTTTCCATACGCGGCGTGAATATCGCGGCTGTTGGTTCAGAGAAATTTATTCCTGTTAGCAGAAACGGCAGGTAGCCACACGCTTCGATG
CCCGCGTTAACCATACACCGAGTTTCCATACGCGGCGTGAATATCGCGGCAAGTGTACACGAGTACTCAGTCACTGATGTGGTACTAGCGGTAGCCACACGCTTCGATG
CCCGCGTTAACCATACACCGAGTTTCCATACGCGGCGTGAATATCGCGGCTGATGGATGTCGAGTACTATTGTTTGTTGAGTCGTCTTTGGGGTAGCCACACGCTTCGATG
CCCGCGTTAACCATACACCGAGTTTCCATACGCGGCGTGAATATCGCGGCACAATTATGCGATAAGGCATTTCCAGAATGCTTCTTTGGGGGTAGCCACACGCTTCGATG
CCCGCGTTAACCATACACCGAGTTTCCATACGCGGCGTGAATATCGCGGCAGTTTGCAGGAGAAATGAAGACTAGCATTCCTGACTTTTCTGGTAGCCACACGCTTCGATG
CCCGCGTTAACCATACACCGAGTTTCCATACGCGGCGTGAATATCGCGGCGACCTTCCTCACAGTCCTCCAGTCTGTATTTCTTCACTGGTAGCCACACGCTTCGATG
CCCGCGTTAACCATACACCGAGTTTCCATACGCGGCGTGAATATCGCGGCGGCTTGCTTCCTTCCTTGACTGGAGAAGTACACACGGTAGCCACACGCTTCGATG
CCCGCGTTAACCATACACCGAGTTTCCATACGCGGCGTGAATATCGCGGCAGGAACTGACTTGGCTTTCAAAATCAGCTTATAGGAGAGCGGTAGCCACACGCTTCGATG
CCCGCGTTAACCATACACCGAGTTTCCATACGCGGCGTGAATATCGCGGCAGGTTGGTCTGTTAAAGCTTTTAGTGCTCACTGGTAAAAGAGGTAGCCACACGCTTCGATG
CCCGCGTTAACCATACACCGAGTTTCCATACGCGGCGTGAATATCGCGGCTGGCTCTTGAGCATCAGTTTTGATTTTGCTATCACAAACAAGGTAGCCACACGCTTCGATG
CCCGCGTTAACCATACACCGAGTTTCCATACGCGGCGTGAATATCGCGGCTCAGAAAAGTACAGACATGTATAAAGTAACCCTGGGTGCCAGGTAGCCACACGCTTCGATG
CCCGCGTTAACCATACACCGAGTTTCCATACGCGGCGTGAATATCGCGGCTCAATCCAAGTCTGGGCCTGATTTGTTGAGAAGAGTGGTAGCCACACGCTTCGATG
CCCGCGTTAACCATACACCGAGTTTCCATACGCGGCGTGAATATCGCGGCCCCCGCACATAATTAAGTGTTGCTTTCATCTCTAGTTGCGGTAGCCACACGCTTCGATG
CCCGCGTTAACCATACACCGAGTTTCCATACGCGGCGTGAATATCGCGGCACATGTATTATATGCTGATTCAAGGGATGAATGGGCCACAGGTAGCCACACGCTTCGATG
CCCGCGTTAACCATACACCGAGTTTCCATACGCGGCGTGAATATCGCGGCAAGGGAGAATTGGGAACGTGGTACATATCCGTGGGGGTAGCCACACGCTTCGATG
CCCGCGTTAACCATACACCGAGTTTCCATACGCGGCGTGAATATCGCGGCTAAGTTGGTCACGGGTTAAAGTTTGGTTTGTAAAAGCAAGCGGTAGCCACACGCTTCGATG
CCCGCGTTAACCATACACCGAGTTTCCATACGCGGCGTGAATATCGCGGCTACAGACAAGCCATTTCCCATGTCATGACTTTTCACTAACCGGTAGCCACACGCTTCGATG
CCCGCGTTAACCATACACCGAGTTTCCATACGCGGCGTGAATATCGCGGCACTACTTAGCTTACACCCCATGTGTAATCATTCACCCAAGAGGTAGCCACACGCTTCGATG
CCCGCGTTAACCATACACCGAGTTTCCATACGCGGCGTGAATATCGCGGCCATCCACTGTCTAGGTTTGGCTGCTAGAAGCAGTTGGTAGCCACACGCTTCGATG
CCCGCGTTAACCATACACCGAGTTTCCATACGCGGCGTGAATATCGCGGCGTTCACTAGCTCCAGGTACTAACTCCAATGTCCTTCTCTGGTAGCCACACGCTTCGATG
CCCGCGTTAACCATACACCGAGTTTCCATACGCGGCGTGAATATCGCGGCTCCCATGTGGACAGACAGCATGTTCCCAGGAAACTGGTAGCCACACGCTTCGATG
CCCGCGTTAACCATACACCGAGTTTCCATACGCGGCGTGAATATCGCGGCTTAGAAGGTGGGAATGGGTGTGGGCAGACCATTGAGGTAGCCACACGCTTCGATG
CCCGCGTTAACCATACACCGAGTTTCCATACGCGGCGTGAATATCGCGGCAAAAGGCCTGTGGAAGGAAGAAAGCCACCTACATTGGTAGCCACACGCTTCGATG
CCCGCGTTAACCATACACCGAGTTTCCATACGCGGCGTGAATATCGCGGCACACAGCCATTCAGAATTGTGAAGCAGTATTAACACAGAGTGGTAGCCACACGCTTCGATG
CCCGCGTTAACCATACACCGAGTTTCCATACGCGGCGTGAATATCGCGGCAAGGCTGGAACATGAAGATGAACTGCTATAGTACATTTGCAGGTAGCCACACGCTTCGATG
CCCGCGTTAACCATACACCGAGTTTCCATACGCGGCGTGAATATCGCGGCAAAAGAAGAAAAGCATGCTGGACAGCAGCGATACAGGTAGCCACACGCTTCGATG
CCCGCGTTAACCATACACCGAGTTTCCATACGCGGCGTGAATATCGCGGCATGAGAACTGGACTAGACTTTATCTTAGTGCCTAACCCGAGGGTAGCCACACGCTTCGATG
CCCGCGTTAACCATACACCGAGTTTCCATACGCGGCGTGAATATCGCGGCTGTTTTATGTCCTGTAAGGTTTCCCATTTTGTTTGGGAAGCGGTAGCCACACGCTTCGATG
CCCGCGTTAACCATACACCGAGTTTCCATACGCGGCGTGAATATCGCGGCTTGCAAAACCTTGTCTAAATGCAGAATTGTTAACATCGCCAGGTAGCCACACGCTTCGATG
CCCGCGTTAACCATACACCGAGTTTCCATACGCGGCGTGAATATCGCGGCGGGGTGACGGCCATATTTTCTTACAGAGAAAACCGGGTAGCCACACGCTTCGATG
CCCGCGTTAACCATACACCGAGTTTCCATACGCGGCGTGAATATCGCGGCTGATCTAAGTACCTGCTTTAAACCCGTATTGCCAGTGACGGTAGCCACACGCTTCGATG
CCCGCGTTAACCATACACCGAGTTTCCATACGCGGCGTGAATATCGCGGCTTCCTGTGACGGCTCCTGTCTATTGCTTAGCTTCCGGTAGCCACACGCTTCGATG
CCCGCGTTAACCATACACCGAGTTTCCATACGCGGCGTGAATATCGCGGCCTCCACCTCCTGTACTGTTTTCCACTAACTATGGAACATCCGGTAGCCACACGCTTCGATG
CCCGCGTTAACCATACACCGAGTTTCCATACGCGGCGTGAATATCGCGGCACTTGTAGTCCTCTGTAAGGCAACAACAACACATCAAGTGGTAGCCACACGCTTCGATG
CCCGCGTTAACCATACACCGAGTTTCCATACGCGGCGTGAATATCGCGGCTGGGAATACTGTTACTGTCAAATAGACAATGGCCAAAGTGGGGTAGCCACACGCTTCGATG
CCCGCGTTAACCATACACCGAGTTTCCATACGCGGCGTGAATATCGCGGCGACTCATGCCAGACATCCCATTCAGTCAAAATCCCGGTAGCCACACGCTTCGATG
CCCGCGTTAACCATACACCGAGTTTCCATACGCGGCGTGAATATCGCGGCGATTTGTAAGAACAAGTGGTGCCACTAGTGTCCACACGGGTAGCCACACGCTTCGATG
CCCGCGTTAACCATACACCGAGTTTCCATACGCGGCGTGAATATCGCGGCTACAGCACAAGGCCAATCCAACTGGAAGAGATTTTCAGGTAGCCACACGCTTCGATG
CCCGCGTTAACCATACACCGAGTTTCCATACGCGGCGTGAATATCGCGGCCCCAGACTGCTGTCCACTGACTTTTCATCTCACGAGGTAGCCACACGCTTCGATG
CCCGCGTTAACCATACACCGAGTTTCCATACGCGGCGTGAATATCGCGGCGGTTAATGGCTTGTGTTACTAAGCTATCAAGCTACTAGGCCGGTAGCCACACGCTTCGATG
CCCGCGTTAACCATACACCGAGTTTCCATACGCGGCGTGAATATCGCGGCAAGCTTCCTTTGTATGGAGTTTGTGATAATGTGCAGTAGCTGGTAGCCACACGCTTCGATG
CCCGCGTTAACCATACACCGAGTTTCCATACGCGGCGTGAATATCGCGGCCCTGGAATCATGATGGTCCTGCCATACCCTCCATAGGTAGCCACACGCTTCGATG
CCCGCGTTAACCATACACCGAGTTTCCATACGCGGCGTGAATATCGCGGCCTGCTGCAGCAGATCTTTCACATAGTTCGAAGCAAGGTAGCCACACGCTTCGATG
CCCGCGTTAACCATACACCGAGTTTCCATACGCGGCGTGAATATCGCGGCTCTCATCTGACTATTCTGTACATGGTTGCAATGTTGATGGGGGTAGCCACACGCTTCGATG
CCCGCGTTAACCATACACCGAGTTTCCATACGCGGCGTGAATATCGCGGCGATTTGACAGATGGGGAAGGAACTAGATCCTAAAGTCAGCTGGTAGCCACACGCTTCGATG
CCCGCGTTAACCATACACCGAGTTTCCATACGCGGCGTGAATATCGCGGCTAACCTGTCCAACCATACAGGTGAATATCAACCTTGTGTTGGGTAGCCACACGCTTCGATG
CCCGCGTTAACCATACACCGAGTTTCCATACGCGGCGTGAATATCGCGGCAAATGGGCTTAGTGAAGTTTTCCATTTACGCTTCCTCAAGAGGTAGCCACACGCTTCGATG
CCCGCGTTAACCATACACCGAGTTTCCATACGCGGCGTGAATATCGCGGCTCATTCATACCTGTACCAATTGGTGAGGGTCATCATGATGGGTAGCCACACGCTTCGATG
CCCGCGTTAACCATACACCGAGTTTCCATACGCGGCGTGAATATCGCGGCTAAAGTGAAGCCAAGAAGAGCATGAAGTGAAAGAAGGAGTGGTAGCCACACGCTTCGATG
CCCGCGTTAACCATACACCGAGTTTCCATACGCGGCGTGAATATCGCGGCAACTGTACGTGACTCCATCCCTCTCGTTATCTACAGCGGTAGCCACACGCTTCGATG
CCCGCGTTAACCATACACCGAGTTTCCATACGCGGCGTGAATATCGCGGCTCGGTGGATGCCATCACCATCATCTAGTGATCCGTGGTAGCCACACGCTTCGATG
CCCGCGTTAACCATACACCGAGTTTCCATACGCGGCGTGAATATCGCGGCCACTTCTGCCATTCCCATCCTCTATCAATGTTGACTCAGGTAGCCACACGCTTCGATG
CCCGCGTTAACCATACACCGAGTTTCCATACGCGGCGTGAATATCGCGGCTTAGAGTCAGCTTATTAACCTGACTGTTGTTGGAGGTACGGGGTAGCCACACGCTTCGATG
CCCGCGTTAACCATACACCGAGTTTCCATACGCGGCGTGAATATCGCGGCAATGCACTTCCTGTAAAAGTGGATTCATAGCCTGTCTTACCGGTAGCCACACGCTTCGATG
CCCGCGTTAACCATACACCGAGTTTCCATACGCGGCGTGAATATCGCGGCACACACACAGCAGGAAAAGAACAAGTCCTATAATTCCTTGAGGTAGCCACACGCTTCGATG
CCCGCGTTAACCATACACCGAGTTTCCATACGCGGCGTGAATATCGCGGCGATGCCACCACTGAACAGACTGCCCGTCCTTTGGAATGGTAGCCACACGCTTCGATG
CCCGCGTTAACCATACACCGAGTTTCCATACGCGGCGTGAATATCGCGGCAGGCCTTGTGGTATTGAAGCCAATGATGCTCAGTAGGTAGCCACACGCTTCGATG
CCCGCGTTAACCATACACCGAGTTTCCATACGCGGCGTGAATATCGCGGCAAAACATACCTGGTTCATTGGTCATAGCAGACCATGTCAGGTAGCCACACGCTTCGATG
CCCGCGTTAACCATACACCGAGTTTCCATACGCGGCGTGAATATCGCGGCTGTGTAGACTGTAATTACTGACGACTGTAACAAGCCAGACCGGTAGCCACACGCTTCGATG
CCCGCGTTAACCATACACCGAGTTTCCATACGCGGCGTGAATATCGCGGCTTGGTTGTGATTCCTGGATCTTGGGCAGAATGGACGGTAGCCACACGCTTCGATG
CCCGCGTTAACCATACACCGAGTTTCCATACGCGGCGTGAATATCGCGGCATTACTGAGGCGCCAATGCAGAGGAGCATGTTGACGGTAGCCACACGCTTCGATG
CCCGCGTTAACCATACACCGAGTTTCCATACGCGGCGTGAATATCGCGGCACTGATGAACGCCTTGTTCTCTGCACAGCTGGCTGGGTAGCCACACGCTTCGATG
CCCGCGTTAACCATACACCGAGTTTCCATACGCGGCGTGAATATCGCGGCGGTGAGTGTAGTAGACAAAGAATAGCACGACGGCAGGTAGCCACACGCTTCGATG
CCCGCGTTAACCATACACCGAGTTTCCATACGCGGCGTGAATATCGCGGCTAAAGACAGCAAGTAATTCAGAGCTGTAGCTGACAGTAGGGGGTAGCCACACGCTTCGATG
CCCGCGTTAACCATACACCGAGTTTCCATACGCGGCGTGAATATCGCGGCAATTATACTACCAGAGACATCCCCTTAGCTGTTAGGCATCCGGTAGCCACACGCTTCGATG
CCCGCGTTAACCATACACCGAGTTTCCATACGCGGCGTGAATATCGCGGCTATAGTGTTCCAAAGTTCTTGTTTGAGCTGCGTATTGCTGCGGTAGCCACACGCTTCGATG
CCCGCGTTAACCATACACCGAGTTTCCATACGCGGCGTGAATATCGCGGCAAAGAGGGCTTTGAGCGTTGTTTTGGCTATTCAAGGGGTAGCCACACGCTTCGATG
CCCGCGTTAACCATACACCGAGTTTCCATACGCGGCGTGAATATCGCGGCGTCTCTGGATTCTTTACTGGTCCCTGGATAAATTCCCAGCGGTAGCCACACGCTTCGATG
CCCGCGTTAACCATACACCGAGTTTCCATACGCGGCGTGAATATCGCGGCACAAGTTGCTGATAGTCACTCATAAACCTTTACGGAAAGCCGGTAGCCACACGCTTCGATG
CCCGCGTTAACCATACACCGAGTTTCCATACGCGGCGTGAATATCGCGGCTAATTTGCTAGCAGCCTATTCTATTCTCCCCAACATTCACCGGTAGCCACACGCTTCGATG
CCCGCGTTAACCATACACCGAGTTTCCATACGCGGCGTGAATATCGCGGCAGAAACAAAAGCTTACCTGCATACCAACATCTTGAGTTCCCGGTAGCCACACGCTTCGATG
CCCGCGTTAACCATACACCGAGTTTCCATACGCGGCGTGAATATCGCGGCAAGTAAGACTAGTTGTATAAGGATGAAACAAAAGGCGCCCGGGTAGCCACACGCTTCGATG
CCCGCGTTAACCATACACCGAGTTTCCATACGCGGCGTGAATATCGCGGCTTTTAAAAGCGCCTCACCAGTTGTAAAAGTGCCTTCTGGTAGCCACACGCTTCGATG
CCCGCGTTAACCATACACCGAGTTTCCATACGCGGCGTGAATATCGCGGCGGGATGAAGAATGCGCCAATGATAATTGCAACTGCGGTAGCCACACGCTTCGATG
CCCGCGTTAACCATACACCGAGTTTCCATACGCGGCGTGAATATCGCGGCTAAGAACCCTAGAAACAACTCAAATAGCAGAGCTCTGAGGAGGTAGCCACACGCTTCGATG
CCCGCGTTAACCATACACCGAGTTTCCATACGCGGCGTGAATATCGCGGCATCATGTAGGCTACTGTAAAGACGGTCTTATGAAGACGTGCGGTAGCCACACGCTTCGATG
CCCGCGTTAACCATACACCGAGTTTCCATACGCGGCGTGAATATCGCGGCCATTTAAGAATATTGGCTTCACTTCAAAGCACTGAGCTGCAGGTAGCCACACGCTTCGATG
CCCGCGTTAACCATACACCGAGTTTCCATACGCGGCGTGAATATCGCGGCTCTAGGCTGTGGAAAACAATCATCTAGATAAGCAATGCCTGGGTAGCCACACGCTTCGATG
CCCGCGTTAACCATACACCGAGTTTCCATACGCGGCGTGAATATCGCGGCTTCAGTAATAATGGCTGCCTTGTGGATCTAGGAACTCAGAGGTAGCCACACGCTTCGATG
CCCGCGTTAACCATACACCGAGTTTCCATACGCGGCGTGAATATCGCGGCTATAATAGGACTGGCTCATCAAAAGCTAAAAGAAGGGGCACGGTAGCCACACGCTTCGATG
CCCGCGTTAACCATACACCGAGTTTCCATACGCGGCGTGAATATCGCGGCAGATGTTCTCTCCCATAATCAAAGCTTACCCATTGTGGACGGTAGCCACACGCTTCGATG
CCCGCGTTAACCATACACCGAGTTTCCATACGCGGCGTGAATATCGCGGCAGTAAAGAGAGGAGAAGATAGAACATGGCCAAACCAAAGCGGTAGCCACACGCTTCGATG
CCCGCGTTAACCATACACCGAGTTTCCATACGCGGCGTGAATATCGCGGCACAGGCGATACACAGCTTTGTAGCCAACCAGGATAGGTAGCCACACGCTTCGATG
CCCGCGTTAACCATACACCGAGTTTCCATACGCGGCGTGAATATCGCGGCTTACAGGGAACAACACCTTTCTCATTCTCACAGAACCCGGTAGCCACACGCTTCGATG
CCCGCGTTAACCATACACCGAGTTTCCATACGCGGCGTGAATATCGCGGCATTGTAATTGGGAATGTTGAGAAACAGCAGGGACTACTTCAGGTAGCCACACGCTTCGATG
CCCGCGTTAACCATACACCGAGTTTCCATACGCGGCGTGAATATCGCGGCTAATCAACTGGGGTAGAGAGGCACAGTAATACTACTGTTGCGGTAGCCACACGCTTCGATG
CCCGCGTTAACCATACACCGAGTTTCCATACGCGGCGTGAATATCGCGGCGATGGGGCCCAGGGCTTGATCTCCACCAACATACAGGTAGCCACACGCTTCGATG
CCCGCGTTAACCATACACCGAGTTTCCATACGCGGCGTGAATATCGCGGCTATTTCTCCCACGCCTAACTGCAGTACTCTAAGAATACTGCGGTAGCCACACGCTTCGATG
CCCGCGTTAACCATACACCGAGTTTCCATACGCGGCGTGAATATCGCGGCCTGCGAAAGAACATTTTCAGTGCCGCCATCATAAGAGGTAGCCACACGCTTCGATG
CCCGCGTTAACCATACACCGAGTTTCCATACGCGGCGTGAATATCGCGGCAACAAAAGCCTGACCTTATTCAGTTGTTCTTCCATTCCTGGGGTAGCCACACGCTTCGATG
CCCGCGTTAACCATACACCGAGTTTCCATACGCGGCGTGAATATCGCGGCAACATTACACAAGCTACACATACTCCGACGAGCAAGAGGTAGCCACACGCTTCGATG
CCCGCGTTAACCATACACCGAGTTTCCATACGCGGCGTGAATATCGCGGCAAAGTGCGTAGATCAATCTAGTCACAGTGGAGTTGTTCCGGTAGCCACACGCTTCGATG
CCCGCGTTAACCATACACCGAGTTTCCATACGCGGCGTGAATATCGCGGCCAAACACGGGGCACTGCCACACAAACACGGAATCTGGTAGCCACACGCTTCGATG
CCCGCGTTAACCATACACCGAGTTTCCATACGCGGCGTGAATATCGCGGCAAAGCTTAAAAGTGTTCGGCTCGCATACATTACCTACATGCGGTAGCCACACGCTTCGATG
CCCGCGTTAACCATACACCGAGTTTCCATACGCGGCGTGAATATCGCGGCAAAACGTGGGAACTAACCATCGGCAACCAAGACTTGGTAGCCACACGCTTCGATG
CCCGCGTTAACCATACACCGAGTTTCCATACGCGGCGTGAATATCGCGGCAGAAATGGAAGATTCATAAATAGCACAGCTCCTCAGCTCACGGTAGCCACACGCTTCGATG
CCCGCGTTAACCATACACCGAGTTTCCATACGCGGCGTGAATATCGCGGCCTCCAGGCCCACCTCCAAGATAAAGAGTACAGCCAGGTAGCCACACGCTTCGATG
CCCGCGTTAACCATACACCGAGTTTCCATACGCGGCGTGAATATCGCGGCGGGGATGATCCACCACAACCCTGAAGTGAATTGGTGGTAGCCACACGCTTCGATG
CCCGCGTTAACCATACACCGAGTTTCCATACGCGGCGTGAATATCGCGGCAATGAACTCCTTGCTGAACTATGAGTAGGGTTTTGACCAGGGTAGCCACACGCTTCGATG
CCCGCGTTAACCATACACCGAGTTTCCATACGCGGCGTGAATATCGCGGCTCAAGAAGGCAAAATTTAAGTATCCTCACAAGGGTTGTCCAGGTAGCCACACGCTTCGATG
CCCGCGTTAACCATACACCGAGTTTCCATACGCGGCGTGAATATCGCGGCTAACCTAGACTGAACTCCATCAGTTAGACCAGGGTATTCCAGGTAGCCACACGCTTCGATG
CCCGCGTTAACCATACACCGAGTTTCCATACGCGGCGTGAATATCGCGGCGCTCTGGGGAAAAGAACCACAGATATTCCCGGAAAGGTAGCCACACGCTTCGATG
CCCGCGTTAACCATACACCGAGTTTCCATACGCGGCGTGAATATCGCGGCAGCAAATGTAAGTGTTAAGACGAACACAAAGCAGCTGTACAGGTAGCCACACGCTTCGATG
CCCGCGTTAACCATACACCGAGTTTCCATACGCGGCGTGAATATCGCGGCCTTCATTTGAGCTAGAGAAACAAAAGCCAGAGAGGGAGGGGTAGCCACACGCTTCGATG
CCCGCGTTAACCATACACCGAGTTTCCATACGCGGCGTGAATATCGCGGCAACTGGAAAGAAGAAATGCAAGGTAGTGATTCTGGAAAGCAGGTAGCCACACGCTTCGATG
CCCGCGTTAACCATACACCGAGTTTCCATACGCGGCGTGAATATCGCGGCGATGGTGTCGACCCTAGGAGTTGCCCATCTTTCTAGGTAGCCACACGCTTCGATG
CCCGCGTTAACCATACACCGAGTTTCCATACGCGGCGTGAATATCGCGGCCCAAGTAGGCAAAACCAATCTGCAAGGTAACATGTACAAAGGTAGCCACACGCTTCGATG
CCCGCGTTAACCATACACCGAGTTTCCATACGCGGCGTGAATATCGCGGCCTGTTAACTACATTTTACACAGTCAAGACAGTGGAGGGAGCGGTAGCCACACGCTTCGATG
CCCGCGTTAACCATACACCGAGTTTCCATACGCGGCGTGAATATCGCGGCCTAGAGCATGGGAAGGAGACATGGAAGACGATTTAGAAGAGGTAGCCACACGCTTCGATG
CCCGCGTTAACCATACACCGAGTTTCCATACGCGGCGTGAATATCGCGGCACAAAGACATGGGTTTTCACATTTACACTGAGGAGCTTAGCGGTAGCCACACGCTTCGATG
CCCGCGTTAACCATACACCGAGTTTCCATACGCGGCGTGAATATCGCGGCCTCAGAACTGAAGAGAATAAAACAAGGCTCAGATGACCAGCGGTAGCCACACGCTTCGATG
CCCGCGTTAACCATACACCGAGTTTCCATACGCGGCGTGAATATCGCGGCACATAAAAGTAGACTTTATATGCAGGCAACACGTCACCACAGGTAGCCACACGCTTCGATG
CCCGCGTTAACCATACACCGAGTTTCCATACGCGGCGTGAATATCGCGGCCTAGACTCCCCAAATATCCTAACCAGACAGGAACCTGCGGTAGCCACACGCTTCGATG
CCCGCGTTAACCATACACCGAGTTTCCATACGCGGCGTGAATATCGCGGCAAGTTTTCTCTGGGTGCACCAATAGCCTCAGATGAGGTAGCCACACGCTTCGATG
CCCGCGTTAACCATACACCGAGTTTCCATACGCGGCGTGAATATCGCGGCATAAAGTCAAAGCTGACAAGTCCTACTAAACTGCCTGTGTCGGTAGCCACACGCTTCGATG
CCCGCGTTAACCATACACCGAGTTTCCATACGCGGCGTGAATATCGCGGCAAAATGGAGCAGAGCTTGGCAGTGAAACGGGTGCTGGTAGCCACACGCTTCGATG
CCCGCGTTAACCATACACCGAGTTTCCATACGCGGCGTGAATATCGCGGCTGCTGACCTTATATTGAGGAAAGATATGTTAGTGGCTGGCAGGTAGCCACACGCTTCGATG
CCCGCGTTAACCATACACCGAGTTTCCATACGCGGCGTGAATATCGCGGCAAGTTCCCAAGCAAGTAAGCATATTAAACTTGGGAGTTGGAGGTAGCCACACGCTTCGATG
CCCGCGTTAACCATACACCGAGTTTCCATACGCGGCGTGAATATCGCGGCAGGAGCACACTGAACAAAAGGTATGATTCAAACTTCACACCGGTAGCCACACGCTTCGATG
CCCGCGTTAACCATACACCGAGTTTCCATACGCGGCGTGAATATCGCGGCATGAACCTCCAGATGAGTCAGAAGAAAGGTGCATCAGGTAGCCACACGCTTCGATG
CCCGCGTTAACCATACACCGAGTTTCCATACGCGGCGTGAATATCGCGGCTATCCCTCTAACTCTATGGTCTCAATGGAATTGCTGTGTGCGGTAGCCACACGCTTCGATG
CCCGCGTTAACCATACACCGAGTTTCCATACGCGGCGTGAATATCGCGGCTTTTGCCTTCTGTATAAAGGGGTCAACAGACTCAATTAGGCGGTAGCCACACGCTTCGATG
CCCGCGTTAACCATACACCGAGTTTCCATACGCGGCGTGAATATCGCGGCTCTCCGAGGTCAAATTTCCTTATCCAACTGCAAATAGCAGGTAGCCACACGCTTCGATG
CCCGCGTTAACCATACACCGAGTTTCCATACGCGGCGTGAATATCGCGGCATAAACTGCTCTGCCAATGTTTTGTCTATTAGAGAACGGGGGGTAGCCACACGCTTCGATG
CCCGCGTTAACCATACACCGAGTTTCCATACGCGGCGTGAATATCGCGGCTCATCTGTGCCATCTGGTTTACGAAATCTTGCCACGGTAGCCACACGCTTCGATG
CCCGCGTTAACCATACACCGAGTTTCCATACGCGGCGTGAATATCGCGGCTGTTCTAGAGGATTGTACTGCCTCACGAAAATGCAACAGGTAGCCACACGCTTCGATG
CCCGCGTTAACCATACACCGAGTTTCCATACGCGGCGTGAATATCGCGGCTACCCTTCCTATAGCATCAACTTTCAGATTGCACGTTCATGGGTAGCCACACGCTTCGATG
CCCGCGTTAACCATACACCGAGTTTCCATACGCGGCGTGAATATCGCGGCAAAACCCGGTAAGACTACGTCGACACTTGTCGAGAGGTAGCCACACGCTTCGATG
CCCGCGTTAACCATACACCGAGTTTCCATACGCGGCGTGAATATCGCGGCGCTGCGTGTCAGAACAAAAGAGGCCTCCGGGAATGGGTAGCCACACGCTTCGATG
CCCGCGTTAACCATACACCGAGTTTCCATACGCGGCGTGAATATCGCGGCGAGGTCGCCGGAATCGGGGTGACAAGGAGAAACTCGGTAGCCACACGCTTCGATG
CCCGCGTTAACCATACACCGAGTTTCCATACGCGGCGTGAATATCGCGGCGCTCCCACGAGAGAGAAAGCCATTGCTCGGGAGACGGTAGCCACACGCTTCGATG
CCCGCGTTAACCATACACCGAGTTTCCATACGCGGCGTGAATATCGCGGCCGCGTGCCGACAAGATGGAGACAGCTTCTTTCGTCGGTAGCCACACGCTTCGATG
CCCGCGTTAACCATACACCGAGTTTCCATACGCGGCGTGAATATCGCGGCTTTTCTGGGCTTATTTACTGTCTGGCAGGCACTTCCGGTAGCCACACGCTTCGATG
CCCGCGTTAACCATACACCGAGTTTCCATACGCGGCGTGAATATCGCGGCCGAGAGGAAGGGCGTGGTCTTCAGCGATGCTAGATGGTAGCCACACGCTTCGATG
CCCGCGTTAACCATACACCGAGTTTCCATACGCGGCGTGAATATCGCGGCTTGTGGCTTCATGGAGTGGGCCTACTTTGCCAAGTGGTAGCCACACGCTTCGATG
CCCGCGTTAACCATACACCGAGTTTCCATACGCGGCGTGAATATCGCGGCAAAGAAGACTGTGTTAGGGAAGGCCTCTGTCATTGTGGTAGCCACACGCTTCGATG
CCCGCGTTAACCATACACCGAGTTTCCATACGCGGCGTGAATATCGCGGCTTTTGGTTCCTCTTGGGATTTAGCCATCTCATTTCCACTGGTAGCCACACGCTTCGATG
CCCGCGTTAACCATACACCGAGTTTCCATACGCGGCGTGAATATCGCGGCACAGCTATCCGGACATACAATTGACATCCTTGTTTTGATGTGGTAGCCACACGCTTCGATG
CCCGCGTTAACCATACACCGAGTTTCCATACGCGGCGTGAATATCGCGGCTTTGCCCTTGAAAACATTCCATGAGAAGAGTTTGGTACACAGGTAGCCACACGCTTCGATG
CCCGCGTTAACCATACACCGAGTTTCCATACGCGGCGTGAATATCGCGGCAAAACGCATATAGAGGGGTGGAGTAACCCTTATCAATCTGGGGTAGCCACACGCTTCGATG
CCCGCGTTAACCATACACCGAGTTTCCATACGCGGCGTGAATATCGCGGCCAGAACTACAACTGTTAACTAACACAGACCAAAGAGTGGGGGGTAGCCACACGCTTCGATG
CCCGCGTTAACCATACACCGAGTTTCCATACGCGGCGTGAATATCGCGGCTTGAAAACAGAAGATAATCAGCCTGTGTGTTTTGAGCATGCGGTAGCCACACGCTTCGATG
CCCGCGTTAACCATACACCGAGTTTCCATACGCGGCGTGAATATCGCGGCAAGTCTCTGGTATCCGTTCCCTAGTATTTGGAAGTTCAAGAGGTAGCCACACGCTTCGATG
CCCGCGTTAACCATACACCGAGTTTCCATACGCGGCGTGAATATCGCGGCACACACAGAGCTACAAAATGTTCAGTGAGTCCATTTGTAGTGGTAGCCACACGCTTCGATG
CCCGCGTTAACCATACACCGAGTTTCCATACGCGGCGTGAATATCGCGGCATATGGAAGACTGGGAACCATTGTAGTTACAAGAGTCCTGAGGTAGCCACACGCTTCGATG
CCCGCGTTAACCATACACCGAGTTTCCATACGCGGCGTGAATATCGCGGCAGAGCCCAACATTTCAAGACATAAACTATCACGTAGAGGCGGTAGCCACACGCTTCGATG
CCCGCGTTAACCATACACCGAGTTTCCATACGCGGCGTGAATATCGCGGCACCTCCTCTGATTGATAATGTGACCTCTATACTCTTTCGCCGGTAGCCACACGCTTCGATG
CCCGCGTTAACCATACACCGAGTTTCCATACGCGGCGTGAATATCGCGGCTTTTACAAGTGCAAATGCTAGCACCATATACAGGAGTCCAGGTAGCCACACGCTTCGATG
CCCGCGTTAACCATACACCGAGTTTCCATACGCGGCGTGAATATCGCGGCACTTTCTTCCCTACCAAAATTACCACTGTCTGTGATTTGCCGGTAGCCACACGCTTCGATG
CCCGCGTTAACCATACACCGAGTTTCCATACGCGGCGTGAATATCGCGGCAACCTAGGTTGGATACAGCCTCCACCTAATGGGTTGGTAGCCACACGCTTCGATG
CCCGCGTTAACCATACACCGAGTTTCCATACGCGGCGTGAATATCGCGGCGCGTCAGTTTCTCAGGTGATGTCTCCATGTTCCTTGGTAGCCACACGCTTCGATG
CCCGCGTTAACCATACACCGAGTTTCCATACGCGGCGTGAATATCGCGGCAGAGATTCTGCAATTATGTAGTAGCAGGGGAGAGACTGATGGGTAGCCACACGCTTCGATG
CCCGCGTTAACCATACACCGAGTTTCCATACGCGGCGTGAATATCGCGGCTTTATGCCTGCTCTCTTGTTAGAAATGAAAACAGCTAGCGTGGTAGCCACACGCTTCGATG
CCCGCGTTAACCATACACCGAGTTTCCATACGCGGCGTGAATATCGCGGCTAGCCAACAATCTATGCTGTTATAGCTTCAATTTGGTGCCAGGTAGCCACACGCTTCGATG
CCCGCGTTAACCATACACCGAGTTTCCATACGCGGCGTGAATATCGCGGCTTGTGCTTAAAATGAGCTTTCTCAAAGCACTCTTCTCCACTGGTAGCCACACGCTTCGATG
CCCGCGTTAACCATACACCGAGTTTCCATACGCGGCGTGAATATCGCGGCGATGTAAGATAGAAATTCCACCAGTGATGTGCTGGTAACCCGGTAGCCACACGCTTCGATG
CCCGCGTTAACCATACACCGAGTTTCCATACGCGGCGTGAATATCGCGGCTATTTAGCATGTAGTGAGCTGGAGACACTTCTGGTACATGCGGTAGCCACACGCTTCGATG
CCCGCGTTAACCATACACCGAGTTTCCATACGCGGCGTGAATATCGCGGCATGACAAATTATGTAGCCACACTAATCCTGAGGCTTTGCTGGTAGCCACACGCTTCGATG
CCCGCGTTAACCATACACCGAGTTTCCATACGCGGCGTGAATATCGCGGCACACCACTCACCAGATAGGTTTCTTTCTGAGACATCAATGTGGTAGCCACACGCTTCGATG
CCCGCGTTAACCATACACCGAGTTTCCATACGCGGCGTGAATATCGCGGCTTTAAGGAGTTGCACACTGAATAATTGAACACAGCAATGCAGGTAGCCACACGCTTCGATG
CCCGCGTTAACCATACACCGAGTTTCCATACGCGGCGTGAATATCGCGGCTTTTGACCCATGGACCATGCAGTCATTAGGCAATCGGTAGCCACACGCTTCGATG
CCCGCGTTAACCATACACCGAGTTTCCATACGCGGCGTGAATATCGCGGCTATGACTTTTGATCATAGGGTGGCATCAGAGAAGTCAAGGTGGTAGCCACACGCTTCGATG
CCCGCGTTAACCATACACCGAGTTTCCATACGCGGCGTGAATATCGCGGCGGGGCTGAGTCATAGGGCACTAGGGATGAACTTTTGGTAGCCACACGCTTCGATG
CCCGCGTTAACCATACACCGAGTTTCCATACGCGGCGTGAATATCGCGGCAATTGAGCCACCATGTAGAGTGTGGGTATAATGATTTGACCGGTAGCCACACGCTTCGATG
CCCGCGTTAACCATACACCGAGTTTCCATACGCGGCGTGAATATCGCGGCATGTGAACTTCTTGTGTTCCAGTTGTTTAAGTGTTGGAGGTGGTAGCCACACGCTTCGATG
CCCGCGTTAACCATACACCGAGTTTCCATACGCGGCGTGAATATCGCGGCAATACAAAAGTCGTTCTCCTTAGGTCTCATAATCCACCGGTGGTAGCCACACGCTTCGATG
CCCGCGTTAACCATACACCGAGTTTCCATACGCGGCGTGAATATCGCGGCAAGATAGTTTTGGGTTGTATGACCTAAGGAGAGAAAGGGCAGGTAGCCACACGCTTCGATG
CCCGCGTTAACCATACACCGAGTTTCCATACGCGGCGTGAATATCGCGGCTAGGTTTTCTTTTGCTGAAGACTAAGCCATTGTGTTCCACAGGTAGCCACACGCTTCGATG
CCCGCGTTAACCATACACCGAGTTTCCATACGCGGCGTGAATATCGCGGCTGCATAATCACAACGTAAATAATGACATAGGCTGAGGTGCAGGTAGCCACACGCTTCGATG
CCCGCGTTAACCATACACCGAGTTTCCATACGCGGCGTGAATATCGCGGCACTAAGGAAATTTCCAAAGCAGTTGACCTCTTAATGGCAGTGGTAGCCACACGCTTCGATG
CCCGCGTTAACCATACACCGAGTTTCCATACGCGGCGTGAATATCGCGGCTAGATAAAGTGTTTATGACTTCACGCCAGCAAGATGGTTCAGGTAGCCACACGCTTCGATG
CCCGCGTTAACCATACACCGAGTTTCCATACGCGGCGTGAATATCGCGGCCAGGTAAGGCCTCTTGCCACCGTGGCAACCTAAAAGGTAGCCACACGCTTCGATG
CCCGCGTTAACCATACACCGAGTTTCCATACGCGGCGTGAATATCGCGGCATGAAGCATGATATAAGAAGATCCAAGTTACCCCTTGCCCGGTAGCCACACGCTTCGATG
CCCGCGTTAACCATACACCGAGTTTCCATACGCGGCGTGAATATCGCGGCAGTAAACATACTGCTAATTCTCGTGCACGTTTCCATACCTCGGTAGCCACACGCTTCGATG
CCCGCGTTAACCATACACCGAGTTTCCATACGCGGCGTGAATATCGCGGCATTCCGTTGCCTGCAAATCTTGCGAATCCAATCATGGTAGCCACACGCTTCGATG
CCCGCGTTAACCATACACCGAGTTTCCATACGCGGCGTGAATATCGCGGCAAAGCTCTGATGTGAGTGTTCAAGGACTGTGGGAAGGTAGCCACACGCTTCGATG
CCCGCGTTAACCATACACCGAGTTTCCATACGCGGCGTGAATATCGCGGCATCTTTTCTCCCAATTTGTTCCTACTAGCTCTCCATGCAGGGTAGCCACACGCTTCGATG
CCCGCGTTAACCATACACCGAGTTTCCATACGCGGCGTGAATATCGCGGCTGGGAATGTGTCAAGCACATAGTTAAATATGGAAAGAGGCTGGTAGCCACACGCTTCGATG
CCCGCGTTAACCATACACCGAGTTTCCATACGCGGCGTGAATATCGCGGCAAAAGGATTGAAAGCATGTACACAGATTAGTGTCTGACCCAGGTAGCCACACGCTTCGATG
CCCGCGTTAACCATACACCGAGTTTCCATACGCGGCGTGAATATCGCGGCATGCTTATTTATGCAACAGGGTTTTCCCTTTCTTTGGTTCCGGTAGCCACACGCTTCGATG
CCCGCGTTAACCATACACCGAGTTTCCATACGCGGCGTGAATATCGCGGCAACAACTTTCTTCTACAATGAGAAAAGCCTTGTCCAGGTGCGGTAGCCACACGCTTCGATG
CCCGCGTTAACCATACACCGAGTTTCCATACGCGGCGTGAATATCGCGGCAGCCTCACTCTCCTGTTCCTTGCTTGCCACATTCTGGTAGCCACACGCTTCGATG
CCCGCGTTAACCATACACCGAGTTTCCATACGCGGCGTGAATATCGCGGCAACTGGACATAGGAAGCTCTGATAGCTTTCTTATGTGCACGGTAGCCACACGCTTCGATG
CCCGCGTTAACCATACACCGAGTTTCCATACGCGGCGTGAATATCGCGGCTTTCACACAGGCACAGCCTTGGAACAAACCAGGACGGTAGCCACACGCTTCGATG
CCCGCGTTAACCATACACCGAGTTTCCATACGCGGCGTGAATATCGCGGCCCCCTTTGGACCTACGGGAGCATTGCAAGAAGAATGGTAGCCACACGCTTCGATG
CCCGCGTTAACCATACACCGAGTTTCCATACGCGGCGTGAATATCGCGGCCATCAAACAGGCTCAGCTATTAGAAGCAGGTCTCCTGGTAGCCACACGCTTCGATG
CCCGCGTTAACCATACACCGAGTTTCCATACGCGGCGTGAATATCGCGGCTTAGGAGCCATTATAGCTATTATAGCTGGCATCCCACTTGGGGTAGCCACACGCTTCGATG
CCCGCGTTAACCATACACCGAGTTTCCATACGCGGCGTGAATATCGCGGCATCAGGAATGATGGAGACTTGATGGGTTTCAGATGAGTAGCGGTAGCCACACGCTTCGATG
CCCGCGTTAACCATACACCGAGTTTCCATACGCGGCGTGAATATCGCGGCAAATGTGCCCTGTGTTTACCCCAATAGCTTGCTGTGGTAGCCACACGCTTCGATG
CCCGCGTTAACCATACACCGAGTTTCCATACGCGGCGTGAATATCGCGGCTTGAGTGATGTTTTGGGTTAGATCTTCCAAGAAAAGGCTCAGGTAGCCACACGCTTCGATG
CCCGCGTTAACCATACACCGAGTTTCCATACGCGGCGTGAATATCGCGGCAGCTTAGTTTTCTCTCCAAGACCTAACAACTTGCTTTTGGGGGTAGCCACACGCTTCGATG
CCCGCGTTAACCATACACCGAGTTTCCATACGCGGCGTGAATATCGCGGCATACGTGTGTGTAGTTTTATGCGACACAAGTTTCATTGCTGGGTAGCCACACGCTTCGATG
CCCGCGTTAACCATACACCGAGTTTCCATACGCGGCGTGAATATCGCGGCTAAACTAGACTCAACTTGTAGACCCTGCTGTTACTGTCAGTGGTAGCCACACGCTTCGATG
CCCGCGTTAACCATACACCGAGTTTCCATACGCGGCGTGAATATCGCGGCGCATCAAAACCCACACTTTCCCCTTGAAGGAAAACAGGTAGCCACACGCTTCGATG
CCCGCGTTAACCATACACCGAGTTTCCATACGCGGCGTGAATATCGCGGCTCATTACGCTTGTAAGCACACCAATCGATATTTTCTGACCTGGTAGCCACACGCTTCGATG
CCCGCGTTAACCATACACCGAGTTTCCATACGCGGCGTGAATATCGCGGCATGCTTTACTTTGAAACACCCAAAAGTCTTGTTTCGATGGTGGTAGCCACACGCTTCGATG
CCCGCGTTAACCATACACCGAGTTTCCATACGCGGCGTGAATATCGCGGCTGCAGTAAACAGCTAGAAAAGCTAGATTCTTGGGAAGAAGCGGTAGCCACACGCTTCGATG
CCCGCGTTAACCATACACCGAGTTTCCATACGCGGCGTGAATATCGCGGCAGAATCATTTATCAAGGGCAAGTGCCAGGCTATAGTGAGGTAGCCACACGCTTCGATG
CCCGCGTTAACCATACACCGAGTTTCCATACGCGGCGTGAATATCGCGGCATGCACCTTGTTAGCTTACACATAAATGAAAATGCACTGGGGGTAGCCACACGCTTCGATG
CCCGCGTTAACCATACACCGAGTTTCCATACGCGGCGTGAATATCGCGGCTGATAGGATAGCTGGGAATGAAAAGAAGATTGAAGCTGCAGGGTAGCCACACGCTTCGATG
CCCGCGTTAACCATACACCGAGTTTCCATACGCGGCGTGAATATCGCGGCCTATCTGAAATTAGTAACAAAGCCAGAAAAGCACACGCAGCGGTAGCCACACGCTTCGATG
CCCGCGTTAACCATACACCGAGTTTCCATACGCGGCGTGAATATCGCGGCTGTGACAATGGGATATTATCTTGACACATGCTTTTCCTGGTGGTAGCCACACGCTTCGATG
CCCGCGTTAACCATACACCGAGTTTCCATACGCGGCGTGAATATCGCGGCGTGGCTCAACTGTCAGTACAGAGGCTACCTAGCATGGTAGCCACACGCTTCGATG
CCCGCGTTAACCATACACCGAGTTTCCATACGCGGCGTGAATATCGCGGCAGTGCAAATGCTTCAGTGTTGAGCAGATCTTGATCAGGGTAGCCACACGCTTCGATG
CCCGCGTTAACCATACACCGAGTTTCCATACGCGGCGTGAATATCGCGGCACATTCTCTAAGTTATAAGGACAACCAGCATACCGACAGGTGGTAGCCACACGCTTCGATG
CCCGCGTTAACCATACACCGAGTTTCCATACGCGGCGTGAATATCGCGGCTTAACATCTCCTTTCTTCAGGCTACATGAATTCCCCTACCAGGTAGCCACACGCTTCGATG
CCCGCGTTAACCATACACCGAGTTTCCATACGCGGCGTGAATATCGCGGCCCACAACAGGGTCCATGCAGGCAGTGCAAGTCTAGGGTAGCCACACGCTTCGATG
CCCGCGTTAACCATACACCGAGTTTCCATACGCGGCGTGAATATCGCGGCTTGCCAATCAGTAGTCAGAAATGGATATCTTGAGCCTGATGGGTAGCCACACGCTTCGATG
CCCGCGTTAACCATACACCGAGTTTCCATACGCGGCGTGAATATCGCGGCTTCTACTCTACAAAACATCAAGCATCTGTGAGGAATGGGTGGGTAGCCACACGCTTCGATG
CCCGCGTTAACCATACACCGAGTTTCCATACGCGGCGTGAATATCGCGGCAATACTCTATATACTGTGCTATGTGGGAGTGTGGGCTGTGGTAGCCACACGCTTCGATG
CCCGCGTTAACCATACACCGAGTTTCCATACGCGGCGTGAATATCGCGGCAGGGTGGGACAGGCATCCCTAGCATCCTAAAGGAGGGTAGCCACACGCTTCGATG
CCCGCGTTAACCATACACCGAGTTTCCATACGCGGCGTGAATATCGCGGCTAGTTCTAGCATGAGAGTCACAATCAGCCCTAGCAGAGGTAGCCACACGCTTCGATG
CCCGCGTTAACCATACACCGAGTTTCCATACGCGGCGTGAATATCGCGGCCACCAGCATGGAGGTGGGGAAAAGAAATGTTCTCAGGTAGCCACACGCTTCGATG
CCCGCGTTAACCATACACCGAGTTTCCATACGCGGCGTGAATATCGCGGCGTGATCAGAGTCCTACCAAGGTGGACTTCGGGTCAGGTAGCCACACGCTTCGATG
CCCGCGTTAACCATACACCGAGTTTCCATACGCGGCGTGAATATCGCGGCTTCCTGGATCATAATGTGCCTCTTACCTTTGCACAAAATGGGGTAGCCACACGCTTCGATG
CCCGCGTTAACCATACACCGAGTTTCCATACGCGGCGTGAATATCGCGGCATATGGTTCTTTCCAAGCACAAGGCCTGCTTTGTTGGTAGCCACACGCTTCGATG
CCCGCGTTAACCATACACCGAGTTTCCATACGCGGCGTGAATATCGCGGCAATACTATGGAGGAGAAGAAAATCATCTGGGACTGAAGGGTGGTAGCCACACGCTTCGATG
CCCGCGTTAACCATACACCGAGTTTCCATACGCGGCGTGAATATCGCGGCCAACATGTAGCTGTCCCTGTGCCAGTCTGCTTTGGGGTAGCCACACGCTTCGATG
CCCGCGTTAACCATACACCGAGTTTCCATACGCGGCGTGAATATCGCGGCGGTGTTAGGTACAGCCCTTTGCGGTTCTGAGAGCTGGTAGCCACACGCTTCGATG
CCCGCGTTAACCATACACCGAGTTTCCATACGCGGCGTGAATATCGCGGCATTGGGGCATTCTAAAGACTTCTACATCAAAAGCAGGAGTGGTAGCCACACGCTTCGATG
CCCGCGTTAACCATACACCGAGTTTCCATACGCGGCGTGAATATCGCGGCAAAATCTCTTGGCCACGGTGTCTATGACAAAGTCAAAGAGGTAGCCACACGCTTCGATG
CCCGCGTTAACCATACACCGAGTTTCCATACGCGGCGTGAATATCGCGGCATGGTTGTAAATGGTAGCTCAAATCAAGCACATTGAGCTGGGTAGCCACACGCTTCGATG
CCCGCGTTAACCATACACCGAGTTTCCATACGCGGCGTGAATATCGCGGCCACCCCTCCACTCTCCACCTCACTGAACACTTTTGGGTAGCCACACGCTTCGATG
CCCGCGTTAACCATACACCGAGTTTCCATACGCGGCGTGAATATCGCGGCAGAACAGCTGCTTCTTTAAATTGTACACAGCTTGATGGTCAGGTAGCCACACGCTTCGATG
CCCGCGTTAACCATACACCGAGTTTCCATACGCGGCGTGAATATCGCGGCACTCACAGCATCTTGTCAGCACACTGCTATTAACCAGGTAGCCACACGCTTCGATG
CCCGCGTTAACCATACACCGAGTTTCCATACGCGGCGTGAATATCGCGGCGAGGCACCAATTGAAAGCCAGAAATGCCTAAGGCTGGTAGCCACACGCTTCGATG
CCCGCGTTAACCATACACCGAGTTTCCATACGCGGCGTGAATATCGCGGCAGGAAAGTATTTAGGTCAGATAAACCAATGCAACTCTGGCAGGTAGCCACACGCTTCGATG
CCCGCGTTAACCATACACCGAGTTTCCATACGCGGCGTGAATATCGCGGCTTGTATCTGTACCAGGCTTTAACAAGCTGAAGTAAGTGGCGGTAGCCACACGCTTCGATG
CCCGCGTTAACCATACACCGAGTTTCCATACGCGGCGTGAATATCGCGGCAATCTGCAAAAGCAAACAAGTAATCCTAACCCAGGTAGTCTGGTAGCCACACGCTTCGATG
CCCGCGTTAACCATACACCGAGTTTCCATACGCGGCGTGAATATCGCGGCTTGGACCCAATATTAATTTTCTGCTCCCATGTGAGTCTTGGGGTAGCCACACGCTTCGATG
CCCGCGTTAACCATACACCGAGTTTCCATACGCGGCGTGAATATCGCGGCGGATGTGTTCTGGAACACTGAGTTGGTAGGCCAGAGGTAGCCACACGCTTCGATG
CCCGCGTTAACCATACACCGAGTTTCCATACGCGGCGTGAATATCGCGGCAAAACAGTGCAATGCACTGAGCCACAGGTATTTGCGGTAGCCACACGCTTCGATG
CCCGCGTTAACCATACACCGAGTTTCCATACGCGGCGTGAATATCGCGGCTACTGTGAACTCAAACACAGCTCTAGTAATCATGCTCTGGAGGTAGCCACACGCTTCGATG
CCCGCGTTAACCATACACCGAGTTTCCATACGCGGCGTGAATATCGCGGCCTTTCTCAAAAGACAGATGAGACGATGGGAGGCTAGATCGGGTAGCCACACGCTTCGATG
CCCGCGTTAACCATACACCGAGTTTCCATACGCGGCGTGAATATCGCGGCTTTTCTTATTTGAGAGAGGGAGGCATGCAAGGTGCGGTAGCCACACGCTTCGATG
CCCGCGTTAACCATACACCGAGTTTCCATACGCGGCGTGAATATCGCGGCATCTACCGTAACTGAGTAAGTCTCTACCAACCTCATGGCGGTAGCCACACGCTTCGATG
CCCGCGTTAACCATACACCGAGTTTCCATACGCGGCGTGAATATCGCGGCTATCTTGCTCTCTTAAATTGTGGGAAAGACATGCCATTCCTGGTAGCCACACGCTTCGATG
CCCGCGTTAACCATACACCGAGTTTCCATACGCGGCGTGAATATCGCGGCAACTGGCTTGAAGTAATGAGTACCAGAGGTCTATAATGGGCGGTAGCCACACGCTTCGATG
CCCGCGTTAACCATACACCGAGTTTCCATACGCGGCGTGAATATCGCGGCTTCCAGAAACACATGGAGGTGTGGGAGGAATGACTGGTAGCCACACGCTTCGATG
CCCGCGTTAACCATACACCGAGTTTCCATACGCGGCGTGAATATCGCGGCTTAAAAGAGCATTCAGTCTCTTCAATTACATGTGCCAACGCGGTAGCCACACGCTTCGATG
CCCGCGTTAACCATACACCGAGTTTCCATACGCGGCGTGAATATCGCGGCCATTCCAACTGTCTTGGTGATCAGGGAAAGCTCTCAGGTAGCCACACGCTTCGATG
CCCGCGTTAACCATACACCGAGTTTCCATACGCGGCGTGAATATCGCGGCGAGAAACTGACCTTTATTTCAGTTGTGCTCCCAGCCGGTAGCCACACGCTTCGATG
CCCGCGTTAACCATACACCGAGTTTCCATACGCGGCGTGAATATCGCGGCTCCTAGTTCCCATCAAACCAGCTCTGATGTTACCGGGTAGCCACACGCTTCGATG
CCCGCGTTAACCATACACCGAGTTTCCATACGCGGCGTGAATATCGCGGCATAGCCAAGATGCTCATTCACCAGGCTCTGGAATCGGTAGCCACACGCTTCGATG
CCCGCGTTAACCATACACCGAGTTTCCATACGCGGCGTGAATATCGCGGCATTTATGAGTTACCTGAGCAGTTTGATGATGCCTCTGGTGGTAGCCACACGCTTCGATG
CCCGCGTTAACCATACACCGAGTTTCCATACGCGGCGTGAATATCGCGGCTACAGGTCTTTGAAACAGCACGTTTGCTAGTCCTTGCGGTAGCCACACGCTTCGATG
CCCGCGTTAACCATACACCGAGTTTCCATACGCGGCGTGAATATCGCGGCTTGGTAGTATGGAGAAGTAAATGAACAAGGGCTTGAGGTTGGGTAGCCACACGCTTCGATG
CCCGCGTTAACCATACACCGAGTTTCCATACGCGGCGTGAATATCGCGGCAATGGCTTCGTACACTCCAGTTCCCTCTTTTGCTAGGTAGCCACACGCTTCGATG
CCCGCGTTAACCATACACCGAGTTTCCATACGCGGCGTGAATATCGCGGCATAATGCTGAGTAACATTGGAGACGCTGAGTAACATTGGAGGGTAGCCACACGCTTCGATG
CCCGCGTTAACCATACACCGAGTTTCCATACGCGGCGTGAATATCGCGGCAAAGACTCTCTGGCACCCATTGAGAAAACTCTGGAGGTAGCCACACGCTTCGATG
CCCGCGTTAACCATACACCGAGTTTCCATACGCGGCGTGAATATCGCGGCTATCATCACTGAAGGCATACTTTGTCATTTACGCCTCAGACGGTAGCCACACGCTTCGATG
CCCGCGTTAACCATACACCGAGTTTCCATACGCGGCGTGAATATCGCGGCAAAATGTCCATGGCCTGTTTTAGCTGCTCAGGGATGGTAGCCACACGCTTCGATG
CCCGCGTTAACCATACACCGAGTTTCCATACGCGGCGTGAATATCGCGGCTTCTACAATGCTTCTTCAATAATACTGTCTTCTGCAGGCCCGGTAGCCACACGCTTCGATG
CCCGCGTTAACCATACACCGAGTTTCCATACGCGGCGTGAATATCGCGGCTTTATTTGCACAGCTTGCTCTTTCTGTTGCATTTAAAGGCAGGTAGCCACACGCTTCGATG
CCCGCGTTAACCATACACCGAGTTTCCATACGCGGCGTGAATATCGCGGCGAGCATGGGTTTTATAAAATGCAAGCATTCTAAGGCCCGGGTAGCCACACGCTTCGATG
CCCGCGTTAACCATACACCGAGTTTCCATACGCGGCGTGAATATCGCGGCGATTTGTGTAGGTATTATTCCTGTCAGCCAATGACTAGGCGGGTAGCCACACGCTTCGATG
CCCGCGTTAACCATACACCGAGTTTCCATACGCGGCGTGAATATCGCGGCATAAAGGCAAGGTTTTGTTTGAGAAAGTAGAGCAGCTGAGCGGTAGCCACACGCTTCGATG
CCCGCGTTAACCATACACCGAGTTTCCATACGCGGCGTGAATATCGCGGCTAGATGCTCAAATTTCACCTGGAAACTGCATGTTCTTGTGGGGTAGCCACACGCTTCGATG
CCCGCGTTAACCATACACCGAGTTTCCATACGCGGCGTGAATATCGCGGCAAAAGGTGGATTTGTTTAAGTCACTGTTTGATGTGTGCCAGGTAGCCACACGCTTCGATG
CCCGCGTTAACCATACACCGAGTTTCCATACGCGGCGTGAATATCGCGGCAAAAGTCACCTTATCCCCTTGTCTCCATTGCATTTGGCGGTAGCCACACGCTTCGATG
CCCGCGTTAACCATACACCGAGTTTCCATACGCGGCGTGAATATCGCGGCACCTGCCACCCACTGTTATATATATTTACACTGTTGGAGGAGGTAGCCACACGCTTCGATG
CCCGCGTTAACCATACACCGAGTTTCCATACGCGGCGTGAATATCGCGGCTGTAGAATATTTAACCTAGTTGTCCACTCCACAACCCCACAGGTAGCCACACGCTTCGATG
CCCGCGTTAACCATACACCGAGTTTCCATACGCGGCGTGAATATCGCGGCTTAAAGTGACTGGCCTAACCTACTTTTCTAGGTTGGAGACTGGTAGCCACACGCTTCGATG
CCCGCGTTAACCATACACCGAGTTTCCATACGCGGCGTGAATATCGCGGCGATCTGGAAGCTTCCTCCATCCTCGGATGACAGCTGGTAGCCACACGCTTCGATG
CCCGCGTTAACCATACACCGAGTTTCCATACGCGGCGTGAATATCGCGGCACATGTGGGATTCCTAGTCTCACCTTTGCTACAGTGGGTAGCCACACGCTTCGATG
CCCGCGTTAACCATACACCGAGTTTCCATACGCGGCGTGAATATCGCGGCACCTTTCATCTCAGGAATAAAGCCATCTGCCTCTGAGGGTAGCCACACGCTTCGATG
CCCGCGTTAACCATACACCGAGTTTCCATACGCGGCGTGAATATCGCGGCCCCCTCACTGCTCCACTGAGACAGGGTTGCTATGGGGTAGCCACACGCTTCGATG
CCCGCGTTAACCATACACCGAGTTTCCATACGCGGCGTGAATATCGCGGCGCTTGGCTAACATCCCCGGAGCACATCCTAACCTTGGTAGCCACACGCTTCGATG
CCCGCGTTAACCATACACCGAGTTTCCATACGCGGCGTGAATATCGCGGCAGAGTGCAACAAGCTCTGTAGTATATTATACAGCAGAGCCCGGTAGCCACACGCTTCGATG
CCCGCGTTAACCATACACCGAGTTTCCATACGCGGCGTGAATATCGCGGCATATAATAGGCCCCAAATGCTATCACCAAGAGCAAGGTGGTAGCCACACGCTTCGATG
CCCGCGTTAACCATACACCGAGTTTCCATACGCGGCGTGAATATCGCGGCACCCTTAGTAAAATCATTGCAGACAGAGGTGAGAATCACACGGTAGCCACACGCTTCGATG
CCCGCGTTAACCATACACCGAGTTTCCATACGCGGCGTGAATATCGCGGCAAGGGCACTTACACATTACAAATAGCTCACTTCCTTTTCCTGGTAGCCACACGCTTCGATG
CCCGCGTTAACCATACACCGAGTTTCCATACGCGGCGTGAATATCGCGGCGCTGAGATCAATTTCACAAGTTGACTCCGTTGATTTCTTGCGGTAGCCACACGCTTCGATG
CCCGCGTTAACCATACACCGAGTTTCCATACGCGGCGTGAATATCGCGGCATATTTAAAACTTTCCTTCTCTGTCAGGGGAGATGGCCTGGGTAGCCACACGCTTCGATG
CCCGCGTTAACCATACACCGAGTTTCCATACGCGGCGTGAATATCGCGGCCCACACACAACAGCAATACAGTCTGCAGTTGTTCTGGTAGCCACACGCTTCGATG
CCCGCGTTAACCATACACCGAGTTTCCATACGCGGCGTGAATATCGCGGCTGTACACATTAGCTCCTGTTAGAGACTATGCAATCAGAGGGGGTAGCCACACGCTTCGATG
CCCGCGTTAACCATACACCGAGTTTCCATACGCGGCGTGAATATCGCGGCTAAGATGCACAGTTCCATCACTTAACTTTGGAGAGACAACCGGTAGCCACACGCTTCGATG
CCCGCGTTAACCATACACCGAGTTTCCATACGCGGCGTGAATATCGCGGCAACATTTATCATGTACTGTCCATTACAGTGGCCAAGAACCAGGTAGCCACACGCTTCGATG
CCCGCGTTAACCATACACCGAGTTTCCATACGCGGCGTGAATATCGCGGCATACATACTGTTTCATCAGTACAAGCAGCAGCATTGACAGTGGTAGCCACACGCTTCGATG
CCCGCGTTAACCATACACCGAGTTTCCATACGCGGCGTGAATATCGCGGCAGATGCAGATGACTCCATATTTATCTTTGCTGTACTGGCACGGTAGCCACACGCTTCGATG
CCCGCGTTAACCATACACCGAGTTTCCATACGCGGCGTGAATATCGCGGCAACACATACACATGGGGAAGAAGACATTAAAATGAGCTGGGGGTAGCCACACGCTTCGATG
CCCGCGTTAACCATACACCGAGTTTCCATACGCGGCGTGAATATCGCGGCTACTCTGTAGGTATCCAGTGGGTCACAGAGACTACCAGGTAGCCACACGCTTCGATG
CCCGCGTTAACCATACACCGAGTTTCCATACGCGGCGTGAATATCGCGGCACAGCTATCAGTTTCTAATACCTAACAGCAGGAGCAACTCTGGTAGCCACACGCTTCGATG
CCCGCGTTAACCATACACCGAGTTTCCATACGCGGCGTGAATATCGCGGCGTCACTGAGCCAGGAGGGGCTTCTTTAAACTCTTTGGTAGCCACACGCTTCGATG
CCCGCGTTAACCATACACCGAGTTTCCATACGCGGCGTGAATATCGCGGCTTGCATCTTGGGAGATTCCAACAGCTGGCTGCTTTGGTAGCCACACGCTTCGATG
CCCGCGTTAACCATACACCGAGTTTCCATACGCGGCGTGAATATCGCGGCAAAACCTGCTTTACATGCAGCTGGGAGGAATGACAGGTAGCCACACGCTTCGATG
CCCGCGTTAACCATACACCGAGTTTCCATACGCGGCGTGAATATCGCGGCAAATCTAGAACTTTCTCCCAGAAGCCTTTTCTGCCAAGAGGTAGCCACACGCTTCGATG
CCCGCGTTAACCATACACCGAGTTTCCATACGCGGCGTGAATATCGCGGCGACAAGCTATCTGTAAGCCAGGACTCAAGCAACACTGGTAGCCACACGCTTCGATG
CCCGCGTTAACCATACACCGAGTTTCCATACGCGGCGTGAATATCGCGGCATGCAAATCACATGACATTCTTTCCTAGAGATTTCCCTGCAGGTAGCCACACGCTTCGATG
CCCGCGTTAACCATACACCGAGTTTCCATACGCGGCGTGAATATCGCGGCAATCTGCTCTCTTCTCCAGCCACATCCCGATTTCTGGTAGCCACACGCTTCGATG
CCCGCGTTAACCATACACCGAGTTTCCATACGCGGCGTGAATATCGCGGCAATAAGTGAACTTAACTTTCCTCCTGTCAACCTGCTCCTGGGTAGCCACACGCTTCGATG
CCCGCGTTAACCATACACCGAGTTTCCATACGCGGCGTGAATATCGCGGCTTTTCTCCTTGTCTTTTGAGGTCCCACTCAAACCTCAGGTAGCCACACGCTTCGATG
CCCGCGTTAACCATACACCGAGTTTCCATACGCGGCGTGAATATCGCGGCTCCATGTCTCTCCTTTCTCCAGACTTATTCATTGGATGTCCGGTAGCCACACGCTTCGATG
CCCGCGTTAACCATACACCGAGTTTCCATACGCGGCGTGAATATCGCGGCAATTGATCCTGTCCTGCACACATCCAAATTAATGAGGATGAGGTAGCCACACGCTTCGATG
CCCGCGTTAACCATACACCGAGTTTCCATACGCGGCGTGAATATCGCGGCAAAAGTTTGAGGCACGCACTGCAGGGTGGGAAGATGGTAGCCACACGCTTCGATG
CCCGCGTTAACCATACACCGAGTTTCCATACGCGGCGTGAATATCGCGGCATTGTGAATTCTCTGGTTGATGCCCTCCTAAACTGAACTGGTAGCCACACGCTTCGATG
CCCGCGTTAACCATACACCGAGTTTCCATACGCGGCGTGAATATCGCGGCCAGATGAGGCCAATTCAAAGGTTTGATTGAAATCTGGCCGGTAGCCACACGCTTCGATG
CCCGCGTTAACCATACACCGAGTTTCCATACGCGGCGTGAATATCGCGGCCTTGGAGGCAGGCAATGCTGTGTCTAGTTAGGGTGGGTAGCCACACGCTTCGATG
CCCGCGTTAACCATACACCGAGTTTCCATACGCGGCGTGAATATCGCGGCCTGGCCAGAGTAGGAAGTGGGCTGGAAGAAGGGTGGGTAGCCACACGCTTCGATG
CCCGCGTTAACCATACACCGAGTTTCCATACGCGGCGTGAATATCGCGGCGGGAGGTGGGTCTCTCTTCAGATGGTCCCTGTGGTTGGTAGCCACACGCTTCGATG
CCCGCGTTAACCATACACCGAGTTTCCATACGCGGCGTGAATATCGCGGCCACACAGTCTGTCTTTGTGGCTATGTACCTGCCTGGGTAGCCACACGCTTCGATG
CCCGCGTTAACCATACACCGAGTTTCCATACGCGGCGTGAATATCGCGGCCTGATATGGACCAGGGAAGAAATCAGGCTGGAAGAGGTAGCCACACGCTTCGATG
CCCGCGTTAACCATACACCGAGTTTCCATACGCGGCGTGAATATCGCGGCGGGCCCCGTGGTTTTCCCAGTTTGAGTGGGAATTTGGTAGCCACACGCTTCGATG
CCCGCGTTAACCATACACCGAGTTTCCATACGCGGCGTGAATATCGCGGCGGGTGAGAGTCTCACCTATTTCTTTGATTTCTGCAGACTTCGGTAGCCACACGCTTCGATG
CCCGCGTTAACCATACACCGAGTTTCCATACGCGGCGTGAATATCGCGGCCTGGGAGGAACATTGGTTGTTGGTGTGGGTGGGTAGGTAGCCACACGCTTCGATG
CCCGCGTTAACCATACACCGAGTTTCCATACGCGGCGTGAATATCGCGGCTCTGGCTGCTGATCTACCCCAGGTAGCATGTGAAGGGTAGCCACACGCTTCGATG
CCCGCGTTAACCATACACCGAGTTTCCATACGCGGCGTGAATATCGCGGCCTTAAAGGATTTGAATTGGAGGCTAGGAGTGTGGCTGCGGTAGCCACACGCTTCGATG
CCCGCGTTAACCATACACCGAGTTTCCATACGCGGCGTGAATATCGCGGCTTGTTAACAGGAGAATCTGGACATAGAAGAACAGTCCCAGGGGTAGCCACACGCTTCGATG
CCCGCGTTAACCATACACCGAGTTTCCATACGCGGCGTGAATATCGCGGCTAGGACAATGGTTTAGGCTAATAAGGACTGGATCAGCAACAGGTAGCCACACGCTTCGATG
CCCGCGTTAACCATACACCGAGTTTCCATACGCGGCGTGAATATCGCGGCTTAGTGAGATTGACATCAGCTTTCAAGGGATCTGAAACTGCGGTAGCCACACGCTTCGATG
CCCGCGTTAACCATACACCGAGTTTCCATACGCGGCGTGAATATCGCGGCAGCTGGCATGCTTTCTGCATCCGAATTTAGCTGCTGGTAGCCACACGCTTCGATG
CCCGCGTTAACCATACACCGAGTTTCCATACGCGGCGTGAATATCGCGGCGCTGAGCTCAGTGACACGGGTGCTGCTTAGACCATGGTAGCCACACGCTTCGATG
CCCGCGTTAACCATACACCGAGTTTCCATACGCGGCGTGAATATCGCGGCGGCAAATAAAGCAATGCCTCGCCAGATCCCTAGCCGGTAGCCACACGCTTCGATG
CCCGCGTTAACCATACACCGAGTTTCCATACGCGGCGTGAATATCGCGGCAGTGAGTTGTCTGTCCAGATATACGATTCAGTCACTCAACTGGTAGCCACACGCTTCGATG
CCCGCGTTAACCATACACCGAGTTTCCATACGCGGCGTGAATATCGCGGCTTAATAAATAAGGGGCAGAAAGGAGAGAGGATGGAACTGGAGGTAGCCACACGCTTCGATG
CCCGCGTTAACCATACACCGAGTTTCCATACGCGGCGTGAATATCGCGGCAGTATGTATGGGAAGCACATAGCAAACAACATGAGAGAGCGGTAGCCACACGCTTCGATG
CCCGCGTTAACCATACACCGAGTTTCCATACGCGGCGTGAATATCGCGGCTGTTAGTGTGTTTCCGGGTCTCCATGAGAAGACAGGGTAGCCACACGCTTCGATG
CCCGCGTTAACCATACACCGAGTTTCCATACGCGGCGTGAATATCGCGGCCAGGCTCAGAAGATGCTTGGATTTGTGAATTGAAGCAGGTAGCCACACGCTTCGATG
CCCGCGTTAACCATACACCGAGTTTCCATACGCGGCGTGAATATCGCGGCTGGAGATAGAAACCGTTAGCAGCTGACCAGTGCTGGGTAGCCACACGCTTCGATG
CCCGCGTTAACCATACACCGAGTTTCCATACGCGGCGTGAATATCGCGGCGAGGATTGGACATCACAGCTGCTGTTGTATCAGGAGGTAGCCACACGCTTCGATG
CCCGCGTTAACCATACACCGAGTTTCCATACGCGGCGTGAATATCGCGGCATCAGCCATAAACACAAGAGTAGCCTGGGCTTAGCGGTAGCCACACGCTTCGATG
CCCGCGTTAACCATACACCGAGTTTCCATACGCGGCGTGAATATCGCGGCTCATCACAAATGTAGGTATCTAGAAGGTTCATGCTACGCCTGGTAGCCACACGCTTCGATG
CCCGCGTTAACCATACACCGAGTTTCCATACGCGGCGTGAATATCGCGGCATGATGGATCCAGGAAGCATAACACGGTGTCCTGGGGTAGCCACACGCTTCGATG
CCCGCGTTAACCATACACCGAGTTTCCATACGCGGCGTGAATATCGCGGCTAAAACCTGCCGTGAATCATTGAACAATTGGGAGAGTTAGGGGTAGCCACACGCTTCGATG
CCCGCGTTAACCATACACCGAGTTTCCATACGCGGCGTGAATATCGCGGCACTGAACTGAAATGGAGTTGATTTCTGAAGCGACGTAGTGGTAGCCACACGCTTCGATG
CCCGCGTTAACCATACACCGAGTTTCCATACGCGGCGTGAATATCGCGGCTTACTAAAAGCTTAGACTGCCTTAAAAGCATGTCCCAGTGTGGTAGCCACACGCTTCGATG
CCCGCGTTAACCATACACCGAGTTTCCATACGCGGCGTGAATATCGCGGCGGGCAGCAGAGAGCCACAGTGCAGGAGCGATATATGGTAGCCACACGCTTCGATG
CCCGCGTTAACCATACACCGAGTTTCCATACGCGGCGTGAATATCGCGGCGTGACCAAGTCAGTTGAGTCTTGGACATCCAGATCAGGTAGCCACACGCTTCGATG
CCCGCGTTAACCATACACCGAGTTTCCATACGCGGCGTGAATATCGCGGCATAGTTTCACTTGTTGGTGCTAAGAAGCAGACGCTTGGGGTAGCCACACGCTTCGATG
CCCGCGTTAACCATACACCGAGTTTCCATACGCGGCGTGAATATCGCGGCAGTAAGCACTGGATAATTACCAATTGTTTATGGGCAGTGCTGGTAGCCACACGCTTCGATG
CCCGCGTTAACCATACACCGAGTTTCCATACGCGGCGTGAATATCGCGGCACCAAACAAATGTAAACAGAGTGAAATAAGCAGGTTGCAGGGGTAGCCACACGCTTCGATG
CCCGCGTTAACCATACACCGAGTTTCCATACGCGGCGTGAATATCGCGGCTTCAGGGACATCCTGAGCTCACTGTGCAGTCTGAGGGTAGCCACACGCTTCGATG
CCCGCGTTAACCATACACCGAGTTTCCATACGCGGCGTGAATATCGCGGCCCTTTAGGATCCACAGTGACTCTGGACTCCTCAGCGGTAGCCACACGCTTCGATG
CCCGCGTTAACCATACACCGAGTTTCCATACGCGGCGTGAATATCGCGGCGTTCACATCAGACACAGTCAGGACAAAAGGGAGCTGGTAGCCACACGCTTCGATG
CCCGCGTTAACCATACACCGAGTTTCCATACGCGGCGTGAATATCGCGGCGCAAGCAAACATGCATCTTTAGGGAACTGAATAGAGAATGCGGTAGCCACACGCTTCGATG
CCCGCGTTAACCATACACCGAGTTTCCATACGCGGCGTGAATATCGCGGCCAGCCAGTGGCACCAGATGGTGTCTGATTGCGATGGGTAGCCACACGCTTCGATG
CCCGCGTTAACCATACACCGAGTTTCCATACGCGGCGTGAATATCGCGGCATGGGGCAAGAATGTTAACTATTCTCTAATACACGCTGCAGGTAGCCACACGCTTCGATG
CCCGCGTTAACCATACACCGAGTTTCCATACGCGGCGTGAATATCGCGGCGTGTGGAGAAACAAGAGAATGGTCTAAGCCACAAGACTGGTAGCCACACGCTTCGATG
CCCGCGTTAACCATACACCGAGTTTCCATACGCGGCGTGAATATCGCGGCATTCAGGAACATATTGCAAAGGAATAGAGAAGAGTTGCCGCGGTAGCCACACGCTTCGATG
CCCGCGTTAACCATACACCGAGTTTCCATACGCGGCGTGAATATCGCGGCTTAAATGTCCTAGAATGTCCTCCGTGAAAAGCCCATTTAGGGGTAGCCACACGCTTCGATG
CCCGCGTTAACCATACACCGAGTTTCCATACGCGGCGTGAATATCGCGGCCTTAAAGAATGGAACTCAGCCTAAGTCCTAAGACACATGGCGGTAGCCACACGCTTCGATG
CCCGCGTTAACCATACACCGAGTTTCCATACGCGGCGTGAATATCGCGGCTACATAAAACCAGTCCTTCCAATCCCATGCCCACAGGTAGCCACACGCTTCGATG
CCCGCGTTAACCATACACCGAGTTTCCATACGCGGCGTGAATATCGCGGCGTGACTCTGAGTTATCATGAGTTTGCTGAGATGACACTTGGGGTAGCCACACGCTTCGATG
CCCGCGTTAACCATACACCGAGTTTCCATACGCGGCGTGAATATCGCGGCTTTCCTTCTACATCGCGGATGTGAAAGTTTTATGGTATGCAGGTAGCCACACGCTTCGATG
CCCGCGTTAACCATACACCGAGTTTCCATACGCGGCGTGAATATCGCGGCTTTCGGTAGCTTCACTACAGAGTATCAGGTGTTTTGATCCTGGTAGCCACACGCTTCGATG
CCCGCGTTAACCATACACCGAGTTTCCATACGCGGCGTGAATATCGCGGCCACTTAACTATAAAATCCACTCTGTTGTGGAGTGTCAGGGCGGTAGCCACACGCTTCGATG
CCCGCGTTAACCATACACCGAGTTTCCATACGCGGCGTGAATATCGCGGCCTTGGCTACCTGGAAAGGCTCGAGATTCAGCGAGGGGTAGCCACACGCTTCGATG
CCCGCGTTAACCATACACCGAGTTTCCATACGCGGCGTGAATATCGCGGCCATTGCTTTGTTTGCAGTGGTCTAAACAGTACCTGTGCGGTAGCCACACGCTTCGATG
CCCGCGTTAACCATACACCGAGTTTCCATACGCGGCGTGAATATCGCGGCCCAGTCCTCAGCGGCTATACATGGATGCTGAAACCGGTAGCCACACGCTTCGATG
CCCGCGTTAACCATACACCGAGTTTCCATACGCGGCGTGAATATCGCGGCATGCCAGCTGTAGTTTCAGATCCCTTGAAGGTTGAGGTAGCCACACGCTTCGATG
CCCGCGTTAACCATACACCGAGTTTCCATACGCGGCGTGAATATCGCGGCCCCCACATGCACACATGCTCCAAGTTCAGAGAAAAGGTAGCCACACGCTTCGATG
CCCGCGTTAACCATACACCGAGTTTCCATACGCGGCGTGAATATCGCGGCTCCAGGCCCAGTTACATCTTTAGATTTGGTTAATCACTGTGGGTAGCCACACGCTTCGATG
CCCGCGTTAACCATACACCGAGTTTCCATACGCGGCGTGAATATCGCGGCCAAACAATTGGTGTAGAACTTACTTGCCCAGTATGTTTGGGGGTAGCCACACGCTTCGATG
CCCGCGTTAACCATACACCGAGTTTCCATACGCGGCGTGAATATCGCGGCTTGTAGGGTCAATAATATGAGACTTAGCAGGGCTGAAGTCTGGTAGCCACACGCTTCGATG
CCCGCGTTAACCATACACCGAGTTTCCATACGCGGCGTGAATATCGCGGCATCGTTATAGAGTAGCCGGGACAGCTTTCTGTAGGGGGTAGCCACACGCTTCGATG
CCCGCGTTAACCATACACCGAGTTTCCATACGCGGCGTGAATATCGCGGCGCATTCCACAACTTTGTCAAAGTGATCCTGGACACAGGTAGCCACACGCTTCGATG
CCCGCGTTAACCATACACCGAGTTTCCATACGCGGCGTGAATATCGCGGCGGTTTGTTCACCACCACATTGGACTTCAAGGAAGGGGTAGCCACACGCTTCGATG
CCCGCGTTAACCATACACCGAGTTTCCATACGCGGCGTGAATATCGCGGCCTCACTGATCGTTTCCAAGGAACATAGTTCCCAAGGCGGTAGCCACACGCTTCGATG
CCCGCGTTAACCATACACCGAGTTTCCATACGCGGCGTGAATATCGCGGCACCAAATATTTGAGTGCTTAGCCTATTGCTTGGAGGAGAGGTAGCCACACGCTTCGATG
CCCGCGTTAACCATACACCGAGTTTCCATACGCGGCGTGAATATCGCGGCATGAAATACTGCCTTAGAAGTAGTTTTCTTTGGACGGTGCAGGTAGCCACACGCTTCGATG
CCCGCGTTAACCATACACCGAGTTTCCATACGCGGCGTGAATATCGCGGCAGACTGAAGTCTTTGCAAGAATGAATAGTACAGTTTGGGCAGGTAGCCACACGCTTCGATG
CCCGCGTTAACCATACACCGAGTTTCCATACGCGGCGTGAATATCGCGGCATAACTCCATGATACAATCCTGGGTTTGAACAGTTTGGCTGGTAGCCACACGCTTCGATG
CCCGCGTTAACCATACACCGAGTTTCCATACGCGGCGTGAATATCGCGGCTTGCTGACTTCTTCACGTTTAATAAACGTTGACATTTGCCAGGTAGCCACACGCTTCGATG
CCCGCGTTAACCATACACCGAGTTTCCATACGCGGCGTGAATATCGCGGCATTTGTAGAAGGTCAAAGTCATCTAAGAGAGAGCTGAGGGTGGTAGCCACACGCTTCGATG
CCCGCGTTAACCATACACCGAGTTTCCATACGCGGCGTGAATATCGCGGCTGGAAAGCTGGTTTAAGAGAAAATAGAGTAGCAGGTGTTGCGGTAGCCACACGCTTCGATG
CCCGCGTTAACCATACACCGAGTTTCCATACGCGGCGTGAATATCGCGGCTGACTGCCTGTGCAGTTCATTTAAATAAGTGAAAGATCCCAGGTAGCCACACGCTTCGATG
CCCGCGTTAACCATACACCGAGTTTCCATACGCGGCGTGAATATCGCGGCTTTTCTGGGGCACAAACCTGTGTCTGGCTTGCTGGGGTAGCCACACGCTTCGATG
CCCGCGTTAACCATACACCGAGTTTCCATACGCGGCGTGAATATCGCGGCGAGGCCAAAGTGAACCTTCATCTCCTCTTGTTCCCGGTAGCCACACGCTTCGATG
CCCGCGTTAACCATACACCGAGTTTCCATACGCGGCGTGAATATCGCGGCTACACACTTTTAATGACTCTGCAAACCCAGTCACTGGTGGTAGCCACACGCTTCGATG
CCCGCGTTAACCATACACCGAGTTTCCATACGCGGCGTGAATATCGCGGCTGGAGTTCTTAACTTCATTTTCCAAGTTGTGGTGCAGCGGTAGCCACACGCTTCGATG
CCCGCGTTAACCATACACCGAGTTTCCATACGCGGCGTGAATATCGCGGCACAGTCTTCTTGGACTGCATGTTCTTCTTGTCTTTATGAGGGGTAGCCACACGCTTCGATG
CCCGCGTTAACCATACACCGAGTTTCCATACGCGGCGTGAATATCGCGGCACTTACTAAGTGAATGAGCTGCGAAGTCCCACATTCCGGTAGCCACACGCTTCGATG
CCCGCGTTAACCATACACCGAGTTTCCATACGCGGCGTGAATATCGCGGCCATCCTGATGACTTTGCTGAGCACTCAGGCCTGGCGGTAGCCACACGCTTCGATG
CCCGCGTTAACCATACACCGAGTTTCCATACGCGGCGTGAATATCGCGGCTTCTGTTTCCATGGTATCCGTATTTTCTCATCCTGAAAGCCGGTAGCCACACGCTTCGATG
CCCGCGTTAACCATACACCGAGTTTCCATACGCGGCGTGAATATCGCGGCCTGTGCAGCTGCCTTGTGACCCAGCTTGTAGACAGGGTAGCCACACGCTTCGATG
CCCGCGTTAACCATACACCGAGTTTCCATACGCGGCGTGAATATCGCGGCATCATTTCCTCTTCAGCTCAAGTTTGTAGCTAGTGGGAGCGGTAGCCACACGCTTCGATG
CCCGCGTTAACCATACACCGAGTTTCCATACGCGGCGTGAATATCGCGGCTGGATGGGCTAGCCAAAACTGAGAAAATGCCAAAGGGTAGCCACACGCTTCGATG
CCCGCGTTAACCATACACCGAGTTTCCATACGCGGCGTGAATATCGCGGCCAAGAAAGTGCATGTATAAGGCAATGTTAAAGCAAGTCCCCGGTAGCCACACGCTTCGATG
CCCGCGTTAACCATACACCGAGTTTCCATACGCGGCGTGAATATCGCGGCAAAACCAGGAGCAGTGGAGAACTGGAGGAGGAGGTGGTAGCCACACGCTTCGATG
CCCGCGTTAACCATACACCGAGTTTCCATACGCGGCGTGAATATCGCGGCCCTTGTTTGGTCTGTCCTTCACAGTCTTACCAGGAGGTAGCCACACGCTTCGATG
CCCGCGTTAACCATACACCGAGTTTCCATACGCGGCGTGAATATCGCGGCTTTAACCCTTATGGTCTTACACTGCTTTCCTCTGTTCATGCGGTAGCCACACGCTTCGATG
CCCGCGTTAACCATACACCGAGTTTCCATACGCGGCGTGAATATCGCGGCTGTATACCTGGTTGTTCTTATAGCTGGGACTATCTGGTCACGGTAGCCACACGCTTCGATG
CCCGCGTTAACCATACACCGAGTTTCCATACGCGGCGTGAATATCGCGGCAAGAGAGACAATCTTGTGAGTGGTTCTGAATGTGCTTCAGGTAGCCACACGCTTCGATG
CCCGCGTTAACCATACACCGAGTTTCCATACGCGGCGTGAATATCGCGGCATTACCTTTCAGTACTTGGTATGCTAGGTCAACCTGTCACCGGTAGCCACACGCTTCGATG
CCCGCGTTAACCATACACCGAGTTTCCATACGCGGCGTGAATATCGCGGCATTATCAGGCAGTATCAGAACTAGCAACTAGCTGTAGCAGAGGTAGCCACACGCTTCGATG
CCCGCGTTAACCATACACCGAGTTTCCATACGCGGCGTGAATATCGCGGCAAAACACACAAGTCTCTGAACCTCAGGGACAAGTTCTGGTAGCCACACGCTTCGATG
CCCGCGTTAACCATACACCGAGTTTCCATACGCGGCGTGAATATCGCGGCTTTTAGACAGTATGGACTGCCTTTACAAGCAAATGCTGTGAGGTAGCCACACGCTTCGATG
CCCGCGTTAACCATACACCGAGTTTCCATACGCGGCGTGAATATCGCGGCTAGGAAGGACTGGAGCATAGATGAAGTTAGGATTTGTTGCTGGTAGCCACACGCTTCGATG
CCCGCGTTAACCATACACCGAGTTTCCATACGCGGCGTGAATATCGCGGCTTTCTTTATGAGCCATTTATAACACCATCCCTGCTGACAGTGGTAGCCACACGCTTCGATG
CCCGCGTTAACCATACACCGAGTTTCCATACGCGGCGTGAATATCGCGGCCAGAAATTGGCTCTGGCAACCATTAGATGGGGCTTGGTAGCCACACGCTTCGATG
CCCGCGTTAACCATACACCGAGTTTCCATACGCGGCGTGAATATCGCGGCAGAAGCTCCCCTTGTTCCTTCTGTCAAGGCATTGCGGTAGCCACACGCTTCGATG
CCCGCGTTAACCATACACCGAGTTTCCATACGCGGCGTGAATATCGCGGCACTTCAAAGGGAAAGGATGGCTGCAACTGTAGAGCGGTAGCCACACGCTTCGATG
CCCGCGTTAACCATACACCGAGTTTCCATACGCGGCGTGAATATCGCGGCACAGACCAGATGGCAGATAAGAAAAGAGAAGGTAACAAGGGGGTAGCCACACGCTTCGATG
CCCGCGTTAACCATACACCGAGTTTCCATACGCGGCGTGAATATCGCGGCACTGCCAGGTTGAATCTGGGCCATAAACACAAAGAGGTAGCCACACGCTTCGATG
CCCGCGTTAACCATACACCGAGTTTCCATACGCGGCGTGAATATCGCGGCAGGGATGGATACATTGTATCTCAAAGAGTCACTCAGTGTCCGGTAGCCACACGCTTCGATG
CCCGCGTTAACCATACACCGAGTTTCCATACGCGGCGTGAATATCGCGGCCAACTCATTCCTGCACAAGAAAGAGGCTAGAAGACAGTGGTAGCCACACGCTTCGATG
CCCGCGTTAACCATACACCGAGTTTCCATACGCGGCGTGAATATCGCGGCTTTGAGATCTGAGCAATATTGGAAAGCAGGGCTCTCCGGTAGCCACACGCTTCGATG
CCCGCGTTAACCATACACCGAGTTTCCATACGCGGCGTGAATATCGCGGCTGCTAGAACTTGCATAGCAGCTTCCCATCTCTCTCGGTAGCCACACGCTTCGATG
CCCGCGTTAACCATACACCGAGTTTCCATACGCGGCGTGAATATCGCGGCCCAAACACAAAGCTTTCTGAATAGACCACCGACTTCAAGGGTAGCCACACGCTTCGATG
CCCGCGTTAACCATACACCGAGTTTCCATACGCGGCGTGAATATCGCGGCAGAGTCAGATGAAAGGTGAATTTCATATTGCAAGGCAGTGCGGTAGCCACACGCTTCGATG
CCCGCGTTAACCATACACCGAGTTTCCATACGCGGCGTGAATATCGCGGCGGCTGGCATCCTCGGAGTAAATGGGATTAAGAGGAGGTAGCCACACGCTTCGATG
CCCGCGTTAACCATACACCGAGTTTCCATACGCGGCGTGAATATCGCGGCAAGACAAGATAAAGTCAACAGAGATCACCCAGGTTCCTCTGGTAGCCACACGCTTCGATG
CCCGCGTTAACCATACACCGAGTTTCCATACGCGGCGTGAATATCGCGGCAAAATCCCAGGAATGGGAGTCTTACCTTAAGGCTCATTTCGGTAGCCACACGCTTCGATG
CCCGCGTTAACCATACACCGAGTTTCCATACGCGGCGTGAATATCGCGGCGGGGAGGTGGCCATGTACATGGTATAGTCTATATAGCAGGTAGCCACACGCTTCGATG
CCCGCGTTAACCATACACCGAGTTTCCATACGCGGCGTGAATATCGCGGCCAATATCAAATACACATCATGCTCTCACCCTTCAGAGCTGTGGTAGCCACACGCTTCGATG
CCCGCGTTAACCATACACCGAGTTTCCATACGCGGCGTGAATATCGCGGCACACAATGTACTTACTTTAAACTCAGCACTGAGAGGTGTGGGGTAGCCACACGCTTCGATG
CCCGCGTTAACCATACACCGAGTTTCCATACGCGGCGTGAATATCGCGGCTGTCGTCACCTAGTCACAGTCCCATCAAAATGGGGGGTAGCCACACGCTTCGATG
CCCGCGTTAACCATACACCGAGTTTCCATACGCGGCGTGAATATCGCGGCTACAGAAGATTGTAAATGGAAGAAACGCGTACCTGCTTTCTGGTAGCCACACGCTTCGATG
CCCGCGTTAACCATACACCGAGTTTCCATACGCGGCGTGAATATCGCGGCTACACTTATACACAAACTATGCAGGCCATCCTAAAGAGGGCGGTAGCCACACGCTTCGATG
CCCGCGTTAACCATACACCGAGTTTCCATACGCGGCGTGAATATCGCGGCAACAATATTAACTCTGGTGCATTAGGGTGTGGAGAACGAGGGTAGCCACACGCTTCGATG
CCCGCGTTAACCATACACCGAGTTTCCATACGCGGCGTGAATATCGCGGCATCAAATATGTCTTAAACTGGAGCCAAGTACTCCGGGGGGTAGCCACACGCTTCGATG
CCCGCGTTAACCATACACCGAGTTTCCATACGCGGCGTGAATATCGCGGCAAAAGCAGTAAGAAAGGGCCTCCTCTGGAAGAGCTGGTAGCCACACGCTTCGATG
CCCGCGTTAACCATACACCGAGTTTCCATACGCGGCGTGAATATCGCGGCGTGGCTCTCCCTGCTTGCTTAGCGCATTGTTTCAGGGTAGCCACACGCTTCGATG
CCCGCGTTAACCATACACCGAGTTTCCATACGCGGCGTGAATATCGCGGCGAGGATTCATCTGAGCTTCAGAGAGATGGGGAGTCCGGTAGCCACACGCTTCGATG
CCCGCGTTAACCATACACCGAGTTTCCATACGCGGCGTGAATATCGCGGCCCTGACTACAGCTTTGCACCCATCATTACATCGTATACAGGTAGCCACACGCTTCGATG
CCCGCGTTAACCATACACCGAGTTTCCATACGCGGCGTGAATATCGCGGCCACAGGTCAGCTTCAGATTAGTGGACAACACAGCTGGTAGCCACACGCTTCGATG
CCCGCGTTAACCATACACCGAGTTTCCATACGCGGCGTGAATATCGCGGCACAAACTCGATGCTTGAATTTTACTGGAAGTCTTTCCTCCAGGTAGCCACACGCTTCGATG
CCCGCGTTAACCATACACCGAGTTTCCATACGCGGCGTGAATATCGCGGCAGGCTAATTTAATTCCAGCAGACCTGTTTTGACATGACTGTGGTAGCCACACGCTTCGATG
CCCGCGTTAACCATACACCGAGTTTCCATACGCGGCGTGAATATCGCGGCAATTTGAAATGCACCTGGGGATCACACTAACTTAACGAACGGGTAGCCACACGCTTCGATG
CCCGCGTTAACCATACACCGAGTTTCCATACGCGGCGTGAATATCGCGGCACATAATGTTTTATAGACTGGCAATGGCTGAACTCTGGACCGGTAGCCACACGCTTCGATG
CCCGCGTTAACCATACACCGAGTTTCCATACGCGGCGTGAATATCGCGGCAAGTCTCTTAGCAAATAGAGAATTGCATCCCACAGCTTTCAGGTAGCCACACGCTTCGATG
CCCGCGTTAACCATACACCGAGTTTCCATACGCGGCGTGAATATCGCGGCAAGTGGTCATCTGATGCCAGAATGGAAAGCACACAGGTAGCCACACGCTTCGATG
CCCGCGTTAACCATACACCGAGTTTCCATACGCGGCGTGAATATCGCGGCTGAGTGGGAGTGAAGAGAACATCAAATATTTATGGCAACCAGGTAGCCACACGCTTCGATG
CCCGCGTTAACCATACACCGAGTTTCCATACGCGGCGTGAATATCGCGGCTCATGTGACAATACAGAGTTGAGATATATGGGCCACACTGTGGTAGCCACACGCTTCGATG
CCCGCGTTAACCATACACCGAGTTTCCATACGCGGCGTGAATATCGCGGCAGACTCTGCTTCAATAGAAGGGCAGCAGGATGAGTGGTAGCCACACGCTTCGATG
CCCGCGTTAACCATACACCGAGTTTCCATACGCGGCGTGAATATCGCGGCTGTTAGTTCTTACAGAATTCCTGCCTCTACCAACAGAGTGCGGTAGCCACACGCTTCGATG
CCCGCGTTAACCATACACCGAGTTTCCATACGCGGCGTGAATATCGCGGCCTCTGAATAGTGCCAGCCACTAGCATTGATGTGGCGGTAGCCACACGCTTCGATG
CCCGCGTTAACCATACACCGAGTTTCCATACGCGGCGTGAATATCGCGGCAGCATTTACATAGACTCTCCCCTAGTGTATTTACCGTGTGCGGTAGCCACACGCTTCGATG
CCCGCGTTAACCATACACCGAGTTTCCATACGCGGCGTGAATATCGCGGCTTCTTGCTTTGGCCCATAATATGAACTCTGCAGGGTGGTAGCCACACGCTTCGATG
CCCGCGTTAACCATACACCGAGTTTCCATACGCGGCGTGAATATCGCGGCAGTAACTTAGTCTTGTTCCAATTTTAGCCCAGTGCCTACCGGTAGCCACACGCTTCGATG
CCCGCGTTAACCATACACCGAGTTTCCATACGCGGCGTGAATATCGCGGCTTTCATGTCCTATTCAACAGACTTGATTCCACCTCTCCAGAGGTAGCCACACGCTTCGATG
CCCGCGTTAACCATACACCGAGTTTCCATACGCGGCGTGAATATCGCGGCAAAAGTCTTTGCTCCTGGTTTTAATGATGTGGTGTCATCCAGGTAGCCACACGCTTCGATG
CCCGCGTTAACCATACACCGAGTTTCCATACGCGGCGTGAATATCGCGGCTTTTACAGCCACTGCAGAGTAACTGCCCTAGCAGCGGTAGCCACACGCTTCGATG
CCCGCGTTAACCATACACCGAGTTTCCATACGCGGCGTGAATATCGCGGCTTCCATTCCTTAGACAACCTGGGCTTCAGAGAAAACCGGTAGCCACACGCTTCGATG
CCCGCGTTAACCATACACCGAGTTTCCATACGCGGCGTGAATATCGCGGCTCTAGCTTTCTACTGTTACCATTTCCCAGAGCCCATCAGGTAGCCACACGCTTCGATG
CCCGCGTTAACCATACACCGAGTTTCCATACGCGGCGTGAATATCGCGGCGTCTGGTGCTCAGCCTCCTCCCTACCAGAGATAATGGTAGCCACACGCTTCGATG
CCCGCGTTAACCATACACCGAGTTTCCATACGCGGCGTGAATATCGCGGCTTCCCTCCTCTGGAGAGGGAATCTCTCCCTGGAGGGGTAGCCACACGCTTCGATG
CCCGCGTTAACCATACACCGAGTTTCCATACGCGGCGTGAATATCGCGGCAAAGACTTATCTTTGTGCTCTCATCTAGAAGGGGAAGCACTGGTAGCCACACGCTTCGATG
CCCGCGTTAACCATACACCGAGTTTCCATACGCGGCGTGAATATCGCGGCGAGGTAAGTGGGCACTCCTCCTCCTTATAGGACTGGGTAGCCACACGCTTCGATG
CCCGCGTTAACCATACACCGAGTTTCCATACGCGGCGTGAATATCGCGGCATGTGCCTAGATTCAGAGGAAAGCCAGTATCCAACAAGGTAGCCACACGCTTCGATG
CCCGCGTTAACCATACACCGAGTTTCCATACGCGGCGTGAATATCGCGGCAAGAAGCACAACTTAAGGCAAGGCCTTGATTTTGTCAGGTAGCCACACGCTTCGATG
CCCGCGTTAACCATACACCGAGTTTCCATACGCGGCGTGAATATCGCGGCTTATAATCACTAAAGGTCCTCCAGATGCTGGGTATTTCCCAGGTAGCCACACGCTTCGATG
CCCGCGTTAACCATACACCGAGTTTCCATACGCGGCGTGAATATCGCGGCCAGGATAACAGCATGCCTTGCCATTCTCTTCTTCCGGTAGCCACACGCTTCGATG
CCCGCGTTAACCATACACCGAGTTTCCATACGCGGCGTGAATATCGCGGCCCTTGGGTCACCTAGTCATGCAACCCATCTCCATTGGTAGCCACACGCTTCGATG
CCCGCGTTAACCATACACCGAGTTTCCATACGCGGCGTGAATATCGCGGCAGTTTGGAGCACAATCTCTCAAGATTTCTCAAGTGTTGTCTGGTAGCCACACGCTTCGATG
CCCGCGTTAACCATACACCGAGTTTCCATACGCGGCGTGAATATCGCGGCTTTTATCTCTTTAGAGCACATGCAGCCCATAGGTCTGGGGTAGCCACACGCTTCGATG
CCCGCGTTAACCATACACCGAGTTTCCATACGCGGCGTGAATATCGCGGCATGAGACCTAGCTCATCGTTCTTTTGTACCACATGTGAAGGGTAGCCACACGCTTCGATG
CCCGCGTTAACCATACACCGAGTTTCCATACGCGGCGTGAATATCGCGGCAAAATTGTTAATGACACGATGACTCCCACTTGGCACAAGGGTAGCCACACGCTTCGATG
CCCGCGTTAACCATACACCGAGTTTCCATACGCGGCGTGAATATCGCGGCACCTTATGTCCATTGCTGTCATCACAGTTCTGGCTGGTAGCCACACGCTTCGATG
CCCGCGTTAACCATACACCGAGTTTCCATACGCGGCGTGAATATCGCGGCGCATGATCCTGGCATTTCGAAGCAGCTGTCAGACCGGTAGCCACACGCTTCGATG
CCCGCGTTAACCATACACCGAGTTTCCATACGCGGCGTGAATATCGCGGCAGCTTGAGCTTAAAGCTCTTCACAATGCACCCAAAGGTAGCCACACGCTTCGATG
CCCGCGTTAACCATACACCGAGTTTCCATACGCGGCGTGAATATCGCGGCAACACCAATGGTTTGGATTTAAGGAAAATCAGTCCTCAGCAGGTAGCCACACGCTTCGATG
CCCGCGTTAACCATACACCGAGTTTCCATACGCGGCGTGAATATCGCGGCTCATGCATACAAAATGGTGTGTAAGTTTTAGGGCACAGAGAGGTAGCCACACGCTTCGATG
CCCGCGTTAACCATACACCGAGTTTCCATACGCGGCGTGAATATCGCGGCATGGAACACTTCACAAAACGAACGAATGTGTTTATTCAGCAGGTAGCCACACGCTTCGATG
CCCGCGTTAACCATACACCGAGTTTCCATACGCGGCGTGAATATCGCGGCTTGGGCAGTAACAATTCTTTCACTTTTATTGTGGGATGCAGGGTAGCCACACGCTTCGATG
CCCGCGTTAACCATACACCGAGTTTCCATACGCGGCGTGAATATCGCGGCAAGCCATATGGGGTTACAGATTAAAGGCTCACAGGTGGTAGCCACACGCTTCGATG
CCCGCGTTAACCATACACCGAGTTTCCATACGCGGCGTGAATATCGCGGCAGGAGGAATTTTAAGAGAAGGCTGTTCCTATTGTACTGGGAGGTAGCCACACGCTTCGATG
CCCGCGTTAACCATACACCGAGTTTCCATACGCGGCGTGAATATCGCGGCAATGAATTAAACACCAAGCACCAGGCTTTTCTAAATGTCCCGGTAGCCACACGCTTCGATG
CCCGCGTTAACCATACACCGAGTTTCCATACGCGGCGTGAATATCGCGGCTCAATTTTAAATTGCAAGGGACTAGATAGAGAGCCACTGCAGGTAGCCACACGCTTCGATG
CCCGCGTTAACCATACACCGAGTTTCCATACGCGGCGTGAATATCGCGGCAAGAGTTTGGTCAAACCAGAGTAATAAACCCACCCATCCGGTAGCCACACGCTTCGATG
CCCGCGTTAACCATACACCGAGTTTCCATACGCGGCGTGAATATCGCGGCTCTGCTAAGGGACCAATATATGGAAAGACAAGAAGGTGAGAGGTAGCCACACGCTTCGATG
CCCGCGTTAACCATACACCGAGTTTCCATACGCGGCGTGAATATCGCGGCCTGATAGATTTGGTATGATGGGAGAAAAGACTGCAGGAAGCGGTAGCCACACGCTTCGATG
CCCGCGTTAACCATACACCGAGTTTCCATACGCGGCGTGAATATCGCGGCAGTCTCACAGTTAGGGCTATAAACCCAACTGGGACCGGTAGCCACACGCTTCGATG
CCCGCGTTAACCATACACCGAGTTTCCATACGCGGCGTGAATATCGCGGCAGGCAAGAGAAGGCCACTGAAAATTGTATATTGTCCTAGGGGTAGCCACACGCTTCGATG
CCCGCGTTAACCATACACCGAGTTTCCATACGCGGCGTGAATATCGCGGCAATTGTTGAGGAAATGCAGACTTCAGGCTGAGAGTAGACGGTAGCCACACGCTTCGATG
CCCGCGTTAACCATACACCGAGTTTCCATACGCGGCGTGAATATCGCGGCGAGATACTGAGTGCTAAGAGATCAGGAGCAAGAATCTGCAGGTAGCCACACGCTTCGATG
CCCGCGTTAACCATACACCGAGTTTCCATACGCGGCGTGAATATCGCGGCTCTCCTTTTAACTGGTTATTAAGAAGACCTGTGGCCTTTGGGGTAGCCACACGCTTCGATG
CCCGCGTTAACCATACACCGAGTTTCCATACGCGGCGTGAATATCGCGGCCTCCTTTCTTGCCACAGGGTTCTGCTTTCTTTCAGGGTAGCCACACGCTTCGATG
CCCGCGTTAACCATACACCGAGTTTCCATACGCGGCGTGAATATCGCGGCAGAAACTGCACTCATAACATTGTCAGGGAATTGTAGAGGTGGGTAGCCACACGCTTCGATG
CCCGCGTTAACCATACACCGAGTTTCCATACGCGGCGTGAATATCGCGGCTATATAACATAGGGTGCCAGATGCTAGTTTAGGGCTTGCTGGTAGCCACACGCTTCGATG
CCCGCGTTAACCATACACCGAGTTTCCATACGCGGCGTGAATATCGCGGCTAAAGCTGTTTCAGAACCAGGTTCTTATGGGTGAACAGTGGTAGCCACACGCTTCGATG
CCCGCGTTAACCATACACCGAGTTTCCATACGCGGCGTGAATATCGCGGCTCTGAGGGTGCCTGAAGTGTGAGGGTCTGACAAGAGGTAGCCACACGCTTCGATG
CCCGCGTTAACCATACACCGAGTTTCCATACGCGGCGTGAATATCGCGGCGTCCTGTGTGTGACCTTTGTCAAACTCCTAAGGGAGGTAGCCACACGCTTCGATG
CCCGCGTTAACCATACACCGAGTTTCCATACGCGGCGTGAATATCGCGGCGAGGTCTAGCATGGAACTTTGATGGTTTCCCAACCAGGTAGCCACACGCTTCGATG
CCCGCGTTAACCATACACCGAGTTTCCATACGCGGCGTGAATATCGCGGCTTTTGGCAAAACTACTTTGGCTTTGCTACTGGGAAAGTGGTAGCCACACGCTTCGATG
CCCGCGTTAACCATACACCGAGTTTCCATACGCGGCGTGAATATCGCGGCACCACCATCTATTAATTTGCCTATATGGAACTGCTCTTGGCGGTAGCCACACGCTTCGATG
CCCGCGTTAACCATACACCGAGTTTCCATACGCGGCGTGAATATCGCGGCAGTGAAGTTTTGATCTTTTCCGGACACTGTTATTCTAGCCAGGTAGCCACACGCTTCGATG
CCCGCGTTAACCATACACCGAGTTTCCATACGCGGCGTGAATATCGCGGCAGTGAACACGGCTGACAAGTCATGGGAGAAGGAGCGGTAGCCACACGCTTCGATG
CCCGCGTTAACCATACACCGAGTTTCCATACGCGGCGTGAATATCGCGGCCACAATCAATGTATGGTACCATCATCCATGCCTGTCACAGGTAGCCACACGCTTCGATG
CCCGCGTTAACCATACACCGAGTTTCCATACGCGGCGTGAATATCGCGGCCAAAACTGTAGATGAGTGAAAGGGCATGGGACTTGGGGTAGCCACACGCTTCGATG
CCCGCGTTAACCATACACCGAGTTTCCATACGCGGCGTGAATATCGCGGCGTAAGATGCCACATGGGAAAGGTGAACAGGAATGACGGTAGCCACACGCTTCGATG
CCCGCGTTAACCATACACCGAGTTTCCATACGCGGCGTGAATATCGCGGCTTCAGTTGCCTTGTTTTGAGTATTTCCACCTTCGTTTGGGGTAGCCACACGCTTCGATG
CCCGCGTTAACCATACACCGAGTTTCCATACGCGGCGTGAATATCGCGGCTACTTTTGTTTTGCCTTCATGCTGCCAAAATGAGATGTTCTGGTAGCCACACGCTTCGATG
CCCGCGTTAACCATACACCGAGTTTCCATACGCGGCGTGAATATCGCGGCTTCATGGCTGAGATTCAGGGGTCAGCCTTCATTTCGGTAGCCACACGCTTCGATG
CCCGCGTTAACCATACACCGAGTTTCCATACGCGGCGTGAATATCGCGGCGTGTCTAACGAAAAGGGAGTGTGACTCTGCTAGAGAAGAGGTAGCCACACGCTTCGATG
CCCGCGTTAACCATACACCGAGTTTCCATACGCGGCGTGAATATCGCGGCGATGAAGACCTTTCTGGCTGCGTTTCCAGAAGCCCGGTAGCCACACGCTTCGATG
CCCGCGTTAACCATACACCGAGTTTCCATACGCGGCGTGAATATCGCGGCTTCAGAAGCCACAGTGGTCGAGAGTGAGTTGAACCGGTAGCCACACGCTTCGATG
CCCGCGTTAACCATACACCGAGTTTCCATACGCGGCGTGAATATCGCGGCCTGGGAAAAGTGCTTGGCTTTTCCCTCCAAAGATCGGTAGCCACACGCTTCGATG
CCCGCGTTAACCATACACCGAGTTTCCATACGCGGCGTGAATATCGCGGCACAAGACAAAGCCCACTCATGGCATTGGAAGGTACGGTAGCCACACGCTTCGATG
CCCGCGTTAACCATACACCGAGTTTCCATACGCGGCGTGAATATCGCGGCAGACACTCGATGAAAGTGCTAGAGCCCAAAAGGAAGGTAGCCACACGCTTCGATG
CCCGCGTTAACCATACACCGAGTTTCCATACGCGGCGTGAATATCGCGGCGAAAGCAAAAGTAGAAGTGAGAGCCATTAACTTGGGGACAGGTAGCCACACGCTTCGATG
CCCGCGTTAACCATACACCGAGTTTCCATACGCGGCGTGAATATCGCGGCATGACAACTTATGACATTAGTCTGGCAGAAAGTTATGCCCAGGTAGCCACACGCTTCGATG
CCCGCGTTAACCATACACCGAGTTTCCATACGCGGCGTGAATATCGCGGCGTGTGTCCACCGCTTCTGCAACTAGCTGTCCATCAGGTAGCCACACGCTTCGATG
CCCGCGTTAACCATACACCGAGTTTCCATACGCGGCGTGAATATCGCGGCATCGAGAAAAGTTATGGGATGCCCATCAAAACCATAGAAGTGGTAGCCACACGCTTCGATG
CCCGCGTTAACCATACACCGAGTTTCCATACGCGGCGTGAATATCGCGGCGACGCATCTGCCAGACAACAAAATGGTCCTAGACTGGTAGCCACACGCTTCGATG
CCCGCGTTAACCATACACCGAGTTTCCATACGCGGCGTGAATATCGCGGCCAGTCCTTACCACACATGAGCGGGTGGTTCAGATCGGTAGCCACACGCTTCGATG
CCCGCGTTAACCATACACCGAGTTTCCATACGCGGCGTGAATATCGCGGCATACTCCAAAGCAATCTTCCAGAAGGAGTCAGAATGTCAGTGGTAGCCACACGCTTCGATG
CCCGCGTTAACCATACACCGAGTTTCCATACGCGGCGTGAATATCGCGGCGAGGGAGCACACTGAAGAAGGCTTCAAGGGAAGGTGGTAGCCACACGCTTCGATG
CCCGCGTTAACCATACACCGAGTTTCCATACGCGGCGTGAATATCGCGGCTCAAAGCTTGGCCATAACTGGAAGAGTTGTTGGCCGGTAGCCACACGCTTCGATG
CCCGCGTTAACCATACACCGAGTTTCCATACGCGGCGTGAATATCGCGGCAAAATACTGCAAGCCCTTCATGCAATTGTTGGTCTCTGGTAGCCACACGCTTCGATG
CCCGCGTTAACCATACACCGAGTTTCCATACGCGGCGTGAATATCGCGGCAGCATGAATGCTCATACTGGGATTGCCTCCTTGCAGGTAGCCACACGCTTCGATG
CCCGCGTTAACCATACACCGAGTTTCCATACGCGGCGTGAATATCGCGGCTCTGTGACAGTGAGTTTGTCAGTTTTCACTTCCCTTAACAGGTAGCCACACGCTTCGATG
CCCGCGTTAACCATACACCGAGTTTCCATACGCGGCGTGAATATCGCGGCAAACCTGGGACCTTCACCTAATAGCCATCTGCTGTGGTAGCCACACGCTTCGATG
CCCGCGTTAACCATACACCGAGTTTCCATACGCGGCGTGAATATCGCGGCGGCAGAGAAATGGAACCATTATTCCAACTGGTGACCGGTAGCCACACGCTTCGATG
CCCGCGTTAACCATACACCGAGTTTCCATACGCGGCGTGAATATCGCGGCCACCACACCACCATTTCTCACACCAGCATTTCTACGGTAGCCACACGCTTCGATG
CCCGCGTTAACCATACACCGAGTTTCCATACGCGGCGTGAATATCGCGGCAATTTTCCTACTCTCTCCTTAAGACTGTCCACTGCTAAGCTGGTAGCCACACGCTTCGATG
CCCGCGTTAACCATACACCGAGTTTCCATACGCGGCGTGAATATCGCGGCCCTTCCACTGTCGGTAAGATTTACTTACTATCCTCCCTCTCGGTAGCCACACGCTTCGATG
CCCGCGTTAACCATACACCGAGTTTCCATACGCGGCGTGAATATCGCGGCTAGGCTGGTAATGGCAATGGCGCCTCTTCTTAACAGGTAGCCACACGCTTCGATG
CCCGCGTTAACCATACACCGAGTTTCCATACGCGGCGTGAATATCGCGGCAGAATTGGAGTTATTACCATGGGGAACAAGATACGTGCAGGTAGCCACACGCTTCGATG
CCCGCGTTAACCATACACCGAGTTTCCATACGCGGCGTGAATATCGCGGCCAGGTAAAAGATAAGGTAAGACTACGACCCAAAACCAAGGCGGTAGCCACACGCTTCGATG
CCCGCGTTAACCATACACCGAGTTTCCATACGCGGCGTGAATATCGCGGCTGTATTCTATGCATCTCTGTGTATCTCTAGGCCACAGTCTGGGTAGCCACACGCTTCGATG
CCCGCGTTAACCATACACCGAGTTTCCATACGCGGCGTGAATATCGCGGCAGAAAGAGAAAACTAACCAACAATGATTTCACTGGCCTGGGGGTAGCCACACGCTTCGATG
CCCGCGTTAACCATACACCGAGTTTCCATACGCGGCGTGAATATCGCGGCATGACATTTCTTACTCTCCCCAGTCAGCCAGTCTGGGTAGCCACACGCTTCGATG
CCCGCGTTAACCATACACCGAGTTTCCATACGCGGCGTGAATATCGCGGCACTTGAGAAGAATGGTCTTATAGCCCCACTTGATACACTGGGGTAGCCACACGCTTCGATG
CCCGCGTTAACCATACACCGAGTTTCCATACGCGGCGTGAATATCGCGGCATATTGCTGGTGAACTTTGGGATTACTGCCAAACAATTGTTGGTAGCCACACGCTTCGATG
CCCGCGTTAACCATACACCGAGTTTCCATACGCGGCGTGAATATCGCGGCTTGTCAGGATTGAAGTTCCTCAGGACTGAAAGAAGCCGGTAGCCACACGCTTCGATG
CCCGCGTTAACCATACACCGAGTTTCCATACGCGGCGTGAATATCGCGGCTTCCTAACGACTTCGGTGGCAGCCAGTTAATTTGCGGTAGCCACACGCTTCGATG
CCCGCGTTAACCATACACCGAGTTTCCATACGCGGCGTGAATATCGCGGCTGGAATGCAAGATCACACTGAGTCATTTTCTCAAGAAAGCCGGTAGCCACACGCTTCGATG
CCCGCGTTAACCATACACCGAGTTTCCATACGCGGCGTGAATATCGCGGCTGTTTTCTGTTTCTTAGATTTAGGCCTCAAAACTCCAGGCTGGTAGCCACACGCTTCGATG
CCCGCGTTAACCATACACCGAGTTTCCATACGCGGCGTGAATATCGCGGCACAGGTTTATAATGAAACAGAGCAGTTGCTTGGAATTGGGAGGTAGCCACACGCTTCGATG
CCCGCGTTAACCATACACCGAGTTTCCATACGCGGCGTGAATATCGCGGCATTAATCTTCCCCATATCTCCAGGTGGCTATGACAGATTGTGGTAGCCACACGCTTCGATG
CCCGCGTTAACCATACACCGAGTTTCCATACGCGGCGTGAATATCGCGGCATTAGATCAAGCTTTTGTCAACTTTGTACCCTTAGCAGCCTGGTAGCCACACGCTTCGATG
CCCGCGTTAACCATACACCGAGTTTCCATACGCGGCGTGAATATCGCGGCGATTTCCTCAGCTAGGGGTCAGCATTCAAGTTGCCGGTAGCCACACGCTTCGATG
CCCGCGTTAACCATACACCGAGTTTCCATACGCGGCGTGAATATCGCGGCCAAGAAGGGCTTGGGGAAATCTCGCTGATTCACCTGGTAGCCACACGCTTCGATG
CCCGCGTTAACCATACACCGAGTTTCCATACGCGGCGTGAATATCGCGGCAGATCCAATTCTTGCTAGGTCTGGCCTCACTAGATTTCTGGTAGCCACACGCTTCGATG
CCCGCGTTAACCATACACCGAGTTTCCATACGCGGCGTGAATATCGCGGCTTTTATTGGTTTGCAAAACCCATGGCTGTGTGAATCTCAGGTAGCCACACGCTTCGATG
CCCGCGTTAACCATACACCGAGTTTCCATACGCGGCGTGAATATCGCGGCGTGAAGTATGACAGTCAGCGGTGTAGCTGTCCACTGGTAGCCACACGCTTCGATG
CCCGCGTTAACCATACACCGAGTTTCCATACGCGGCGTGAATATCGCGGCTTTCTACTGGATAGCCAGATGGGCTGCTTTGTAGCGGTAGCCACACGCTTCGATG
CCCGCGTTAACCATACACCGAGTTTCCATACGCGGCGTGAATATCGCGGCTCAATTTGCCCAACCTGACACCTTTAGGATTGTCAGTGGTAGCCACACGCTTCGATG
CCCGCGTTAACCATACACCGAGTTTCCATACGCGGCGTGAATATCGCGGCAAAATAAGAAGCCACTGTTTGGTTTACACACCTGAAAAGGCGGTAGCCACACGCTTCGATG
CCCGCGTTAACCATACACCGAGTTTCCATACGCGGCGTGAATATCGCGGCCTGCTAGGCTGACTTTGATTGCCTAAACCTGGGTCGGTAGCCACACGCTTCGATG
CCCGCGTTAACCATACACCGAGTTTCCATACGCGGCGTGAATATCGCGGCACATGCCTATGGAGGTACAGATCACTCTCTATTGTTTCCTGGTAGCCACACGCTTCGATG
CCCGCGTTAACCATACACCGAGTTTCCATACGCGGCGTGAATATCGCGGCTCCTAGACATGCATGTGCATATCACCTGTCCTTGAAGGTAGCCACACGCTTCGATG
CCCGCGTTAACCATACACCGAGTTTCCATACGCGGCGTGAATATCGCGGCAAATGTGTTCACAGCATTTTAGAAAGCTGGTCTTCGTTGACGGTAGCCACACGCTTCGATG
CCCGCGTTAACCATACACCGAGTTTCCATACGCGGCGTGAATATCGCGGCTTGATAACATGCTCTCTTGACCTCTACCATACAGGTCCAGGTAGCCACACGCTTCGATG
CCCGCGTTAACCATACACCGAGTTTCCATACGCGGCGTGAATATCGCGGCATTAGAATCTCATTCTTCCAGCCAGAGAAAAGCTGGGGGGTAGCCACACGCTTCGATG
CCCGCGTTAACCATACACCGAGTTTCCATACGCGGCGTGAATATCGCGGCCCCAAAAGCAAAGTTAGGTCATCTGACAACCCTTGTGGTAGCCACACGCTTCGATG
CCCGCGTTAACCATACACCGAGTTTCCATACGCGGCGTGAATATCGCGGCCTTAAACACCTACTCTTCATCCTCCAGCCACAACAGGGGTAGCCACACGCTTCGATG
CCCGCGTTAACCATACACCGAGTTTCCATACGCGGCGTGAATATCGCGGCATTGGTAACTTCTATAGGGCAAGGCATTCAGTTACCTACCTGGTAGCCACACGCTTCGATG
CCCGCGTTAACCATACACCGAGTTTCCATACGCGGCGTGAATATCGCGGCAAAAGTTATGGCACTGTTTTCAATGGGCTTGTTGCATAGCGGTAGCCACACGCTTCGATG
CCCGCGTTAACCATACACCGAGTTTCCATACGCGGCGTGAATATCGCGGCTGTTCCTATAGAATTATGGCTATCCCGATTCAGCCTTCTGAGGTAGCCACACGCTTCGATG
CCCGCGTTAACCATACACCGAGTTTCCATACGCGGCGTGAATATCGCGGCTCCAAAGCTTTTAAAACGTGTTTGCCTTCTCTCTGAAAACAGGTAGCCACACGCTTCGATG
CCCGCGTTAACCATACACCGAGTTTCCATACGCGGCGTGAATATCGCGGCAGCAGAGTGTTCCAAGCAAACACACTTAAATTCAGGAATTGGGTAGCCACACGCTTCGATG
CCCGCGTTAACCATACACCGAGTTTCCATACGCGGCGTGAATATCGCGGCTAAAAGCTCTAGAAGTTGATTGCTTTGGTTGGGAAGTTGGAGGTAGCCACACGCTTCGATG
CCCGCGTTAACCATACACCGAGTTTCCATACGCGGCGTGAATATCGCGGCGCTCTAGAAAATGGACTGAGCACATGATTGTGTTGTTCTCAGGTAGCCACACGCTTCGATG
CCCGCGTTAACCATACACCGAGTTTCCATACGCGGCGTGAATATCGCGGCTATATTTTCCTCATGCTTGTCTTTGAAACTGCCTGGCTTCTGGTAGCCACACGCTTCGATG
CCCGCGTTAACCATACACCGAGTTTCCATACGCGGCGTGAATATCGCGGCTTCTTAGCATGCTCTTAAATGACTCCTCTCTGGCAAGGGGTAGCCACACGCTTCGATG
CCCGCGTTAACCATACACCGAGTTTCCATACGCGGCGTGAATATCGCGGCAGCCTCCTGCTGTCAGTCCGGTCTCAGCTGGAATAAGGTAGCCACACGCTTCGATG
CCCGCGTTAACCATACACCGAGTTTCCATACGCGGCGTGAATATCGCGGCTTCTATTGTGTTGTGTGAGGATACATTTGCCATTCCACACCGGTAGCCACACGCTTCGATG
CCCGCGTTAACCATACACCGAGTTTCCATACGCGGCGTGAATATCGCGGCCTTTCCAAAGTCTGTGGGACGAAGGTGTTGGAAAAGGTAGCCACACGCTTCGATG
CCCGCGTTAACCATACACCGAGTTTCCATACGCGGCGTGAATATCGCGGCAAAGTTATCAGGATTCTTGTGGGCTGGACTACTAGGTAGCGGTAGCCACACGCTTCGATG
CCCGCGTTAACCATACACCGAGTTTCCATACGCGGCGTGAATATCGCGGCTGGTTCTCTCCCCATGTCACAGACTTACACCTGCCGGTAGCCACACGCTTCGATG
CCCGCGTTAACCATACACCGAGTTTCCATACGCGGCGTGAATATCGCGGCGCCATGGATTCAAGATATACATACAGTCCCACCAAAACCAGGTAGCCACACGCTTCGATG
CCCGCGTTAACCATACACCGAGTTTCCATACGCGGCGTGAATATCGCGGCACACATTCGGAGTATCTATTCACTCTCAAGTAGCCTTCACAGGTAGCCACACGCTTCGATG
CCCGCGTTAACCATACACCGAGTTTCCATACGCGGCGTGAATATCGCGGCTTATGGGACCCCAGCCTTAGACAACTACAGGAAAATAATGTGGTAGCCACACGCTTCGATG
CCCGCGTTAACCATACACCGAGTTTCCATACGCGGCGTGAATATCGCGGCCCTCTGAAGGAGGAACTCTTTCATGGAGATGATGCCGGTAGCCACACGCTTCGATG
CCCGCGTTAACCATACACCGAGTTTCCATACGCGGCGTGAATATCGCGGCAGCTCACTGCATTGTGATTTGGAAGAATCAAGCCAGGTAGCCACACGCTTCGATG
CCCGCGTTAACCATACACCGAGTTTCCATACGCGGCGTGAATATCGCGGCAAGGTCCCTTAGTTTTGCTAAGAGAATTCTCTCCCTCTTGTGGTAGCCACACGCTTCGATG
CCCGCGTTAACCATACACCGAGTTTCCATACGCGGCGTGAATATCGCGGCATATTTTCTTTTCCATGTGGACTGGTCATTGCATCTAGGCAGGTAGCCACACGCTTCGATG
CCCGCGTTAACCATACACCGAGTTTCCATACGCGGCGTGAATATCGCGGCAGAAGAGAGACAAATGAGTTGGTCAAAGATCCTCACAAAGGGGTAGCCACACGCTTCGATG
CCCGCGTTAACCATACACCGAGTTTCCATACGCGGCGTGAATATCGCGGCAAAATTGCAAGATTGTGTTAAATTCCAACAGCTTCCCGTGTGGTAGCCACACGCTTCGATG
CCCGCGTTAACCATACACCGAGTTTCCATACGCGGCGTGAATATCGCGGCTGCTTCTTAATTCCATGAGTTACCACTGTGCATTTCCTTGAGGTAGCCACACGCTTCGATG
CCCGCGTTAACCATACACCGAGTTTCCATACGCGGCGTGAATATCGCGGCTATATCTTAATCTCCTTTGTGGACAGGGCCTGACAAACTGTGGTAGCCACACGCTTCGATG
CCCGCGTTAACCATACACCGAGTTTCCATACGCGGCGTGAATATCGCGGCTAAGATGGTTTTGTTCTAGCTTTCTATGTCCGTGGGTAGCAGGTAGCCACACGCTTCGATG
CCCGCGTTAACCATACACCGAGTTTCCATACGCGGCGTGAATATCGCGGCTGGTATAAATGGGGAGTTGGGTAGTATAAACAGGTGTGGGGGTAGCCACACGCTTCGATG
CCCGCGTTAACCATACACCGAGTTTCCATACGCGGCGTGAATATCGCGGCGCAATTTAAATGAGAATCATCCAGGTCATTCTTGAGCAGGCGGTAGCCACACGCTTCGATG
CCCGCGTTAACCATACACCGAGTTTCCATACGCGGCGTGAATATCGCGGCTAGCATAGAACATCACACTGTTTTCACCTAGCTGCTACTGAGGTAGCCACACGCTTCGATG
CCCGCGTTAACCATACACCGAGTTTCCATACGCGGCGTGAATATCGCGGCTTTTATGTGAGGATTGGGATGGCTCTAAATGGCAAAGGAGGTAGCCACACGCTTCGATG
CCCGCGTTAACCATACACCGAGTTTCCATACGCGGCGTGAATATCGCGGCACCTGAAGCTAAGGAGTGTTACCTGTTAGAATGTGATAGGCGGTAGCCACACGCTTCGATG
CCCGCGTTAACCATACACCGAGTTTCCATACGCGGCGTGAATATCGCGGCCGAAAGCTATGTGGCTGGCTATCTTGTCTTTCTTTGTAGCGGTAGCCACACGCTTCGATG
CCCGCGTTAACCATACACCGAGTTTCCATACGCGGCGTGAATATCGCGGCTTTTGCCAGTTTTGTTCTCCTTTGTGTCTCAAGGTCTGGGTAGCCACACGCTTCGATG
CCCGCGTTAACCATACACCGAGTTTCCATACGCGGCGTGAATATCGCGGCTGCACACATTTCTATAGTACATGGGTTACAAGCCAATTGGAGGTAGCCACACGCTTCGATG
CCCGCGTTAACCATACACCGAGTTTCCATACGCGGCGTGAATATCGCGGCAACTATACAGGTAAATGGTTTCTTGGGCACTCTTAAAGGCAGGTAGCCACACGCTTCGATG
CCCGCGTTAACCATACACCGAGTTTCCATACGCGGCGTGAATATCGCGGCAAGTCAATTAGAAGGCATGGCTAACTTTATTTGGAGTGGGCGGTAGCCACACGCTTCGATG
CCCGCGTTAACCATACACCGAGTTTCCATACGCGGCGTGAATATCGCGGCTTGGATGGGGAGCTATAGAATTAGACTTTAGTGTCTGCAGTGGTAGCCACACGCTTCGATG
CCCGCGTTAACCATACACCGAGTTTCCATACGCGGCGTGAATATCGCGGCGTGGGAGGTTCTAACTTGGGAAGCCACAGAAGAATGGTAGCCACACGCTTCGATG
CCCGCGTTAACCATACACCGAGTTTCCATACGCGGCGTGAATATCGCGGCAAATGGAGGAACGTGAGTGTTGAGTGATTGTTGAATGATCAGGTAGCCACACGCTTCGATG
CCCGCGTTAACCATACACCGAGTTTCCATACGCGGCGTGAATATCGCGGCATTAGTGCCAAGGTGGTGTATTGGTTGCATGTTATAAGGAGGTAGCCACACGCTTCGATG
CCCGCGTTAACCATACACCGAGTTTCCATACGCGGCGTGAATATCGCGGCAGCCATATAGGAGCACATTAGATGTCTGTCATTCAGACTGTGGTAGCCACACGCTTCGATG
CCCGCGTTAACCATACACCGAGTTTCCATACGCGGCGTGAATATCGCGGCATGATGTGAAAATTCCCTGGTTTCAATGAGACCGGAAGTGGTAGCCACACGCTTCGATG
CCCGCGTTAACCATACACCGAGTTTCCATACGCGGCGTGAATATCGCGGCATCTTGAGCCTGTTGTAGATAGAAGTTTGGGGTTTGGCGGTAGCCACACGCTTCGATG
CCCGCGTTAACCATACACCGAGTTTCCATACGCGGCGTGAATATCGCGGCCAGCAAAAGTCTGTGACAGAAACAGAGTTAGCCACCGGTAGCCACACGCTTCGATG
CCCGCGTTAACCATACACCGAGTTTCCATACGCGGCGTGAATATCGCGGCTGTACTGTTACTTTAAACCAAGAGAGTGCCCTCAACCTACTGGTAGCCACACGCTTCGATG
CCCGCGTTAACCATACACCGAGTTTCCATACGCGGCGTGAATATCGCGGCAAAGTAGGTGGTTGCAACTAACCAAGTTGTCTTGTTACTGTGGTAGCCACACGCTTCGATG
CCCGCGTTAACCATACACCGAGTTTCCATACGCGGCGTGAATATCGCGGCAACATCCTAATCAATACATATTCTGGTGGGTGGAAGCATCCGGTAGCCACACGCTTCGATG
CCCGCGTTAACCATACACCGAGTTTCCATACGCGGCGTGAATATCGCGGCTTGCCCTATGTAGTAAGGCAAGGTGCACAGAGCACGGTAGCCACACGCTTCGATG
CCCGCGTTAACCATACACCGAGTTTCCATACGCGGCGTGAATATCGCGGCCAGCTGCCACTGAACAATTTTCTCACCTCAACCTACGGTAGCCACACGCTTCGATG
CCCGCGTTAACCATACACCGAGTTTCCATACGCGGCGTGAATATCGCGGCCTAGTAGTTGATTGTATTGTTGAGCTCAAGAATGGGGCAGCGGTAGCCACACGCTTCGATG
CCCGCGTTAACCATACACCGAGTTTCCATACGCGGCGTGAATATCGCGGCAGATCTTTTGTGTTCTCTGTCTTCACAGCCAGTGAAAGTGGTAGCCACACGCTTCGATG
CCCGCGTTAACCATACACCGAGTTTCCATACGCGGCGTGAATATCGCGGCAACATTGCAAATCAATCAAACAATACCCCAAACCCAGTTCCGGTAGCCACACGCTTCGATG
CCCGCGTTAACCATACACCGAGTTTCCATACGCGGCGTGAATATCGCGGCTTGGAATGCCCCATATTTAATGGTATTTGGAGCTCTTAGGGGGTAGCCACACGCTTCGATG
CCCGCGTTAACCATACACCGAGTTTCCATACGCGGCGTGAATATCGCGGCGTAATCATGGTTATTTCCCTAGCAGCTGATAGAATGCCTGCGGTAGCCACACGCTTCGATG
CCCGCGTTAACCATACACCGAGTTTCCATACGCGGCGTGAATATCGCGGCTATCTACTCAGCTGATGAGTCATTCTCTACTTTGCATGGGTGGTAGCCACACGCTTCGATG
CCCGCGTTAACCATACACCGAGTTTCCATACGCGGCGTGAATATCGCGGCAGCTGGAAGAGATTATGCAGTCATAGACTCTAAGGCTTCAGGTAGCCACACGCTTCGATG
CCCGCGTTAACCATACACCGAGTTTCCATACGCGGCGTGAATATCGCGGCCTTTTCTATCACACTGGACCTTTTCTTCAACAAGTCTCCCTGGTAGCCACACGCTTCGATG
CCCGCGTTAACCATACACCGAGTTTCCATACGCGGCGTGAATATCGCGGCGAAGGGAGCACCAGTCTACCAGGCTAGCTATCTTTGGTAGCCACACGCTTCGATG
CCCGCGTTAACCATACACCGAGTTTCCATACGCGGCGTGAATATCGCGGCAAAATCCTTCCCCAAATACCCTGCAGGTCCCATCTGGTAGCCACACGCTTCGATG
CCCGCGTTAACCATACACCGAGTTTCCATACGCGGCGTGAATATCGCGGCAAAGCAGACCTGTGTCTGATTTATGCATGGTAGAACAGAGGTAGCCACACGCTTCGATG
CCCGCGTTAACCATACACCGAGTTTCCATACGCGGCGTGAATATCGCGGCAGATGAAGGGACCTGTACTTGGAAGAACAACCAAGGGGTAGCCACACGCTTCGATG
CCCGCGTTAACCATACACCGAGTTTCCATACGCGGCGTGAATATCGCGGCGAGCTCCATAGCTAAGAGATGCTCTTGCCTGAGATTGGGTAGCCACACGCTTCGATG
CCCGCGTTAACCATACACCGAGTTTCCATACGCGGCGTGAATATCGCGGCCAGTCCTGTGATATCACACCAGTAAGAATATGCACTCTGCGGTAGCCACACGCTTCGATG
CCCGCGTTAACCATACACCGAGTTTCCATACGCGGCGTGAATATCGCGGCTAAATTCTTTTGTTGTGAGCTCTGTAGGTCCTCTTTACCGCGGTAGCCACACGCTTCGATG
CCCGCGTTAACCATACACCGAGTTTCCATACGCGGCGTGAATATCGCGGCAGCACTGAAGATCGAACCTGGTGTAAACACTTGACCGGTAGCCACACGCTTCGATG
CCCGCGTTAACCATACACCGAGTTTCCATACGCGGCGTGAATATCGCGGCTCCTCTTAGTACTGTAAGAAAGTGGGTTCTACAGAGGTTGCGGTAGCCACACGCTTCGATG
CCCGCGTTAACCATACACCGAGTTTCCATACGCGGCGTGAATATCGCGGCATCTTATCATGTGTGTTGAAACTGTGACAGTACCAGCAGAGGGTAGCCACACGCTTCGATG
CCCGCGTTAACCATACACCGAGTTTCCATACGCGGCGTGAATATCGCGGCTAAATGTTGTCATGTGTTCAGCAAGGCCAATTTTGGTTACAGGTAGCCACACGCTTCGATG
CCCGCGTTAACCATACACCGAGTTTCCATACGCGGCGTGAATATCGCGGCAAGGACAAGTGCTACCAGTTAAAAGATGTGTCTTTTGACCTGGTAGCCACACGCTTCGATG
CCCGCGTTAACCATACACCGAGTTTCCATACGCGGCGTGAATATCGCGGCCTGAGCCTCCGGCTAGCAATTACATCGTTTTAAAATGAAGCGGTAGCCACACGCTTCGATG
CCCGCGTTAACCATACACCGAGTTTCCATACGCGGCGTGAATATCGCGGCTGTATTTTAGAAAGAAGAGCTTTGCAGATGCCTCCTTTGCAGGTAGCCACACGCTTCGATG
CCCGCGTTAACCATACACCGAGTTTCCATACGCGGCGTGAATATCGCGGCTCGCACATTAGTTAGAGTCTGAGAATCTTCTTCGGCAGTGGTAGCCACACGCTTCGATG
CCCGCGTTAACCATACACCGAGTTTCCATACGCGGCGTGAATATCGCGGCTAGAGGACAACTAAGAAAGATCACAGGGTTCAATGCTGGGGGTAGCCACACGCTTCGATG
CCCGCGTTAACCATACACCGAGTTTCCATACGCGGCGTGAATATCGCGGCTTTTGCTTCAGATTCCTATTGGGTTGAAGGCAATAGCATTGGGTAGCCACACGCTTCGATG
CCCGCGTTAACCATACACCGAGTTTCCATACGCGGCGTGAATATCGCGGCCACGTTGCACAGATGGCTTTGAAGATGCCGTAATGGGTAGCCACACGCTTCGATG
CCCGCGTTAACCATACACCGAGTTTCCATACGCGGCGTGAATATCGCGGCAGGTAAAGATGAACAGTACTTGCTACCCTGAGATTTCAGGGGGTAGCCACACGCTTCGATG
CCCGCGTTAACCATACACCGAGTTTCCATACGCGGCGTGAATATCGCGGCTAATCTGATGAATGTGGGATGAGGGTTTAATCTCCAGAGCCGGTAGCCACACGCTTCGATG
CCCGCGTTAACCATACACCGAGTTTCCATACGCGGCGTGAATATCGCGGCAACAGTAGGACAATCAGAAATCTTTCCTGGTCTAGTCTGGCGGTAGCCACACGCTTCGATG
CCCGCGTTAACCATACACCGAGTTTCCATACGCGGCGTGAATATCGCGGCCAAGGAGTCAAGGAGATTCAGAGGGTGTTCGGGGAGGTAGCCACACGCTTCGATG
CCCGCGTTAACCATACACCGAGTTTCCATACGCGGCGTGAATATCGCGGCGAGACTAGAGGTAAGGGAGACACGGGCTCTTTGGTGGTAGCCACACGCTTCGATG
CCCGCGTTAACCATACACCGAGTTTCCATACGCGGCGTGAATATCGCGGCATGTGTAGTGTGTTCTCCTCGGCACCTTTATTTCTATTGACGGTAGCCACACGCTTCGATG
CCCGCGTTAACCATACACCGAGTTTCCATACGCGGCGTGAATATCGCGGCAAGGATGGAGGAGGAAATAGATATGAGACATGCGAGAGTGGTAGCCACACGCTTCGATG
CCCGCGTTAACCATACACCGAGTTTCCATACGCGGCGTGAATATCGCGGCAAACAAACAAATGGCCCAAATCTCATTAGTCTCAGCCTTCGGTAGCCACACGCTTCGATG
CCCGCGTTAACCATACACCGAGTTTCCATACGCGGCGTGAATATCGCGGCACCTTTTAAATTTGTCTCTCAGGAAGGAAATCCCAGAAGCCGGTAGCCACACGCTTCGATG
CCCGCGTTAACCATACACCGAGTTTCCATACGCGGCGTGAATATCGCGGCCCAGATTCTCCATGCTGACTTTTAGCAAGTCTCTTTCATCTGGTAGCCACACGCTTCGATG
CCCGCGTTAACCATACACCGAGTTTCCATACGCGGCGTGAATATCGCGGCGACTTTTGTATTTCCGTCCTCCCATCCTCTTGGCTGGTAGCCACACGCTTCGATG
CCCGCGTTAACCATACACCGAGTTTCCATACGCGGCGTGAATATCGCGGCACGTGCACACAAAGCCCATAGAAACACTGCACCAAGGTAGCCACACGCTTCGATG
CCCGCGTTAACCATACACCGAGTTTCCATACGCGGCGTGAATATCGCGGCTCAAATATCTTGGAAGCGAAGTACCTGTTCAGAACAGATGGGGTAGCCACACGCTTCGATG
CCCGCGTTAACCATACACCGAGTTTCCATACGCGGCGTGAATATCGCGGCGAGTCTCAGAGTGGTGGCAGCAAGGTACATTCTAAGGTAGCCACACGCTTCGATG
CCCGCGTTAACCATACACCGAGTTTCCATACGCGGCGTGAATATCGCGGCAAAACGAAGGAAAGAAAATGCTTGCTTGCCATCATTTGCGGTAGCCACACGCTTCGATG
CCCGCGTTAACCATACACCGAGTTTCCATACGCGGCGTGAATATCGCGGCATCCTCTGCTGACATTCTAAAACCGTTCTACAAATGCTTGCGGTAGCCACACGCTTCGATG
CCCGCGTTAACCATACACCGAGTTTCCATACGCGGCGTGAATATCGCGGCTTGGTGTATGGCTAGTTTTGTTTGCCACTTTGTTCTCTGGGTAGCCACACGCTTCGATG
CCCGCGTTAACCATACACCGAGTTTCCATACGCGGCGTGAATATCGCGGCGAGTATCTCTTGACAGCTAGCAGGATATGTTTGCATCAAGGGGTAGCCACACGCTTCGATG
CCCGCGTTAACCATACACCGAGTTTCCATACGCGGCGTGAATATCGCGGCAGTGGTCTCATTTTAAACTATGGTCTCAAGCAAGTTCTGCAGGTAGCCACACGCTTCGATG
CCCGCGTTAACCATACACCGAGTTTCCATACGCGGCGTGAATATCGCGGCAACAAGCTGAGACTCATTTTCCAGAGAGAAGGACTCTTACAGGTAGCCACACGCTTCGATG
CCCGCGTTAACCATACACCGAGTTTCCATACGCGGCGTGAATATCGCGGCAGAGTAAGGTAAGCACAGTTTATCCTCAGTGAAACCTCAGGGGTAGCCACACGCTTCGATG
CCCGCGTTAACCATACACCGAGTTTCCATACGCGGCGTGAATATCGCGGCACAACAGGGCTTCTTGAATTTAGAATGACACACATTGTTGGGGTAGCCACACGCTTCGATG
CCCGCGTTAACCATACACCGAGTTTCCATACGCGGCGTGAATATCGCGGCAGATCTCATTAAGCGTCAACTGAGGCTTGTGAGATCTAGGGGTAGCCACACGCTTCGATG
CCCGCGTTAACCATACACCGAGTTTCCATACGCGGCGTGAATATCGCGGCTGATTTTACTTCAGAGAGCTCATGGAATCACATTGCCTACCGGTAGCCACACGCTTCGATG
CCCGCGTTAACCATACACCGAGTTTCCATACGCGGCGTGAATATCGCGGCACGTAGGGCCTTCTACGGCTAATATTCGTGATTTGAAATCGGTAGCCACACGCTTCGATG
CCCGCGTTAACCATACACCGAGTTTCCATACGCGGCGTGAATATCGCGGCTCCCTGGTCCTAATTTGTCCCTTCCTAGTTCATAATTCCTGGTAGCCACACGCTTCGATG
CCCGCGTTAACCATACACCGAGTTTCCATACGCGGCGTGAATATCGCGGCGTTTGACCCTTTATAAACTGCATTCTATTGCCCTCTGCCGGTAGCCACACGCTTCGATG
CCCGCGTTAACCATACACCGAGTTTCCATACGCGGCGTGAATATCGCGGCATGAACCAAAAGCACAGTGAAAGAGTTGATACAGTAGGCTGGTAGCCACACGCTTCGATG
CCCGCGTTAACCATACACCGAGTTTCCATACGCGGCGTGAATATCGCGGCTTTGTGAGACGGAGGATATTCCTCAGTAAAGATCTGTTGGTGGTAGCCACACGCTTCGATG
CCCGCGTTAACCATACACCGAGTTTCCATACGCGGCGTGAATATCGCGGCTTCATTCTCCTCCTTGACGTCAATGTAGCTCTTAATGGTGAGGTAGCCACACGCTTCGATG
CCCGCGTTAACCATACACCGAGTTTCCATACGCGGCGTGAATATCGCGGCTTATCAACTCTGCTTGAGATTACAGCCTCAAATTAGCCCTGGGTAGCCACACGCTTCGATG
CCCGCGTTAACCATACACCGAGTTTCCATACGCGGCGTGAATATCGCGGCTAAAGCCAAGGAAGTCCACACAAACTAAGAAAAGAAGTGGTGGTAGCCACACGCTTCGATG
CCCGCGTTAACCATACACCGAGTTTCCATACGCGGCGTGAATATCGCGGCTTATTCCCCTTTCAGTCAGTCTGAATCATTTATTGGGTGCAGGTAGCCACACGCTTCGATG
CCCGCGTTAACCATACACCGAGTTTCCATACGCGGCGTGAATATCGCGGCTTGCTCTACTCAAGATTGGTAATTGGCACCAAATCTATCCCGGTAGCCACACGCTTCGATG
CCCGCGTTAACCATACACCGAGTTTCCATACGCGGCGTGAATATCGCGGCTTTGCCTGGGGAAATTATCACAGCGGGTAACTGGGGGTAGCCACACGCTTCGATG
CCCGCGTTAACCATACACCGAGTTTCCATACGCGGCGTGAATATCGCGGCATGTTTCTCAGAGGTTGCACTCGCCTTGCAGCTCAGGTAGCCACACGCTTCGATG
CCCGCGTTAACCATACACCGAGTTTCCATACGCGGCGTGAATATCGCGGCGACTAGTGAACCTGTGAAAGAAGGGTCTCAGAGCACGGTAGCCACACGCTTCGATG
CCCGCGTTAACCATACACCGAGTTTCCATACGCGGCGTGAATATCGCGGCTGACTGAAAAGAATGTTCCAGCCACAGTGCAGAAGGGTAGCCACACGCTTCGATG
CCCGCGTTAACCATACACCGAGTTTCCATACGCGGCGTGAATATCGCGGCGGATAACTCAAGCCAAGGTCAGTCAGCCCCTAGAGGGTAGCCACACGCTTCGATG
CCCGCGTTAACCATACACCGAGTTTCCATACGCGGCGTGAATATCGCGGCTTCTAGAAGTTAAGTGTTTTCGTTCCAACTGCTTTGGTGGAGGTAGCCACACGCTTCGATG
CCCGCGTTAACCATACACCGAGTTTCCATACGCGGCGTGAATATCGCGGCATCCTTATACAGAACAGAAGTTCACTTTTAGTGGGCATGGGGGTAGCCACACGCTTCGATG
CCCGCGTTAACCATACACCGAGTTTCCATACGCGGCGTGAATATCGCGGCCTTAACACCCTTCTACTCAGCAGGAACAGAGTAACAATTGGGGTAGCCACACGCTTCGATG
CCCGCGTTAACCATACACCGAGTTTCCATACGCGGCGTGAATATCGCGGCGAAGCCTGAGCTCTACCTCTTGTGTCTCAGGGCATGGTAGCCACACGCTTCGATG
CCCGCGTTAACCATACACCGAGTTTCCATACGCGGCGTGAATATCGCGGCTTTTCCTGAGGCCTCTCCCAAATGGATGCTTTTCTGGTAGCCACACGCTTCGATG
CCCGCGTTAACCATACACCGAGTTTCCATACGCGGCGTGAATATCGCGGCTGAAGATAGTTCTATTAGATCCTGGCAGCTACGCCAATACTGGTAGCCACACGCTTCGATG
CCCGCGTTAACCATACACCGAGTTTCCATACGCGGCGTGAATATCGCGGCACTTCTTTCTCTCTCCTGAAGGATGCTTAAGACTGTCTCCGGTAGCCACACGCTTCGATG
CCCGCGTTAACCATACACCGAGTTTCCATACGCGGCGTGAATATCGCGGCCATATGGAGACAGATTAGGGAACTACTTCAGTTTTGGTGCCGGTAGCCACACGCTTCGATG
CCCGCGTTAACCATACACCGAGTTTCCATACGCGGCGTGAATATCGCGGCAATGTCGGAAAGGTACAAGGTACTCAAGCCCTGTTGGTAGCCACACGCTTCGATG
CCCGCGTTAACCATACACCGAGTTTCCATACGCGGCGTGAATATCGCGGCTTTGTGCTTTTATGGAGAGATGAAGTATGTTCCTCCCACAGGGTAGCCACACGCTTCGATG
CCCGCGTTAACCATACACCGAGTTTCCATACGCGGCGTGAATATCGCGGCTTTTGACACTAGGGAACTATGCCAGTACTCTAGAATGGAGGGGTAGCCACACGCTTCGATG
CCCGCGTTAACCATACACCGAGTTTCCATACGCGGCGTGAATATCGCGGCGTGGTGAAGAAATTGACCACAGAACCCCATTCTCTTGGGTAGCCACACGCTTCGATG
CCCGCGTTAACCATACACCGAGTTTCCATACGCGGCGTGAATATCGCGGCACATGTCCATGTTCTGACATGGTGATATGGAAACTCTGAACGGTAGCCACACGCTTCGATG
CCCGCGTTAACCATACACCGAGTTTCCATACGCGGCGTGAATATCGCGGCTACATGGATCCTTGTCTTGGTGCATCTGCTAATGACAGGTAGCCACACGCTTCGATG
CCCGCGTTAACCATACACCGAGTTTCCATACGCGGCGTGAATATCGCGGCAGTCACTACTCCAAAGACCTAACATTGCTCTGGGAGTGGTAGCCACACGCTTCGATG
CCCGCGTTAACCATACACCGAGTTTCCATACGCGGCGTGAATATCGCGGCAAAATCTTTCACCTGGTAATATCATCCAGCCTGCCCAGGTAGCCACACGCTTCGATG
CCCGCGTTAACCATACACCGAGTTTCCATACGCGGCGTGAATATCGCGGCATAGAATGTGTGTCCAGATGAAGCCATCTGAACATAACTGGGGTAGCCACACGCTTCGATG
CCCGCGTTAACCATACACCGAGTTTCCATACGCGGCGTGAATATCGCGGCATGTGCCACAAGTGTCCTTACGTAAGAGCAGAACAGGTAGCCACACGCTTCGATG
CCCGCGTTAACCATACACCGAGTTTCCATACGCGGCGTGAATATCGCGGCTGGAGAGTGGAAACACAATGGGGAAACATGATGAGAGGTAGCCACACGCTTCGATG
CCCGCGTTAACCATACACCGAGTTTCCATACGCGGCGTGAATATCGCGGCGAGGCAGGGAGAAAATAACACAGAGCACAAGCTCAGGTAGCCACACGCTTCGATG
CCCGCGTTAACCATACACCGAGTTTCCATACGCGGCGTGAATATCGCGGCTCTGCATCAAGGATGACTTATGACTGAAAGCCAGAAGGGGTAGCCACACGCTTCGATG
CCCGCGTTAACCATACACCGAGTTTCCATACGCGGCGTGAATATCGCGGCGGTAACACTGGCCTTCTCCCATGGGACCTTTAGAGGGTAGCCACACGCTTCGATG
CCCGCGTTAACCATACACCGAGTTTCCATACGCGGCGTGAATATCGCGGCAATACCCTCAGAAAGAACAGCAGAGTAGGTTGCTAGTGGGGTAGCCACACGCTTCGATG
CCCGCGTTAACCATACACCGAGTTTCCATACGCGGCGTGAATATCGCGGCCTGTCCCCAAGTCCCACTCAGATCTCAGCCAGCACGGTAGCCACACGCTTCGATG
CCCGCGTTAACCATACACCGAGTTTCCATACGCGGCGTGAATATCGCGGCTGCCCCAACCAATCAGAACCCAGAATGCACTTAAGGGTAGCCACACGCTTCGATG
CCCGCGTTAACCATACACCGAGTTTCCATACGCGGCGTGAATATCGCGGCCATCAAAGTGCAATCTCCTGCTTCAATTGGGCAGAGGTAGCCACACGCTTCGATG
CCCGCGTTAACCATACACCGAGTTTCCATACGCGGCGTGAATATCGCGGCGGCTCCTTACTGCTTCTTGCTTCACATCTCTGTCCGGTAGCCACACGCTTCGATG
CCCGCGTTAACCATACACCGAGTTTCCATACGCGGCGTGAATATCGCGGCATGTCTCCACTGCCCCACAGTTTTGATCACATACTGGTAGCCACACGCTTCGATG
CCCGCGTTAACCATACACCGAGTTTCCATACGCGGCGTGAATATCGCGGCCATTATTGGCCAGTGGCAAGAGGAAAGTGCTTCTTGGTAGCCACACGCTTCGATG
CCCGCGTTAACCATACACCGAGTTTCCATACGCGGCGTGAATATCGCGGCTCTCAGAGGCAAAGCTATGTTCTAGAGTACAAGTTACAGGGGGTAGCCACACGCTTCGATG
CCCGCGTTAACCATACACCGAGTTTCCATACGCGGCGTGAATATCGCGGCCCTTGAAGGGTTTTCTCCATAGAACCGTTCTAACCTTGGGGTAGCCACACGCTTCGATG
CCCGCGTTAACCATACACCGAGTTTCCATACGCGGCGTGAATATCGCGGCACCATCTGTAGAATCCTTGACTACAACTTCCTCCTTGTTCTGGTAGCCACACGCTTCGATG
CCCGCGTTAACCATACACCGAGTTTCCATACGCGGCGTGAATATCGCGGCGGATTTCAGCTTCTTCTTTCAGCTCAGTGGATTCTTCTTCTGGTAGCCACACGCTTCGATG
CCCGCGTTAACCATACACCGAGTTTCCATACGCGGCGTGAATATCGCGGCTCTTCTTTCACCCTCCTAGAGGGCATGGGAACAGCGGTAGCCACACGCTTCGATG
CCCGCGTTAACCATACACCGAGTTTCCATACGCGGCGTGAATATCGCGGCATCATGTCCTGCTGCTGTCTAGTATTGAACTGTTAGCCGGTAGCCACACGCTTCGATG
CCCGCGTTAACCATACACCGAGTTTCCATACGCGGCGTGAATATCGCGGCACCTCTCACCTTTCACCCACTTAGATTCTCCCTCTGGTAGCCACACGCTTCGATG
CCCGCGTTAACCATACACCGAGTTTCCATACGCGGCGTGAATATCGCGGCCTGGGTGTGCACATGTGAACTTCTTCCTCGACTCGGGTAGCCACACGCTTCGATG
CCCGCGTTAACCATACACCGAGTTTCCATACGCGGCGTGAATATCGCGGCGCAGTCTTCCTTCAACTCCAGACCTTTCCACTACAGGTAGCCACACGCTTCGATG
CCCGCGTTAACCATACACCGAGTTTCCATACGCGGCGTGAATATCGCGGCTGAATGTCCCCTGCACCATGATCTAATAATATACCCACAGGGGTAGCCACACGCTTCGATG
CCCGCGTTAACCATACACCGAGTTTCCATACGCGGCGTGAATATCGCGGCCATCAATGTTGGTGGCTTTGGTGTCTATGTGGATACCGGTAGCCACACGCTTCGATG
CCCGCGTTAACCATACACCGAGTTTCCATACGCGGCGTGAATATCGCGGCTTACTCCCCAATTGTTTGGCCATTGCCATGGCCAGGGTAGCCACACGCTTCGATG
CCCGCGTTAACCATACACCGAGTTTCCATACGCGGCGTGAATATCGCGGCCCAGTCTTACCCACAGCTTCTCCATAAATTATGCCACCGGTAGCCACACGCTTCGATG
CCCGCGTTAACCATACACCGAGTTTCCATACGCGGCGTGAATATCGCGGCTACTCTGTGGAAACGTCTATAATTGGCATCCTACCTTCTCAGGTAGCCACACGCTTCGATG
CCCGCGTTAACCATACACCGAGTTTCCATACGCGGCGTGAATATCGCGGCCTCTTCTTCCTCAGCTTTCGTCTTCTTTATCTTGTCTTGCGGGTAGCCACACGCTTCGATG
CCCGCGTTAACCATACACCGAGTTTCCATACGCGGCGTGAATATCGCGGCACTTCATGTCTGTCTCCTTCATCTACTCCAAGAGCTAACAGGTAGCCACACGCTTCGATG
CCCGCGTTAACCATACACCGAGTTTCCATACGCGGCGTGAATATCGCGGCTTTAAGCTTCTCACTTGTCTTCTCACCATCTTGCCATCAGGTAGCCACACGCTTCGATG
CCCGCGTTAACCATACACCGAGTTTCCATACGCGGCGTGAATATCGCGGCAAAGTCACTGTCTGACACAATTTAATGCAACTGTGGGAAGCGGTAGCCACACGCTTCGATG
CCCGCGTTAACCATACACCGAGTTTCCATACGCGGCGTGAATATCGCGGCTTTTCATTGGATATACAGTGAGTTCTGTCCAGTGGCAGTTGGGTAGCCACACGCTTCGATG
CCCGCGTTAACCATACACCGAGTTTCCATACGCGGCGTGAATATCGCGGCCAGAACTTCCAGCTGGCCACATGGTGGCATTGGCTTTATTTGGTAGCCACACGCTTCGATG
CCCGCGTTAACCATACACCGAGTTTCCATACGCGGCGTGAATATCGCGGCAAACTACGCATTTGGTAAAGACATTTGCAACCACAAAACCCGGTAGCCACACGCTTCGATG
CCCGCGTTAACCATACACCGAGTTTCCATACGCGGCGTGAATATCGCGGCAACATCTCTCTAAGCATATGTTTTAGCTCTTGAGGGCACACGGTAGCCACACGCTTCGATG
CCCGCGTTAACCATACACCGAGTTTCCATACGCGGCGTGAATATCGCGGCAACAAAACTACAGTTGCACATTCACAAAACATTGGCCATTGGGTAGCCACACGCTTCGATG
CCCGCGTTAACCATACACCGAGTTTCCATACGCGGCGTGAATATCGCGGCATAGAATAGCTCACATGTCAGGTATGTTACCCCATACCCCGGTAGCCACACGCTTCGATG
CCCGCGTTAACCATACACCGAGTTTCCATACGCGGCGTGAATATCGCGGCGGACTTGGAAATGTGCCAAATAGTAGGTTTTCAAGCTATGCGGTAGCCACACGCTTCGATG
CCCGCGTTAACCATACACCGAGTTTCCATACGCGGCGTGAATATCGCGGCTTACCAGGCTGCAATTTAAATCTGTCATCAGTTCTGAAGGTGGTAGCCACACGCTTCGATG
CCCGCGTTAACCATACACCGAGTTTCCATACGCGGCGTGAATATCGCGGCAGGGTTTGGATTTCCCCGTTTCACCTTATGCAACTGGTAGCCACACGCTTCGATG
CCCGCGTTAACCATACACCGAGTTTCCATACGCGGCGTGAATATCGCGGCAGTCTATTATCTGCAAGTAGAGAGTTATTACCACACGGCGCGGTAGCCACACGCTTCGATG
CCCGCGTTAACCATACACCGAGTTTCCATACGCGGCGTGAATATCGCGGCAGTCTAACCATCATACACTTTGTAGACACTTCCAATGGGGAGGTAGCCACACGCTTCGATG
CCCGCGTTAACCATACACCGAGTTTCCATACGCGGCGTGAATATCGCGGCTTAATATGTCAGTCTTTCTATAAGCAGGCCAAATGGGGCTGGGTAGCCACACGCTTCGATG
CCCGCGTTAACCATACACCGAGTTTCCATACGCGGCGTGAATATCGCGGCGTCAATGGGAAGTATCTGGGTATCCCAGACCTGGAGGTAGCCACACGCTTCGATG
CCCGCGTTAACCATACACCGAGTTTCCATACGCGGCGTGAATATCGCGGCCCATAATAAAGACTTGGAATTCTGGTGACTCTCAGAGGCCGGTAGCCACACGCTTCGATG
CCCGCGTTAACCATACACCGAGTTTCCATACGCGGCGTGAATATCGCGGCACTGGGACTTCCAGCAAAAGTCACCTCCTCCAGAAGGTAGCCACACGCTTCGATG
CCCGCGTTAACCATACACCGAGTTTCCATACGCGGCGTGAATATCGCGGCAGTGAGAGTCTAAAAGTGACGCCTGATACACATTGATGTCTGGTAGCCACACGCTTCGATG
CCCGCGTTAACCATACACCGAGTTTCCATACGCGGCGTGAATATCGCGGCTGTTCTTTATGGCGTGAGACTCCAATGTGCTAAAAGAATCTGGTAGCCACACGCTTCGATG
CCCGCGTTAACCATACACCGAGTTTCCATACGCGGCGTGAATATCGCGGCGTAAATAAACGCGAACACCCAGATTCCAGGTGCAAGGTAGCCACACGCTTCGATG
CCCGCGTTAACCATACACCGAGTTTCCATACGCGGCGTGAATATCGCGGCAGTTTCTCCAAACATCCCTTGTTAGATAAAGTGCAACCTCCGGTAGCCACACGCTTCGATG
CCCGCGTTAACCATACACCGAGTTTCCATACGCGGCGTGAATATCGCGGCTGATACCAGGAGCCTAAGTCCTGTAAATAAGAGGGAAGGGGTAGCCACACGCTTCGATG
CCCGCGTTAACCATACACCGAGTTTCCATACGCGGCGTGAATATCGCGGCGAGGTGTGTAATTTCAAGGGAACTGACTCTGTCTTCGGGGTAGCCACACGCTTCGATG
CCCGCGTTAACCATACACCGAGTTTCCATACGCGGCGTGAATATCGCGGCTGAACATGCACAGAGGCTGTCCCCTTAGGACACCTGGTAGCCACACGCTTCGATG
CCCGCGTTAACCATACACCGAGTTTCCATACGCGGCGTGAATATCGCGGCGGTTCTGCTTAACTGGGCAGGTCCTGTGGAGCCTAGGTAGCCACACGCTTCGATG
CCCGCGTTAACCATACACCGAGTTTCCATACGCGGCGTGAATATCGCGGCGCAGCTGGTAAGTACCGGCGAGCAGGTGTCACTAGGGTAGCCACACGCTTCGATG
CCCGCGTTAACCATACACCGAGTTTCCATACGCGGCGTGAATATCGCGGCGGGGAGTTGGGGAGACCGAGTGAGGGGAAAATGTAGGTAGCCACACGCTTCGATG
CCCGCGTTAACCATACACCGAGTTTCCATACGCGGCGTGAATATCGCGGCAGCTCAACTTTGCTATTTTATGCCTGGTCTGCACATGGGTAGCCACACGCTTCGATG
CCCGCGTTAACCATACACCGAGTTTCCATACGCGGCGTGAATATCGCGGCGGGGATTTCAGAGCAGATCCCATCCTTCCACCTGGGGTAGCCACACGCTTCGATG
CCCGCGTTAACCATACACCGAGTTTCCATACGCGGCGTGAATATCGCGGCCTGTCGGAGTGAAAGCTGGTGCTCCTGGGAGGTTTGGTAGCCACACGCTTCGATG
CCCGCGTTAACCATACACCGAGTTTCCATACGCGGCGTGAATATCGCGGCGCTCATTGGCTTATGCTCGCTGGCCACTGAGAGTGGGTAGCCACACGCTTCGATG
CCCGCGTTAACCATACACCGAGTTTCCATACGCGGCGTGAATATCGCGGCGACTCAGGGGACCTCTGATTATAAGTTGCTGAGCCGGTAGCCACACGCTTCGATG
CCCGCGTTAACCATACACCGAGTTTCCATACGCGGCGTGAATATCGCGGCTTTCTCTGCTCACGCCATCAACGCCACATCATTTTGGTAGCCACACGCTTCGATG
CCCGCGTTAACCATACACCGAGTTTCCATACGCGGCGTGAATATCGCGGCTTTTCTATCAGTAGAGGTCTGAGTTCCAACCCGCTTCAGGTAGCCACACGCTTCGATG
CCCGCGTTAACCATACACCGAGTTTCCATACGCGGCGTGAATATCGCGGCAGCGTCCAGAACTGTGGCTTTAGCCAAGAGACTTCGGTAGCCACACGCTTCGATG
CCCGCGTTAACCATACACCGAGTTTCCATACGCGGCGTGAATATCGCGGCCCCCATTCCTTGATAAAGTATGCCTGCTAGGAAACCAGGTAGCCACACGCTTCGATG
CCCGCGTTAACCATACACCGAGTTTCCATACGCGGCGTGAATATCGCGGCCGCTGATAAAGGAAGAGGGACTCAAGTGCCAGATGGGTAGCCACACGCTTCGATG
CCCGCGTTAACCATACACCGAGTTTCCATACGCGGCGTGAATATCGCGGCGTCCCACAGACTGAAAGGCAGAAGGCATCCCAGTCGGTAGCCACACGCTTCGATG
CCCGCGTTAACCATACACCGAGTTTCCATACGCGGCGTGAATATCGCGGCCAGGTTGCTCTTGGCTACAGTTACTGCAGCCTTTTGGTAGCCACACGCTTCGATG
CCCGCGTTAACCATACACCGAGTTTCCATACGCGGCGTGAATATCGCGGCGTGGGTTCCTGAAGGTTTGGAGGGTTTCTGTAAAGGGGTAGCCACACGCTTCGATG
CCCGCGTTAACCATACACCGAGTTTCCATACGCGGCGTGAATATCGCGGCGTGACCAGGTCTCATGGACATCTCAGACCCCACAAGGTAGCCACACGCTTCGATG
CCCGCGTTAACCATACACCGAGTTTCCATACGCGGCGTGAATATCGCGGCCTCAATTCCCTTCTTTAGTCAAGCTGAGATGACAGTGGCGGTAGCCACACGCTTCGATG
CCCGCGTTAACCATACACCGAGTTTCCATACGCGGCGTGAATATCGCGGCTCAAAGATAATATCAGAAAGCACTCCTGACTCAGGGAAGCTGGTAGCCACACGCTTCGATG
CCCGCGTTAACCATACACCGAGTTTCCATACGCGGCGTGAATATCGCGGCAAGCAAACAACAGGGTTAGCAGCTGGACCCTAGCAGGTAGCCACACGCTTCGATG
CCCGCGTTAACCATACACCGAGTTTCCATACGCGGCGTGAATATCGCGGCGACCAGCAGGTGGATACTGGACACTGATGACCACTGGTAGCCACACGCTTCGATG
CCCGCGTTAACCATACACCGAGTTTCCATACGCGGCGTGAATATCGCGGCTAGAGGCATGTTCAGCTGCGAAAGACAAACCAGAAGGTAGCCACACGCTTCGATG
CCCGCGTTAACCATACACCGAGTTTCCATACGCGGCGTGAATATCGCGGCCGAGGCACTCTTACCTGTGATTGGATACCGGAAAAGGTAGCCACACGCTTCGATG
CCCGCGTTAACCATACACCGAGTTTCCATACGCGGCGTGAATATCGCGGCAGTAATGGGTTAGACTGACTCTTACGGGTTGTTTTGCTCGGTAGCCACACGCTTCGATG
CCCGCGTTAACCATACACCGAGTTTCCATACGCGGCGTGAATATCGCGGCTTAAAATGTGGTGACCTCAACTCTCTGATGCCAAAGATTGCGGTAGCCACACGCTTCGATG
CCCGCGTTAACCATACACCGAGTTTCCATACGCGGCGTGAATATCGCGGCACCTCCAAAACGCTGTACCCTGTGACTCCCAGACAGGTAGCCACACGCTTCGATG
CCCGCGTTAACCATACACCGAGTTTCCATACGCGGCGTGAATATCGCGGCCTAGACAGAGCCAGTCAACTGACTCTGTCTCTAGGGGGTAGCCACACGCTTCGATG
CCCGCGTTAACCATACACCGAGTTTCCATACGCGGCGTGAATATCGCGGCGTGTCTATGACTTTCTTCAGCAAAGTATTACAGGCAGGAGCGGTAGCCACACGCTTCGATG
CCCGCGTTAACCATACACCGAGTTTCCATACGCGGCGTGAATATCGCGGCAAATCTACCCTCTTCAAAAGCAGATGATCTTCAGAAAGCCAGGTAGCCACACGCTTCGATG
CCCGCGTTAACCATACACCGAGTTTCCATACGCGGCGTGAATATCGCGGCATCCAGTTTTAATCTTCAGCAATTTGTAAGACCCAGCATGCGGTAGCCACACGCTTCGATG
CCCGCGTTAACCATACACCGAGTTTCCATACGCGGCGTGAATATCGCGGCCTACTTGTAGCCTTCTAGTCCCATCGGAACTCCAGGGGTAGCCACACGCTTCGATG
CCCGCGTTAACCATACACCGAGTTTCCATACGCGGCGTGAATATCGCGGCTTATTGTGGTTTGATTGAGTCCAGGTCCTTGTTACATCACCGGTAGCCACACGCTTCGATG
CCCGCGTTAACCATACACCGAGTTTCCATACGCGGCGTGAATATCGCGGCATCTTCCCTTCCACCCACTATTAGCTTCAAATTTCAAGCAGGTAGCCACACGCTTCGATG
CCCGCGTTAACCATACACCGAGTTTCCATACGCGGCGTGAATATCGCGGCCATTGTTGTCAATATGTGCTGCTGTGAACCCCAAAGCGGTAGCCACACGCTTCGATG
CCCGCGTTAACCATACACCGAGTTTCCATACGCGGCGTGAATATCGCGGCAGAGACTCACAGAGGAAGCTTTCCTTCAAAGTTAATGCTCGGTAGCCACACGCTTCGATG
CCCGCGTTAACCATACACCGAGTTTCCATACGCGGCGTGAATATCGCGGCAAACTGTTACAACAGTTTTCACCCAATTTTGTGTGGCTTGAGGTAGCCACACGCTTCGATG
CCCGCGTTAACCATACACCGAGTTTCCATACGCGGCGTGAATATCGCGGCAAATTTGGTCATGTTCCATTCCTCTACTGCAAACGTTTTGGGGTAGCCACACGCTTCGATG
CCCGCGTTAACCATACACCGAGTTTCCATACGCGGCGTGAATATCGCGGCTAGCGTGTAGAATAAAAGGAGCCTCCTTAGTTCAAGTGTCAGGTAGCCACACGCTTCGATG
CCCGCGTTAACCATACACCGAGTTTCCATACGCGGCGTGAATATCGCGGCATCCTCTCTTAATGGAGGTGAGGAAATCTAAGGTCCCTAGAGGTAGCCACACGCTTCGATG
CCCGCGTTAACCATACACCGAGTTTCCATACGCGGCGTGAATATCGCGGCATTCAAGACAGAAGTCTTCCTTGTAGGACCTTTCCTACTGGGGTAGCCACACGCTTCGATG
CCCGCGTTAACCATACACCGAGTTTCCATACGCGGCGTGAATATCGCGGCAGCTTTTCTGTGTCATTGTGAGATAATGGAACTTCACAGGAGGTAGCCACACGCTTCGATG
CCCGCGTTAACCATACACCGAGTTTCCATACGCGGCGTGAATATCGCGGCAAAGTTCTAGGTCACACTCCTGTGTATACCTGCAGAAACAGGTAGCCACACGCTTCGATG
CCCGCGTTAACCATACACCGAGTTTCCATACGCGGCGTGAATATCGCGGCTTTTCCAACTGGCAATAGCAACCGCCTAGGTAGGGGGTAGCCACACGCTTCGATG
CCCGCGTTAACCATACACCGAGTTTCCATACGCGGCGTGAATATCGCGGCTGCCTGCTGTGGACTTTATAGAAAATGAGGATTTGTGTCCGGTAGCCACACGCTTCGATG
CCCGCGTTAACCATACACCGAGTTTCCATACGCGGCGTGAATATCGCGGCCTCAGAGTCTCAGTATGACAATATCCAGGAGCTGAGTTTGTGGTAGCCACACGCTTCGATG
CCCGCGTTAACCATACACCGAGTTTCCATACGCGGCGTGAATATCGCGGCTGTGTGTTCCTGAATTTGAGGCAGCAATCTAAAGGAGAGGTAGCCACACGCTTCGATG
CCCGCGTTAACCATACACCGAGTTTCCATACGCGGCGTGAATATCGCGGCTTTTCAAGAAGGAAAGAGGGCCAAGGGAACAAAGATGCGGTAGCCACACGCTTCGATG
CCCGCGTTAACCATACACCGAGTTTCCATACGCGGCGTGAATATCGCGGCAACAGTATGGAGTCAGGACATAGTTGACAGTTACATGCTGTGGTAGCCACACGCTTCGATG
CCCGCGTTAACCATACACCGAGTTTCCATACGCGGCGTGAATATCGCGGCGGCAACAGCTGAAGCCTTTGAGCACAAGAGAGACAGGTAGCCACACGCTTCGATG
CCCGCGTTAACCATACACCGAGTTTCCATACGCGGCGTGAATATCGCGGCTCCCTCTTCCTTCGAAGTCCTAACATTGTTCTGCTGGGTAGCCACACGCTTCGATG
CCCGCGTTAACCATACACCGAGTTTCCATACGCGGCGTGAATATCGCGGCATAAGAGGAAGTATCGTCTGGGCCGGATGTTCAGTGGTAGCCACACGCTTCGATG
CCCGCGTTAACCATACACCGAGTTTCCATACGCGGCGTGAATATCGCGGCATGGGCTACTGGAAGTGCTCATTTAGGGACTGAAAGGTAGCCACACGCTTCGATG
CCCGCGTTAACCATACACCGAGTTTCCATACGCGGCGTGAATATCGCGGCATGCACGGAGGTTACATATCTCGAGGAGAAAACAATTTGACGGTAGCCACACGCTTCGATG
CCCGCGTTAACCATACACCGAGTTTCCATACGCGGCGTGAATATCGCGGCTTTCTCAGTCTCTCTGCCTCTCTTGTTTCCTTGCAGGTAGCCACACGCTTCGATG
CCCGCGTTAACCATACACCGAGTTTCCATACGCGGCGTGAATATCGCGGCCACACATGTGTAAACAGGAATGGTTTACAGTCCAAGCAATTGGTAGCCACACGCTTCGATG
CCCGCGTTAACCATACACCGAGTTTCCATACGCGGCGTGAATATCGCGGCAAATAACCACTTTTATTGTGGAACCTCTGGAGCAAAGAGGTGGTAGCCACACGCTTCGATG
CCCGCGTTAACCATACACCGAGTTTCCATACGCGGCGTGAATATCGCGGCTAAACTCGAAATGATGAAGTAAGACCTCTTCGCCTGCCGGTAGCCACACGCTTCGATG
CCCGCGTTAACCATACACCGAGTTTCCATACGCGGCGTGAATATCGCGGCTGTTAACACGCTGAAGGTTTGTAAGACATCTATCAAACCCAGGTAGCCACACGCTTCGATG
CCCGCGTTAACCATACACCGAGTTTCCATACGCGGCGTGAATATCGCGGCAAGAAGAAGTTACAAACGGCAGCACTTCCTCAGAGAGGTAGCCACACGCTTCGATG
CCCGCGTTAACCATACACCGAGTTTCCATACGCGGCGTGAATATCGCGGCCTGCTTTGCCTCCCAGTCCCTCTGTCCTTGATGAAGGTAGCCACACGCTTCGATG
CCCGCGTTAACCATACACCGAGTTTCCATACGCGGCGTGAATATCGCGGCAAGCAGCACGGCTCATGGGAGGGAAAAGTTAGACAGGTAGCCACACGCTTCGATG
CCCGCGTTAACCATACACCGAGTTTCCATACGCGGCGTGAATATCGCGGCAAATAAAGACTGACTCACTCAGGCCTTTCACACAGTCTAGGGGTAGCCACACGCTTCGATG
CCCGCGTTAACCATACACCGAGTTTCCATACGCGGCGTGAATATCGCGGCAAGTTACAGACGTTCCCCGCTCTTACAGTTCTTAGGTGGTAGCCACACGCTTCGATG
CCCGCGTTAACCATACACCGAGTTTCCATACGCGGCGTGAATATCGCGGCGAGCAGGGAGATTGCAGGGCAGTGCAAGCAAATATGGTAGCCACACGCTTCGATG
CCCGCGTTAACCATACACCGAGTTTCCATACGCGGCGTGAATATCGCGGCTATTCTGGTTCCAGAACTATTAGAGCCTTAAAGGACTGGGCGGTAGCCACACGCTTCGATG
CCCGCGTTAACCATACACCGAGTTTCCATACGCGGCGTGAATATCGCGGCCTGATGATAGCTGAGTTGTGTAAGGACAGACTGCCAGGTAGCCACACGCTTCGATG
CCCGCGTTAACCATACACCGAGTTTCCATACGCGGCGTGAATATCGCGGCAATGCTTCTCTGGTGTGAGGCTACAAGCTGGCACAGGTAGCCACACGCTTCGATG
CCCGCGTTAACCATACACCGAGTTTCCATACGCGGCGTGAATATCGCGGCATTTATGGGCACAGCAATTTGAGATTGAGAGTGGACTTGAGGTAGCCACACGCTTCGATG
CCCGCGTTAACCATACACCGAGTTTCCATACGCGGCGTGAATATCGCGGCAGAACCTGGGAATGTGACCACATATGAAAATAAAAGCCCTGGTAGCCACACGCTTCGATG
CCCGCGTTAACCATACACCGAGTTTCCATACGCGGCGTGAATATCGCGGCAAATCAGAGGTGTGATATTTAAGAGGCCGCTGTATGGAAGGGTAGCCACACGCTTCGATG
CCCGCGTTAACCATACACCGAGTTTCCATACGCGGCGTGAATATCGCGGCATATGGTGAGACTCCTTATGGTAAGAATGCAGAAGCACAGAGGTAGCCACACGCTTCGATG
CCCGCGTTAACCATACACCGAGTTTCCATACGCGGCGTGAATATCGCGGCCCCCAGAAAGCCCAAGAAGAAGTTGGAAAGAGACAGGTAGCCACACGCTTCGATG
CCCGCGTTAACCATACACCGAGTTTCCATACGCGGCGTGAATATCGCGGCTTGTAGCAACGAGTGTGTTTATAACCACAAAGAACTTCCGTGGTAGCCACACGCTTCGATG
CCCGCGTTAACCATACACCGAGTTTCCATACGCGGCGTGAATATCGCGGCTGTGTATATAACCACAGGTCAGGGTTGTAAGAGTAATGGCAGGTAGCCACACGCTTCGATG
CCCGCGTTAACCATACACCGAGTTTCCATACGCGGCGTGAATATCGCGGCGGCTAATAGAGCTTTTGATTTGACAAGATGAAAGGCAAGGCGGTAGCCACACGCTTCGATG
CCCGCGTTAACCATACACCGAGTTTCCATACGCGGCGTGAATATCGCGGCTTTGTGATCATGAGGAGGAGCAAATAGGAGGTGAGGGGTAGCCACACGCTTCGATG
CCCGCGTTAACCATACACCGAGTTTCCATACGCGGCGTGAATATCGCGGCAGACGCATCAGTGTTCAATATTCATTGGTGTCTTGGGAGGTAGCCACACGCTTCGATG
CCCGCGTTAACCATACACCGAGTTTCCATACGCGGCGTGAATATCGCGGCTTTATTCAACGATAAAACAACTCAATGGTGGGAGAGGCTGTGGTAGCCACACGCTTCGATG
CCCGCGTTAACCATACACCGAGTTTCCATACGCGGCGTGAATATCGCGGCGACTCTAGAAAAGGTAAGCCACGGGACTGTTTCCTGGTAGCCACACGCTTCGATG
CCCGCGTTAACCATACACCGAGTTTCCATACGCGGCGTGAATATCGCGGCGAAGGAGAGGGGTTTTATGAAGTGGGAGTCGCAAAGGTAGCCACACGCTTCGATG
CCCGCGTTAACCATACACCGAGTTTCCATACGCGGCGTGAATATCGCGGCCATTGCATGCTCTTCGGCCTGTAATGGAGTTTAAGGGGTAGCCACACGCTTCGATG
CCCGCGTTAACCATACACCGAGTTTCCATACGCGGCGTGAATATCGCGGCAACATTTTCTATGGAAATGGCCATGTTAAGGAAACGGAAGCGGTAGCCACACGCTTCGATG
CCCGCGTTAACCATACACCGAGTTTCCATACGCGGCGTGAATATCGCGGCGATCGGTTGCCAGGCCTCGGACTAGGTATGTTCCAGGTAGCCACACGCTTCGATG
CCCGCGTTAACCATACACCGAGTTTCCATACGCGGCGTGAATATCGCGGCACACTCACCCACTTATGTACAGGTAGAGAACAGAGGTGGTAGCCACACGCTTCGATG
CCCGCGTTAACCATACACCGAGTTTCCATACGCGGCGTGAATATCGCGGCCCCTAGCCCCTCTGTCCAGTCATTAACTAGAAAGTATCAGGTAGCCACACGCTTCGATG
CCCGCGTTAACCATACACCGAGTTTCCATACGCGGCGTGAATATCGCGGCTGATGATCACATAAATCCAAATCCTTGGTCCACTGGAAACTGGTAGCCACACGCTTCGATG
CCCGCGTTAACCATACACCGAGTTTCCATACGCGGCGTGAATATCGCGGCGACGGGAATTGAAAAGGATAACTCTTGTCATCCTGGACAGGTAGCCACACGCTTCGATG
CCCGCGTTAACCATACACCGAGTTTCCATACGCGGCGTGAATATCGCGGCAAAAGTCTAAGTGTGGTACACACCCAGCTCTCATTCTTAGTGGTAGCCACACGCTTCGATG
CCCGCGTTAACCATACACCGAGTTTCCATACGCGGCGTGAATATCGCGGCAAAAGGCAGTGTGGAAAGGTGGGTAGTGCATCTACGGTAGCCACACGCTTCGATG
CCCGCGTTAACCATACACCGAGTTTCCATACGCGGCGTGAATATCGCGGCCGCTGCCCTTCAGCATTGTTGGAAGCCAAGCATCTGGTAGCCACACGCTTCGATG
CCCGCGTTAACCATACACCGAGTTTCCATACGCGGCGTGAATATCGCGGCACGAAATATTCTCTTACTAGTCTCAGGGTGAACCTTGGCTGGTAGCCACACGCTTCGATG
CCCGCGTTAACCATACACCGAGTTTCCATACGCGGCGTGAATATCGCGGCTTCATTCATCTGCATTGGGAATAATGGGGAAAGGTTTCAGAGGTAGCCACACGCTTCGATG
CCCGCGTTAACCATACACCGAGTTTCCATACGCGGCGTGAATATCGCGGCGGAAGTGAGAAACAGTTGCCTCTCACAGTAGATCTCAGGGGTAGCCACACGCTTCGATG
CCCGCGTTAACCATACACCGAGTTTCCATACGCGGCGTGAATATCGCGGCCAGTCTTTGAAATAGGGTGGATGTTGGCTAAACGCTGGGTAGCCACACGCTTCGATG
CCCGCGTTAACCATACACCGAGTTTCCATACGCGGCGTGAATATCGCGGCTCAGCAGAACTTATTTCACCTTTATCAGCCTATGTTTGGGGGGTAGCCACACGCTTCGATG
CCCGCGTTAACCATACACCGAGTTTCCATACGCGGCGTGAATATCGCGGCTTTTACAACCACCTGCCTTCATTTTCCCTTTAAAGCTGTGGGTAGCCACACGCTTCGATG
CCCGCGTTAACCATACACCGAGTTTCCATACGCGGCGTGAATATCGCGGCAGACAATTCTGCTCCATCTCTTAACCTTTCCATCTGTTGTGGGTAGCCACACGCTTCGATG
CCCGCGTTAACCATACACCGAGTTTCCATACGCGGCGTGAATATCGCGGCAGCAAATATATGTCAAGTTAGCACAAAGGGACAAGAGGTGTGGTAGCCACACGCTTCGATG
CCCGCGTTAACCATACACCGAGTTTCCATACGCGGCGTGAATATCGCGGCATGAGATTTGTGAAACTCGGCTTTTAGTCACAGCTTGATGCGGTAGCCACACGCTTCGATG
CCCGCGTTAACCATACACCGAGTTTCCATACGCGGCGTGAATATCGCGGCTCCATCAATTTATTCCATAAGTCCATGTGGGAAGCTACTGCGGTAGCCACACGCTTCGATG
CCCGCGTTAACCATACACCGAGTTTCCATACGCGGCGTGAATATCGCGGCTGAGTCATGTTGGGACCTAACAAACAGCTGTGATTAGGGGTAGCCACACGCTTCGATG
CCCGCGTTAACCATACACCGAGTTTCCATACGCGGCGTGAATATCGCGGCCTTTGATTAATCTGGCCTTAGTCTCAGTGTCAATCTTGGGCGGTAGCCACACGCTTCGATG
CCCGCGTTAACCATACACCGAGTTTCCATACGCGGCGTGAATATCGCGGCACAAGTGAATCTGGCAGAGCCTGAAAAGAGAAGGAGGTAGCCACACGCTTCGATG
CCCGCGTTAACCATACACCGAGTTTCCATACGCGGCGTGAATATCGCGGCAGAGCCCGAGATAAAGCACAGGGAAAATATTTACTGGCGGTAGCCACACGCTTCGATG
CCCGCGTTAACCATACACCGAGTTTCCATACGCGGCGTGAATATCGCGGCCTCTTCTACCCTGAAGATGGATTGGCTAAAAGGAAACCAGGTAGCCACACGCTTCGATG
CCCGCGTTAACCATACACCGAGTTTCCATACGCGGCGTGAATATCGCGGCGACGGGTAATGAAACCAAGCGAAGGTCTGTTTCCAGGTAGCCACACGCTTCGATG
CCCGCGTTAACCATACACCGAGTTTCCATACGCGGCGTGAATATCGCGGCAAAAGCTTGCTCTGTAGCCACCTCCACTTGTAATTAGTGGTAGCCACACGCTTCGATG
CCCGCGTTAACCATACACCGAGTTTCCATACGCGGCGTGAATATCGCGGCAAAAGAGTCCACGTTCCATGTCTTTAGGTTGCATTTTCATGGGTAGCCACACGCTTCGATG
CCCGCGTTAACCATACACCGAGTTTCCATACGCGGCGTGAATATCGCGGCCTTAACCACATCCTCTTGGATGCAGGCATTTCTGTGGGTAGCCACACGCTTCGATG
CCCGCGTTAACCATACACCGAGTTTCCATACGCGGCGTGAATATCGCGGCAGTGATAGATGTCAGCAGGAATGAGTGAGACTCATCTTCTTGGTAGCCACACGCTTCGATG
CCCGCGTTAACCATACACCGAGTTTCCATACGCGGCGTGAATATCGCGGCTGTTTGGGTGCTTAGAATTCTGTCTGCTCATGGCAGGTAGCCACACGCTTCGATG
CCCGCGTTAACCATACACCGAGTTTCCATACGCGGCGTGAATATCGCGGCAGCTATTCAGAAGGATGGTCCAGAATAGCAGAAACAAAAGCGGTAGCCACACGCTTCGATG
CCCGCGTTAACCATACACCGAGTTTCCATACGCGGCGTGAATATCGCGGCAGAGCTGGATTCAGAACTTAGCTCTACTACTTATTTGCCCTGGTAGCCACACGCTTCGATG
CCCGCGTTAACCATACACCGAGTTTCCATACGCGGCGTGAATATCGCGGCTTTCCAGAATTTTCTGACTTTTGCACTTCCAGTGTATTCGCGGTAGCCACACGCTTCGATG
CCCGCGTTAACCATACACCGAGTTTCCATACGCGGCGTGAATATCGCGGCAGCATCTAACACATCTCCACTGTTTGTGACTGATGTTTGAGGTAGCCACACGCTTCGATG
CCCGCGTTAACCATACACCGAGTTTCCATACGCGGCGTGAATATCGCGGCGTGTGAAGGCTGCACATAGGGGTTTAGATTGAGTCAGGTAGCCACACGCTTCGATG
CCCGCGTTAACCATACACCGAGTTTCCATACGCGGCGTGAATATCGCGGCATGAGGTGCCTGTGCATTGAGGACTAATGGTGGAGGGTAGCCACACGCTTCGATG
CCCGCGTTAACCATACACCGAGTTTCCATACGCGGCGTGAATATCGCGGCTACACACTAGAAACACAGCCTTAGTAGGGCATATAACTGGTGGTAGCCACACGCTTCGATG
CCCGCGTTAACCATACACCGAGTTTCCATACGCGGCGTGAATATCGCGGCTCTACTCTTAGTGTAAACATGCTTGAGAGTTGCTCATGCACGGTAGCCACACGCTTCGATG
CCCGCGTTAACCATACACCGAGTTTCCATACGCGGCGTGAATATCGCGGCAGGTCTATGGACCTCAGGCTCTTCGGTACTAAGTAAACGGTAGCCACACGCTTCGATG
CCCGCGTTAACCATACACCGAGTTTCCATACGCGGCGTGAATATCGCGGCCTGTGAGAACAAGGCTTATATATGTCTCTAGCTCCAGGGGGGTAGCCACACGCTTCGATG
CCCGCGTTAACCATACACCGAGTTTCCATACGCGGCGTGAATATCGCGGCAGAGAAAAGGAATGACTGTGGGATATTGTGACTGATTGCCGGTAGCCACACGCTTCGATG
CCCGCGTTAACCATACACCGAGTTTCCATACGCGGCGTGAATATCGCGGCACAGTTAGGATAACTTGCATTCAATCCAGAGTACCTGCACGGTAGCCACACGCTTCGATG
CCCGCGTTAACCATACACCGAGTTTCCATACGCGGCGTGAATATCGCGGCTTTTCTGAGATGGGATCCAGGTCAGTATCGGTGATTGAGGTAGCCACACGCTTCGATG
CCCGCGTTAACCATACACCGAGTTTCCATACGCGGCGTGAATATCGCGGCCTCCTGGATGTAGCGCTCCTTTGAGTGTTCCATTAGGTAGCCACACGCTTCGATG
CCCGCGTTAACCATACACCGAGTTTCCATACGCGGCGTGAATATCGCGGCTCGTGACTCTAGTAAGAGAGACACAGACTGGGGATTCGGTAGCCACACGCTTCGATG
CCCGCGTTAACCATACACCGAGTTTCCATACGCGGCGTGAATATCGCGGCTTGGGAGATAAAAGAAAGGTAGAAGACACCAAAACATGCCCGGTAGCCACACGCTTCGATG
CCCGCGTTAACCATACACCGAGTTTCCATACGCGGCGTGAATATCGCGGCCTGTTCTCTAATCAACAATCCATTATCCCATGGTCACCTCCGGTAGCCACACGCTTCGATG
CCCGCGTTAACCATACACCGAGTTTCCATACGCGGCGTGAATATCGCGGCTTAATCCTAAGGACTAGGCCAGGCCTCAACAAGGTGGTAGCCACACGCTTCGATG
CCCGCGTTAACCATACACCGAGTTTCCATACGCGGCGTGAATATCGCGGCACCATGTGACTGAATTCACCATAGCAACTTTGATCAAGTGTGGTAGCCACACGCTTCGATG
CCCGCGTTAACCATACACCGAGTTTCCATACGCGGCGTGAATATCGCGGCAATGATCGGCTGTCTTTATCAGTAATCTTGAAATCAGGGCCGGTAGCCACACGCTTCGATG
CCCGCGTTAACCATACACCGAGTTTCCATACGCGGCGTGAATATCGCGGCGATAGCCAGTCATTTCTCAGGTAAAGAGGAATGTGTTCTGGGGTAGCCACACGCTTCGATG
CCCGCGTTAACCATACACCGAGTTTCCATACGCGGCGTGAATATCGCGGCGAAAATGCCAAGAGATATGAAGTGCAAGGTGTGTTTGAGGGGTAGCCACACGCTTCGATG
CCCGCGTTAACCATACACCGAGTTTCCATACGCGGCGTGAATATCGCGGCTGATTCATTCAACATAATGGAAGTGCTCTGTATGGGACAGCGGTAGCCACACGCTTCGATG
CCCGCGTTAACCATACACCGAGTTTCCATACGCGGCGTGAATATCGCGGCAGCAGATGGAGCTTGACGTTGAACAGGAAATAGATTCAGGTAGCCACACGCTTCGATG
CCCGCGTTAACCATACACCGAGTTTCCATACGCGGCGTGAATATCGCGGCATGGAATTCCATTTGTAAAGTGGTGACATGACTAATGGCCCGGTAGCCACACGCTTCGATG
CCCGCGTTAACCATACACCGAGTTTCCATACGCGGCGTGAATATCGCGGCATGCACCTCTGCATGAATCCTTCCTTTTCTCCTGAGGTAGCCACACGCTTCGATG
CCCGCGTTAACCATACACCGAGTTTCCATACGCGGCGTGAATATCGCGGCGGGGAATGAGGTCAGAGAAGAACTCATGACTGGTTGGTAGCCACACGCTTCGATG
CCCGCGTTAACCATACACCGAGTTTCCATACGCGGCGTGAATATCGCGGCATGATGACTTTAGGTTGGTTGAGCTGCTATGGTAACTTTGGGGTAGCCACACGCTTCGATG
CCCGCGTTAACCATACACCGAGTTTCCATACGCGGCGTGAATATCGCGGCAGTTTTGCCTGGAAGTTGCTATGCTAAACTAGAGTTGTACAGGTAGCCACACGCTTCGATG
CCCGCGTTAACCATACACCGAGTTTCCATACGCGGCGTGAATATCGCGGCAGAGTTTGTTTCCGTTGCTTTAGTCTTCCTGACAGATTCTGGTAGCCACACGCTTCGATG
CCCGCGTTAACCATACACCGAGTTTCCATACGCGGCGTGAATATCGCGGCTACATTCAAAGTACCCTTCGTGCTGGAAAATAACTCTGACCGGTAGCCACACGCTTCGATG
CCCGCGTTAACCATACACCGAGTTTCCATACGCGGCGTGAATATCGCGGCTTTTATTTGGCAACAGTGGAGAGTTTCCTGAGAAGCATGTGGTAGCCACACGCTTCGATG
CCCGCGTTAACCATACACCGAGTTTCCATACGCGGCGTGAATATCGCGGCTATGTATGTAGTCATAGAACCAGGTACCCCTAGCATCCTGTGGTAGCCACACGCTTCGATG
CCCGCGTTAACCATACACCGAGTTTCCATACGCGGCGTGAATATCGCGGCGAACCTGGCTCACTTGAGAGCTACTGAGCTGGGAGGGTAGCCACACGCTTCGATG
CCCGCGTTAACCATACACCGAGTTTCCATACGCGGCGTGAATATCGCGGCTGTTCTTGGGAATAGCTGGGACAAGTGAAGCACTGGGTAGCCACACGCTTCGATG
CCCGCGTTAACCATACACCGAGTTTCCATACGCGGCGTGAATATCGCGGCGCCTAGCAGTCCCTCTGGGGCAGTCATAAGGGATTGGTAGCCACACGCTTCGATG
CCCGCGTTAACCATACACCGAGTTTCCATACGCGGCGTGAATATCGCGGCGGCCTCTTGGTGCCACATCAGCCTCCATGGAGTATGGTAGCCACACGCTTCGATG
CCCGCGTTAACCATACACCGAGTTTCCATACGCGGCGTGAATATCGCGGCCAGAACATCTTGGAAGAGTCCGGACTACCCTCAGAGGTAGCCACACGCTTCGATG
CCCGCGTTAACCATACACCGAGTTTCCATACGCGGCGTGAATATCGCGGCATTACATGTAAACTTGGGGAAAGACACATAGAAGTGGCAGCGGTAGCCACACGCTTCGATG
CCCGCGTTAACCATACACCGAGTTTCCATACGCGGCGTGAATATCGCGGCTTTTGTCCTTCAGGCTTGATTGTAAGGAAGGTCTTCTGGGGTAGCCACACGCTTCGATG
CCCGCGTTAACCATACACCGAGTTTCCATACGCGGCGTGAATATCGCGGCCATGGAATAGGTACTGTCCCTTGGTTAACATTCTGTAAGCCGGTAGCCACACGCTTCGATG
CCCGCGTTAACCATACACCGAGTTTCCATACGCGGCGTGAATATCGCGGCAACTGGCAAGCTAATTCTAATCTGGTCAAGAGATCCTGTTGGGTAGCCACACGCTTCGATG
CCCGCGTTAACCATACACCGAGTTTCCATACGCGGCGTGAATATCGCGGCAATCTCTGAGGACAACTGACTTCTCATGTTGGAAGTCAATGGGTAGCCACACGCTTCGATG
CCCGCGTTAACCATACACCGAGTTTCCATACGCGGCGTGAATATCGCGGCTTTCTTTGGTGAGCAAATGCTTGTGAAGATTCTGGCAGGTAGCCACACGCTTCGATG
CCCGCGTTAACCATACACCGAGTTTCCATACGCGGCGTGAATATCGCGGCTTTTCACAGACCAAGATTCAGCCCAGGATAGTGTGGGGTAGCCACACGCTTCGATG
CCCGCGTTAACCATACACCGAGTTTCCATACGCGGCGTGAATATCGCGGCGACAATTCCAGCCTTTGTTGGAAGTGGAGTGTGAAGGTAGCCACACGCTTCGATG
CCCGCGTTAACCATACACCGAGTTTCCATACGCGGCGTGAATATCGCGGCACATTGATGCATGGAAGATGGTAGAGTTAGTGCATCATTGAGGTAGCCACACGCTTCGATG
CCCGCGTTAACCATACACCGAGTTTCCATACGCGGCGTGAATATCGCGGCAAGTAGTCACAGGAAAGTGGACATCTCTGTAAGGTTCTTGAGGTAGCCACACGCTTCGATG
CCCGCGTTAACCATACACCGAGTTTCCATACGCGGCGTGAATATCGCGGCAATTCATTCCCGTCTCTCACTGTTTTCAACTTCCTACTCCGGTAGCCACACGCTTCGATG
CCCGCGTTAACCATACACCGAGTTTCCATACGCGGCGTGAATATCGCGGCATCTCTCCTCTACCTCCCTGTCACATGAATTTCATTAACCTGGTAGCCACACGCTTCGATG
CCCGCGTTAACCATACACCGAGTTTCCATACGCGGCGTGAATATCGCGGCATGGTGTCTTAGGCTGGTATAGAATACTTAGTAGCTTGGCCGGTAGCCACACGCTTCGATG
CCCGCGTTAACCATACACCGAGTTTCCATACGCGGCGTGAATATCGCGGCTCCATAAGCACTATGTCATTTTATGAGGGCAGTCATGTCAGGGTAGCCACACGCTTCGATG
CCCGCGTTAACCATACACCGAGTTTCCATACGCGGCGTGAATATCGCGGCTGTACCCATTAAAGCCTCTGAAGAGGAGAATAAGTTCAGCAGGTAGCCACACGCTTCGATG
CCCGCGTTAACCATACACCGAGTTTCCATACGCGGCGTGAATATCGCGGCTCCAGTGTCAGCTAGACTCTCATAAAATTTTACCTGGACCCGGTAGCCACACGCTTCGATG
CCCGCGTTAACCATACACCGAGTTTCCATACGCGGCGTGAATATCGCGGCAGCAGGATGGATTGTTCATGCAATGCCATGTATTAGAGGGGTAGCCACACGCTTCGATG
CCCGCGTTAACCATACACCGAGTTTCCATACGCGGCGTGAATATCGCGGCGCAGAGAAAAGTGGGTTAGTGGTGGTTTTCTGTGAGGGTAGCCACACGCTTCGATG
CCCGCGTTAACCATACACCGAGTTTCCATACGCGGCGTGAATATCGCGGCTGTAAGCATAGCATATGTGCTGCTGTGCATACATCTTTAGCGGTAGCCACACGCTTCGATG
CCCGCGTTAACCATACACCGAGTTTCCATACGCGGCGTGAATATCGCGGCACTTGTTATCTCTGGAAGCAGAAACTCTTTAGGACTTCCCAGGTAGCCACACGCTTCGATG
CCCGCGTTAACCATACACCGAGTTTCCATACGCGGCGTGAATATCGCGGCTCCATAAAGGGAAACAGCAAGATGTAGGAGTGTGAGCGGTAGCCACACGCTTCGATG
CCCGCGTTAACCATACACCGAGTTTCCATACGCGGCGTGAATATCGCGGCGGGGCCCAGGACAGATCTAGTGCTAGAAGTAGCAGGGTAGCCACACGCTTCGATG
CCCGCGTTAACCATACACCGAGTTTCCATACGCGGCGTGAATATCGCGGCTTTGCTCTTTCTTGTTCTTCAGGAATATTAACCGAGGCACAGGTAGCCACACGCTTCGATG
CCCGCGTTAACCATACACCGAGTTTCCATACGCGGCGTGAATATCGCGGCTTTGCTGTCTCATTGCATGGGGCCATCCTTTAATCGGTAGCCACACGCTTCGATG
CCCGCGTTAACCATACACCGAGTTTCCATACGCGGCGTGAATATCGCGGCCCAGGTAATCTAGAGAGACAGCCAGGATTGTCAATGCGGTAGCCACACGCTTCGATG
CCCGCGTTAACCATACACCGAGTTTCCATACGCGGCGTGAATATCGCGGCTCTGTCTAAGGCAAACGATGAGCCTCAAATTCAGCAGGTAGCCACACGCTTCGATG
CCCGCGTTAACCATACACCGAGTTTCCATACGCGGCGTGAATATCGCGGCAAAACTGCATGTAGGTCAGCTGCCTGTTCCCAGGAGGTAGCCACACGCTTCGATG
CCCGCGTTAACCATACACCGAGTTTCCATACGCGGCGTGAATATCGCGGCATTCCAATACTGTGGCATATGACTGAGGAATACAGTGGTCTGGTAGCCACACGCTTCGATG
CCCGCGTTAACCATACACCGAGTTTCCATACGCGGCGTGAATATCGCGGCTGCTCCTATGCATTAGGACTCAAAGACAACTGCTGTGGTAGCCACACGCTTCGATG
CCCGCGTTAACCATACACCGAGTTTCCATACGCGGCGTGAATATCGCGGCAGGGGTATGTCACCTTTGCAGGCACAGGGTTGAGAGGTAGCCACACGCTTCGATG
CCCGCGTTAACCATACACCGAGTTTCCATACGCGGCGTGAATATCGCGGCGAGGCTGCCACTCACACAGAGGATCCACTTGAAATGGTAGCCACACGCTTCGATG
CCCGCGTTAACCATACACCGAGTTTCCATACGCGGCGTGAATATCGCGGCTAAGCTCTTCATACACAGTTTGACAGAAAACCCAAGGAAGGGGTAGCCACACGCTTCGATG
CCCGCGTTAACCATACACCGAGTTTCCATACGCGGCGTGAATATCGCGGCTATAAAGACAGGCAGCTGTTTGCTTAAGAAATCTGTCCTCCGGTAGCCACACGCTTCGATG
CCCGCGTTAACCATACACCGAGTTTCCATACGCGGCGTGAATATCGCGGCTTTCTTGCTGTTTGTTTCCTTCAGGGGTCATGATATACTGGGGTAGCCACACGCTTCGATG
CCCGCGTTAACCATACACCGAGTTTCCATACGCGGCGTGAATATCGCGGCAAACCACACAAGATTAGTCTGTGGAGGCAGAAACCAGGTAGCCACACGCTTCGATG
CCCGCGTTAACCATACACCGAGTTTCCATACGCGGCGTGAATATCGCGGCTAAAGCCCCTGAAACCAGGTTCGGAGAGGAACGATGGTAGCCACACGCTTCGATG
CCCGCGTTAACCATACACCGAGTTTCCATACGCGGCGTGAATATCGCGGCAAAGGTAGGTAAAGTTTTGGTCCCGTTGATCCTTGGAGGTAGCCACACGCTTCGATG
CCCGCGTTAACCATACACCGAGTTTCCATACGCGGCGTGAATATCGCGGCTATCTTTATTACTCTAAAGCCAGGGAACAGCAAAGGATGGCGGTAGCCACACGCTTCGATG
CCCGCGTTAACCATACACCGAGTTTCCATACGCGGCGTGAATATCGCGGCAGGGAGAGACTGGCCTCAGTTTAGAAAGTTACTCAATACTGGGTAGCCACACGCTTCGATG
CCCGCGTTAACCATACACCGAGTTTCCATACGCGGCGTGAATATCGCGGCATAGCAAACACTACACACATTTCCATCTGATGTAACCTCGGGGTAGCCACACGCTTCGATG
CCCGCGTTAACCATACACCGAGTTTCCATACGCGGCGTGAATATCGCGGCAGCTGTCTCTCTTTAAATTTCTCTCAGTGAAAGCCAACTGGGGTAGCCACACGCTTCGATG
CCCGCGTTAACCATACACCGAGTTTCCATACGCGGCGTGAATATCGCGGCAAATTCTCTTGATGGTTCTGACTGGTGGACATACAACTCAGGGTAGCCACACGCTTCGATG
CCCGCGTTAACCATACACCGAGTTTCCATACGCGGCGTGAATATCGCGGCAGATGTATATGCACACAGTTGAGGCATGTGCAATCTTTACAGGTAGCCACACGCTTCGATG
CCCGCGTTAACCATACACCGAGTTTCCATACGCGGCGTGAATATCGCGGCATGATGGAATTTCCCTTGAGGCCACTCTAACCCATGGTAGCCACACGCTTCGATG
CCCGCGTTAACCATACACCGAGTTTCCATACGCGGCGTGAATATCGCGGCAGTTCTGTGTTCTGCTGTCTGGAGTGAGGAATTTGTGGTAGCCACACGCTTCGATG
CCCGCGTTAACCATACACCGAGTTTCCATACGCGGCGTGAATATCGCGGCTCCTCCATCATAGTTCGAATGATGGGTGAGAACACTGAGGTAGCCACACGCTTCGATG
CCCGCGTTAACCATACACCGAGTTTCCATACGCGGCGTGAATATCGCGGCTTAGGTGACGTATACTCTTATTCTTGCATCCCCAACATCCCGGTAGCCACACGCTTCGATG
CCCGCGTTAACCATACACCGAGTTTCCATACGCGGCGTGAATATCGCGGCCAAGAGAACAGTACAGGGAGGCAGCAGCAACAAGTGGTAGCCACACGCTTCGATG
CCCGCGTTAACCATACACCGAGTTTCCATACGCGGCGTGAATATCGCGGCGGCTTAGGCCCTGTGCCTGCTTTCTGGAGACTGTTTGGTAGCCACACGCTTCGATG
CCCGCGTTAACCATACACCGAGTTTCCATACGCGGCGTGAATATCGCGGCAACTTGTCAACAAAGAATAGCATCGTCATTTGACGTTTGCTGGTAGCCACACGCTTCGATG
CCCGCGTTAACCATACACCGAGTTTCCATACGCGGCGTGAATATCGCGGCAAAATAATTACTAGGTCACTGTGGTGGCATGAATGCTCAGGGGTAGCCACACGCTTCGATG
CCCGCGTTAACCATACACCGAGTTTCCATACGCGGCGTGAATATCGCGGCAAACAGAAACCATTAATTCAGTTCTCATGACAGCTCTGGCAGGTAGCCACACGCTTCGATG
CCCGCGTTAACCATACACCGAGTTTCCATACGCGGCGTGAATATCGCGGCGGAGGTGAAGAGGGTTGTTCCCTTCTGTCATGAAGGGTAGCCACACGCTTCGATG
CCCGCGTTAACCATACACCGAGTTTCCATACGCGGCGTGAATATCGCGGCGCTGACTGCGTAGCCAACTGCACATATTTGGCCAGGGTAGCCACACGCTTCGATG
CCCGCGTTAACCATACACCGAGTTTCCATACGCGGCGTGAATATCGCGGCATTCTGTCTACTGTCAAACCTATGTCCTTGACCAGTATGGAGGTAGCCACACGCTTCGATG
CCCGCGTTAACCATACACCGAGTTTCCATACGCGGCGTGAATATCGCGGCTACTGGCTTTAAGAACAAGGCATCTCACTTTCATCAGACACGGTAGCCACACGCTTCGATG
CCCGCGTTAACCATACACCGAGTTTCCATACGCGGCGTGAATATCGCGGCTTAAATGAAGAGGGCAATGAGAGAACGAGAAACACACAACAGGTAGCCACACGCTTCGATG
[truncated: 7,898 more rows]

## Sheet: InactiveHub-probe-library
Supplementary Data 1: Experimental information of oligopaint DNA FISH
[truncated: 10,029 more rows]
