# Supplementary material for: rRNA biogenesis regulates mouse 2C-like state by 3D structure reorganization of peri-nucleolar heterochromatin
Source: Nat Commun. 2021 Nov 9;12:6365. doi: 10.1038/s41467-021-26576-2 (PMC8578659; doi:10.1038/s41467-021-26576-2)
Supplement: Supplementary file 6 — Source Data [file 41467_2021_26576_MOESM6_ESM.zip]

Archive with 3 entries (2 files):
- Source Data/Figures in Main Figures and Supplementary Figures.xlsx
- Source Data/Figures in Response to Reviewers letter.xlsx
- Source Data/
