# Supplementary material for: rRNA biogenesis regulates mouse 2C-like state by 3D structure reorganization of peri-nucleolar heterochromatin
Source: Nat Commun. 2021 Nov 9;12:6365. doi: 10.1038/s41467-021-26576-2 (PMC8578659; doi:10.1038/s41467-021-26576-2)
Supplement: Supplementary file 6 — Source Data [file 41467_2021_26576_MOESM6_ESM.zip › Source Data/Figures in Main Figures and Supplementary Figures.xlsx]

## Sheet: Figure 3f
NCL-eGFP FRAP
	Control			CX-5461
Time(s)	rep1	rep2	rep3	rep1	rep2	rep3
0	0.137593	0.113002	0.118555	0.111241	0.118358	0.117013
3.32021	0.172526	0.139412	0.171451	0.142658	0.133986	0.136457
6.14437	0.202823	0.159774	0.170517	0.170777	0.207058	0.171146
10.6636	0.229409	0.181062	0.199184	0.18595	0.213821	0.200172
15.6999	0.240519	0.204001	0.254699	0.216409	0.194136	0.204556
20.6862	0.273172	0.248989	0.245835	0.269691	0.225661	0.251729
25.6845	0.29845	0.279206	0.245149	0.31805	0.30194	0.281709
30.6678	0.280607	0.264836	0.240741	0.335637	0.328375	0.325307
35.6951	0.299868	0.293541	0.271689	0.368374	0.400965	0.374495
40.6784	0.290687	0.297182	0.295272	0.401844	0.412126	0.398383
45.6746	0.30478	0.345859	0.326545	0.416613	0.395613	0.390526
50.6829	0.360798	0.35236	0.318555	0.432427	0.452354	0.440225
55.6772	0.339653	0.336558	0.325938	0.441171	0.471432	0.474732
60.6795	0.349009	0.340509	0.327025	0.427201	0.509104	0.457088
65.7058	0.344767	0.347149	0.325935	0.459361	0.525805	0.477303
70.6691	0.34069	0.333181	0.320716	0.475337	0.515878	0.482958
75.6673	0.340988	0.357323	0.324088	0.479028	0.547648	0.540091
80.6806	0.338763	0.350889	0.337511	0.510728	0.55242	0.552413
85.6959	0.324139	0.353491	0.326877	0.474318	0.542253	0.461508
90.6722	0.332313	0.368533	0.338261	0.534961	0.587923	0.538529
95.6685	0.336281	0.360962	0.339066	0.573597	0.551521	0.55459
100.673	0.345578	0.353332	0.340143	0.558551	0.599801	0.597914
105.671	0.331996	0.367527	0.338687	0.601775	0.574813	0.625129
110.677	0.345919	0.367939	0.341942	0.559964	0.632321	0.621895
115.714	0.349438	0.344998	0.342472	0.616868	0.632467	0.614082
120.674	0.345315	0.364534	0.341424	0.551096	0.606539	0.620835
125.684	0.345303	0.360852	0.336982	0.595688	0.612346	0.589412
130.679	0.341248	0.3723	0.334134	0.63376	0.589792	0.595028
135.678	0.35486	0.345876	0.333628	0.629158	0.56138	0.597933
140.675	0.357888	0.365183	0.367441	0.607273	0.557518	0.626078
145.669	0.362132	0.367061	0.362321	0.578943	0.642612	0.554867
150.702	0.347782	0.363464	0.367279	0.640264	0.590614	0.569306
155.689	0.366722	0.37023	0.359456	0.594897	0.622619	0.597155
160.671	0.357557	0.364075	0.369433	0.56269	0.55085	0.641486
165.675	0.376429	0.373537	0.370867	0.5919	0.56426	0.624824
170.673	0.363682	0.366417	0.366762	0.616141	0.598334	0.613521
175.707	0.366292	0.366424	0.377036	0.633573	0.607028	0.618494
180.686	0.350169	0.359058	0.386468	0.599091	0.62323	0.609132
185.671	0.364714	0.368802	0.378912	0.637299	0.644116	0.656976
190.67	0.370528	0.376135	0.374698	0.629234	0.605601	0.604639
195.678	0.36421	0.380912	0.381567	0.617747	0.599398	0.605879
200.712	0.383418	0.369181	0.371238	0.596321	0.597889	0.591551
205.676	0.366892	0.365977	0.362567	0.587949	0.604108	0.600032
210.668	0.397998	0.370808	0.388294	0.58067	0.58747	0.583905
215.667	0.364841	0.385837	0.380094	0.58107	0.588028	0.587736
220.67	0.367753	0.374009	0.367246	0.557875	0.579814	0.57693
225.711	0.371059	0.378305	0.354128	0.571877	0.62664	0.605911
230.679	0.374385	0.370953	0.357199	0.639535	0.64788	0.649678
235.681	0.361284	0.371176	0.372811	0.628412	0.60335	0.63632
240.672	0.362679	0.37994	0.366255	0.649214	0.654357	0.65267
245.702	0.365565	0.38872	0.375065	0.648156	0.643654	0.669364
250.671	0.331421	0.385643	0.377891	0.648183	0.667529	0.653865
255.662	0.368166	0.378175	0.376615	0.618747	0.656798	0.6294

## Sheet: Figure 3g
NPM1-eGFP FRAP
	Control			CX-5461
Time(s)	rep1	rep2	rep3	rep1	rep2	rep3
0	0.136853	0.129817	0.116279	0.149458	0.142021	0.147011
3.32021	0.163637	0.151977	0.159036	0.165156	0.182577	0.161401
6.14437	0.193989	0.203506	0.197832	0.191359	0.213156	0.18792
10.6636	0.2064	0.249358	0.233483	0.237496	0.295689	0.262713
15.6999	0.23669	0.23324	0.237951	0.28885	0.281165	0.283122
20.6862	0.259532	0.253835	0.259535	0.317038	0.29325	0.298961
25.6845	0.25542	0.276829	0.274641	0.349925	0.299684	0.35745
30.6678	0.263961	0.278482	0.271794	0.351022	0.335852	0.321787
35.6951	0.280095	0.284246	0.287006	0.38034	0.388878	0.382379
40.6784	0.321909	0.285342	0.288548	0.445764	0.379772	0.425296
45.6746	0.293305	0.289785	0.279278	0.452919	0.403704	0.486019
50.6829	0.300468	0.337434	0.325364	0.47734	0.440871	0.46257
55.6772	0.29404	0.328115	0.314868	0.48243	0.46401	0.48673
60.6795	0.322396	0.332059	0.338961	0.4945	0.491134	0.491789
65.7058	0.359915	0.342424	0.34084	0.532512	0.520821	0.512308
70.6691	0.356932	0.338972	0.336802	0.55314	0.54093	0.573717
75.6673	0.365711	0.341086	0.355764	0.574083	0.591723	0.604582
80.6806	0.366358	0.34142	0.356314	0.58469	0.606359	0.633645
85.6959	0.366691	0.335499	0.356597	0.636705	0.63762	0.638691
90.6722	0.368367	0.344004	0.368021	0.652435	0.63935	0.635604
95.6685	0.357294	0.334058	0.348612	0.664121	0.671354	0.663812
100.673	0.355217	0.345404	0.346848	0.677677	0.643333	0.621236
105.671	0.362535	0.344981	0.343066	0.66156	0.682502	0.68479
110.677	0.360331	0.346005	0.351193	0.665729	0.664926	0.686941
115.714	0.358888	0.347298	0.359967	0.736639	0.710487	0.702772
120.674	0.353377	0.345883	0.355285	0.765179	0.781752	0.734765
125.684	0.344603	0.352566	0.35783	0.825214	0.854347	0.798129
130.679	0.342556	0.352504	0.35609	0.884232	0.831677	0.86056
135.678	0.34499	0.36748	0.345081	0.837867	0.86024	0.831958
140.675	0.348181	0.360701	0.358355	0.885115	0.896997	0.893882
145.669	0.327813	0.359367	0.355666	0.843725	0.904693	0.89197
150.702	0.344913	0.304301	0.314453	0.886617	0.906165	0.831465
155.689	0.356954	0.320922	0.330408	0.909047	0.931216	0.881152
160.671	0.357252	0.337697	0.331175	0.925881	0.941563	0.967571
165.675	0.351003	0.340695	0.345671	0.945094	0.977643	0.923786
170.673	0.356979	0.347297	0.348154	0.949859	0.990725	0.974507
175.707	0.360417	0.346313	0.346807	0.945583	0.94463	0.954266
180.686	0.357015	0.351784	0.358453	0.970317	0.967685	0.922725
185.671	0.348634	0.358343	0.35497	0.92517	0.968152	0.932425
190.67	0.359169	0.362066	0.356672	0.922814	0.977312	0.987972
195.678	0.32367	0.360776	0.352679	0.917079	0.980666	0.953209
200.712	0.341857	0.356836	0.3586	0.912816	0.974339	0.915685
205.676	0.298511	0.351039	0.314165	0.999665	0.97335	0.97996
210.668	0.299025	0.333947	0.308982	0.9916	0.97919	0.979336
215.667	0.297	0.332437	0.312156	0.97086	0.973298	0.973805
220.67	0.29861	0.319245	0.312657	0.965547	0.96437	0.963605
225.711	0.296457	0.308792	0.303767	0.946675	0.958867	0.938695
230.679	0.28893	0.328535	0.316537	0.931642	0.951327	0.968998
235.681	0.2814	0.324357	0.301603	0.929697	0.953276	0.979152
240.672	0.283474	0.33116	0.348639	0.911869	0.951429	0.918209
245.702	0.29098	0.340587	0.348004	0.992088	0.932323	0.959928
250.671	0.281339	0.333704	0.349542	0.96326	0.929818	0.930489
255.662	0.279763	0.327059	0.331483	0.941281	0.932593	0.921913

## Sheet: Figure 3h
FBL-mCherry FRAP
	Control			CX-5461
Time（s)	rep1	rep2	rep3	rep1	rep2	rep3
0	0.170291	0.15179	0.156752	0.184743	0.179823	0.143987
3.2692	0.209119	0.19658	0.177535	0.250411	0.187242	0.20784
7.99547	0.218807	0.23361	0.239188	0.283222	0.259555	0.221154
12.9667	0.244011	0.269823	0.307757	0.320933	0.284427	0.257313
17.958	0.275258	0.273329	0.32468	0.306622	0.325549	0.371923
22.9593	0.279732	0.267402	0.393215	0.332922	0.327027	0.38726
27.9576	0.26255	0.265037	0.367349	0.340852	0.410077	0.375986
32.9859	0.28266	0.30589	0.334376	0.414407	0.441154	0.398283
37.9572	0.29562	0.35748	0.369191	0.477676	0.477045	0.391657
42.9665	0.332777	0.38139	0.395439	0.489277	0.4975	0.407973
47.9578	0.363142	0.394314	0.373775	0.486025	0.504298	0.457366
52.994	0.351885	0.341271	0.387859	0.5393	0.569583	0.536083
57.9603	0.363395	0.366837	0.36216	0.429874	0.569827	0.599386
62.9596	0.379845	0.361214	0.39343	0.461868	0.524174	0.563945
67.9549	0.402053	0.443534	0.397087	0.50956	0.600173	0.581032
72.9902	0.455457	0.482711	0.362916	0.57332	0.514769	0.550165
77.9675	0.455175	0.451453	0.455716	0.598515	0.581123	0.633489
82.9558	0.418615	0.446331	0.428494	0.64334	0.589231	0.614368
87.97	0.499493	0.438688	0.449018	0.638574	0.662141	0.602437
92.9943	0.454313	0.477972	0.445087	0.679094	0.649152	0.601111
97.9606	0.420195	0.460898	0.461141	0.758481	0.7141	0.674496
102.957	0.440378	0.453442	0.414186	0.767854	0.788247	0.76718
107.958	0.437737	0.451495	0.444582	0.765122	0.781282	0.743905
112.963	0.437463	0.452222	0.49932	0.734494	0.758135	0.726928
117.953	0.509525	0.459508	0.487629	0.765652	0.741956	0.799049
122.982	0.526762	0.464969	0.505236	0.76526	0.779126	0.808375
127.962	0.554134	0.566389	0.539744	0.838768	0.835283	0.859737
132.968	0.532684	0.565144	0.500504	0.879702	0.853061	0.811674
137.949	0.518399	0.572948	0.548746	0.951145	0.900005	0.901891
142.962	0.533787	0.571843	0.5469	0.933071	0.937173	0.904914
147.982	0.513808	0.559057	0.518476	0.933727	0.855935	0.888422
152.967	0.519194	0.577004	0.597319	0.926044	0.862386	0.959605
157.968	0.60499	0.574158	0.658609	0.872771	0.876904	0.931069
162.963	0.631686	0.565216	0.562429	0.879764	0.882296	0.929728
167.969	0.609462	0.641721	0.551378	0.900567	0.950183	0.873239
172.987	0.630744	0.658442	0.575345	0.907229	0.912256	0.920078
177.952	0.626924	0.66622	0.575188	0.921395	0.882973	0.889154
182.959	0.614501	0.673686	0.59295	0.882823	0.959369	0.864266
187.982	0.628825	0.664709	0.63288	0.885112	0.900932	0.914137
192.959	0.699416	0.68263	0.636187	0.879516	0.927128	0.931878
197.957	0.621198	0.683771	0.625704	0.883083	0.895957	0.900236
202.957	0.607786	0.670414	0.621894	0.878535	0.854551	0.889078
207.967	0.607173	0.62242	0.683208	0.937928	0.85436	0.951189
212.995	0.60549	0.601675	0.667259	0.94777	0.941718	0.948365
217.951	0.625005	0.65742	0.612597	0.928175	0.922747	0.935734
222.96	0.618975	0.62679	0.610474	0.899846	0.902429	0.930106
227.989	0.626718	0.68411	0.686345	0.876983	0.909963	0.936714
232.958	0.631423	0.682628	0.682935	0.905706	0.895389	0.923638
237.956	0.592525	0.610611	0.698446	0.870614	0.944746	0.908995
242.967	0.614423	0.671794	0.608607	0.866599	0.85416	0.912655
247.95	0.615534	0.650326	0.603732	0.863593	0.937222	0.911249
252.958	0.660934	0.673341	0.607362	0.943708	0.926938	0.900665
258	0.640682	0.686003	0.611272	0.926243	0.933309	0.896418
262.961	0.664409	0.695599	0.669314	0.940856	0.889943	0.892124
267.965	0.637395	0.680611	0.636917	0.913288	0.871332	0.890994
272.956	0.648955	0.69716	0.614408	0.895848	0.864195	0.886527
277.954	0.615974	0.659357	0.646579	0.886128	0.851598	0.88995
282.993	0.572656	0.581192	0.655383	0.879508	0.946516	0.867803

## Sheet: Figure 5g
Relative expression
	Control (WT siNC)			siDux			CX-5461			siDux+CX5461
	rep1	rep2	rep3	rep1	rep2	rep3	rep1	rep2	rep3	rep1	rep2	rep3
Gm12794	1	0.91999	1.03832	0.44833	0.40326	0.54302	2.78321	2.79215	2.71366	0.50354	0.52921	0.52577
Zscan4	1	0.93323	1.02588	0.6915	0.62538	0.71625	2.34303	2.04277	1.99989	0.71747	0.63305	0.80317
MERVL-pol	1	0.94732	1.01288	0.97154	0.95008	1.10325	1.63372	1.57966	1.77233	1.01378	1.12349	1.07402
Dux	1	0.95162	1.02838	0.19752	0.1498	0.24534	3.16708	2.52649	3.991	0.07147	0.06721	0.07573

## Sheet: Figure 5h
Relative enrichment
	Control (WT siNC)			siDux			CX-5461			siDux+CX5461
	rep1	rep2	rep3	rep1	rep2	rep3	rep1	rep2	rep3	rep1	rep2	rep3
Mervl-LTR	1	0.983509	1.07313	1.56781	1.81506	1.87324	0.09881	0.014527	0.027303	0.726103	0.969807	1.26317
Mervl-pol	1	0.941295	1.02833	2.00226	2.09522	2.18241	0.106972	0.067209	0.047659	0.902817	1.19112	1.10994
Zscan4-1	1	0.895384	0.925683	1.4346	1.72872	1.60069	0.353357	0.109496	0.137033	1.08128	0.948381	0.959856
Zscan4-2	1	1.18979	0.92689	1.77051	1.77582	1.78763	0.005789	0.0738	0.022883	1.02734	0.873277	0.743311
Gm12794-1	1	1.00035	1.0656	1.61813	1.69852	1.83218	0.139	0.031801	0.066045	0.724473	0.865976	0.883604
Gm12794-2	1	1.27425	0.915325	1.43525	1.76714	1.56544	0.001996	0.006014	0.16161	0.879319	0.924551	0.952289
Dux-TSS	1	0.922708	0.977647	1.96503	2.38695	2.05579	0.301012	0.303064	0.473969	0.507652	1.01903	0.534951
Dux-coding	1	1.18615	0.745555	1.96462	2.17895	1.95506	3e-06	3e-06	2e-06	0.833805	0.93118	0.758604

## Sheet: Figure 5i
Relative enrichment
	Control (WT siNC)			siDux			CX-5461			siDux+CX5461
	rep1	rep2	rep3	rep1	rep2	rep3	rep1	rep2	rep3	rep1	rep2	rep3
Mervl-LTR	1	0.991	0.92734	1.81059	1.68159	1.8319	0.32123	0.01196	0.07624	0.9402	1.01414	0.88489
Mervl-pol	1	1.00618	0.93712	1.72374	1.63275	1.45974	0.00011	0.29437	0.01155	0.79004	0.62851	0.61738
Zscan4-1	1	0.85608	1.01098	1.54034	1.71588	1.46282	0.00138	0.00015	0.00439	0.80016	0.67521	0.85145
Zscan4-2	1	0.92826	0.99936	1.61012	1.56	1.51236	0.387	0.11358	0.15384	0.93553	0.73547	0.93663
Gm12794-1	1	0.8623	0.75488	1.42115	1.47066	1.32391	0.01328	0.01419	0.00825	1.21469	1.25087	1.22694
Gm12794-2	1	1.02971	0.97417	1.3746	1.40751	1.31571	0.00417	0.00457	0.00286	1.07402	1.27975	0.96814
Dux-TSS	1	1.0413	0.94809	1.31979	1.73882	1.53788	0.009	0.2137	4e-05	1.42893	1.04703	1.2683
Dux-coding	1	1.02804	1.05904	1.79729	1.52946	1.7113	0.00013	0.0001	3e-05	0.77917	0.88095	0.71768

## Sheet: Figure 5j
Relative enrichment
	Control (WT siNC)			siDux			CX-5461			siDux+CX5461
	rep1	rep2	rep3	rep1	rep2	rep3	rep1	rep2	rep3	rep1	rep2	rep3
Mervl-LTR	1	1.26577	0.812744	0.270053	0.227695	0.168188	61.7637	60.8925	62.2603	0.380546	0.387357	0.304797
Mervl-pol	1	1.00404	1.07158	0.000166	0.000925	0.000869	10.2843	10.4369	11.0467	0.117453	0.122734	0.139173
Zscan4-1	1	1.13263	0.913248	0.067388	0.050282	0.05312	8.63434	9.32269	8.19735	0.263499	0.31272	0.302452
Zscan4-2	1	0.821105	0.944693	0.086022	0.078852	0.046166	21.0395	22.5405	20.2954	0.129765	0.124484	0.187618
Gm12794-1	1	0.833151	1.04914	0.039747	0.142165	0.057465	15.9306	16.3738	17.1154	0.134982	0.158203	0.123014
Gm12794-2	1	1.00837	1.23515	0.17277	0.129999	0.111385	43.2027	41.5034	35.4088	0.193399	0.139813	0.156874

## Sheet: Figure 6m
Dux and NCL(%)
	OverlapWith	OverlapWith	OverlapWith	OverlapWith	OverlapWith	OverlapWith	OverlapWith	OverlapWith	OverlapWith	OverlapWith	OverlapWith	NonOverlapWithNCL	NonOverlapWithNCL	NonOverlapWithNCL	NonOverlapWithNCL	NonOverlapWithNCL	NonOverlapWithNCL	NonOverlapWithNCL	NonOverlapWithNCL	NonOverlapWithNCL	NonOverlapWithNCL	NonOverlapWithNCL
Control	38.46	51.52	57.14	15.38	50	50	50	47.06	50	67.74		61.54	48.48	42.86	84.61	50	50	50	52.94	50	32.26
CX-5461	14.29	50	0	33.33	37.5	26.67	0	0	27.27	16.67	8.33	85.71	50	100	66.66	62.5	73.34	100	100	72.73	83.33	91.67
Inactive Hub and NCL(%)
(%)	OverlapWithNCL	OverlapWithNCL	OverlapWithNCL	OverlapWithNCL	OverlapWithNCL	OverlapWithNCL	OverlapWithNCL	OverlapWithNCL	OverlapWithNCL	OverlapWithNCL	OverlapWithNCL	NonOverlapWithNCL	NonOverlapWithNCL	NonOverlapWithNCL	NonOverlapWithNCL	NonOverlapWithNCL	NonOverlapWithNCL	NonOverlapWithNCL	NonOverlapWithNCL	NonOverlapWithNCL	NonOverlapWithNCL	NonOverlapWithNCL
Control	100	70	78.95	69.23	85.71	69.23	100	77.78	50	77.78		0	30	21.05	30.77	14.29	30.77	0	22.22	50	22.22
CX-5461	40	50	47.37	21.43	50	60	57.14	55.56	50	56.25	52.94	60	50	52.63	78.57	50	40	42.86	44.44	50	43.75	47.06

## Sheet: Figure 8a
Dux and NCL (%)
	OverlapWithNCL	OverlapWithNCL	OverlapWithNCL	OverlapWithNCL	OverlapWithNCL	OverlapWithNCL	OverlapWithNCL	NonOverlapWithNCL	NonOverlapWithNCL	NonOverlapWithNCL	NonOverlapWithNCL	NonOverlapWithNCL	NonOverlapWithNCL	NonOverlapWithNCL
Control	38.46	51.52	57.14	15.38	50	50	50	61.54	48.48	42.86	84.61	50	50	50
Pol I degradation	33.33	15.79	38.46	21.43	9.09	11.11	11.11	66.67	84.21	61.53	78.57	90.9	88.89	88.89
Inactive Hub and NCL (%)
	OverlapWithNCL	OverlapWithNCL	OverlapWithNCL	OverlapWithNCL	OverlapWithNCL	OverlapWithNCL	OverlapWithNCL	NonOverlapWithNCL	NonOverlapWithNCL	NonOverlapWithNCL	NonOverlapWithNCL	NonOverlapWithNCL	NonOverlapWithNCL	NonOverlapWithNCL
Control	78.57	79.31	78.95	69.23	85.71	69.23	100	21.42	20.69	21.05	30.77	14.29	30.77	0
Pol I degradation	69.23	70	50	50	50	55.56	63.64	30.77	30	50	50	50	44.44	36.36

## Sheet: Figure 8c
Dux and NCL (%)
	OverlapWithNCL	OverlapWithNCL	OverlapWithNCL	OverlapWithNCL	OverlapWithNCL	OverlapWithNCL	NonOverlapWithNCL	NonOverlapWithNCL	NonOverlapWithNCL	NonOverlapWithNCL	NonOverlapWithNCL	NonOverlapWithNCL
WT	36	48	35.29	47.06	50	67.74	64	52	64.71	52.94	50	32.26
snoRNA KO	50	29.17	37.5	35.71	33.33	38.89	50	70.84	62.5	64.28	66.67	61.11
Inactive Hub and NCL (%)
	OverlapWithNCL	OverlapWithNCL	OverlapWithNCL	OverlapWithNCL	OverlapWithNCL	OverlapWithNCL	NonOverlapWithNCL	NonOverlapWithNCL	NonOverlapWithNCL	NonOverlapWithNCL	NonOverlapWithNCL	NonOverlapWithNCL
WT	78.57	79.31	96.88	77.78	50	77.78	21.42	20.69	3.13	22.22	50	22.22
snoRNA KO	80	68.18	80	70.18	83.33	61.11	20	31.82	20	29.82	16.66	38.89

[truncated: 16 more sheets: Figure 8e, Figure 8f, Figure 8g, Figure 8h, Figure 8i, Figure 8j, Figure 8k, Figure 8l, Figure 9a, Figure 9d, Figure 9e, Figure 9f, Supplementary Figure S1g, Supplementary Figure S2d, Supplementary Figure S8a, Supplementary Figure S8b]
