# Supplementary material for: rRNA biogenesis regulates mouse 2C-like state by 3D structure reorganization of peri-nucleolar heterochromatin
Source: Nat Commun. 2021 Nov 9;12:6365. doi: 10.1038/s41467-021-26576-2 (PMC8578659; doi:10.1038/s41467-021-26576-2)
Supplement: Supplementary file 6 — Source Data [file 41467_2021_26576_MOESM6_ESM.zip › Source Data/Figures in Response to Reviewers letter.xlsx]

## Sheet: Fig 1b
	Control			0.4µM 12h			0.4µM 24h			0.4µM 36h
	rep1	rep2	rep3	rep1	rep2	rep3	rep1	rep2	rep3	rep1	rep2	rep3
Mervl-pol	1	0.86039	0.94552	1.63844	1.01991	1.49531	1.85208	1.86567	1.79864	7.95125	6.98522	7.7873
Dux	1	0.81906	0.97833	2.55838	1.52945	1.87196	5.18484	5.01883	4.95025	9.30143	9.53739	9.14751
Nanog	1	0.99425	1.2048	0.71717	0.70137	0.75562	1.33301	1.28368	1.22095	1.47281	1.46984	1.41545
Cdx2	1	1.12279	0.55436	0.90324	0.96282	0.95139	1.01705	0.78232	0.53176	0.79328	0.40952	0.61799
Gata6	1	0.90691	0.89443	1.75629	1.88998	1.77635	1.12441	1.57633	1.19758	0.9649	0.93814	1.05516
Myc	1	0.85772	0.97099	0.90324	0.90442	0.93687	0.13971	0.14041	0.11671	0.57009	0.47908	0.5695
Slc38a1	1	0.99766	0.78853	2.75629	2.67317	2.66457	2.55788	3.13732	3.05937	1.47852	1.58116	1.38238
Slc38a2	1	0.89744	1.05033	0.96251	0.89725	0.97358	4.7145	4.81123	4.04747	3.96856	3.81518	3.61676
Casp8	1	0.99793	1.00057	1.55928	1.60452	1.60775	3.52084	3.44625	2.85417	6.45423	5.32529	5.94758

## Sheet: Fig 1c
	Control			1.2µM 12h			1.2µM 24h
	rep1	rep2	rep3	rep1	rep2	rep3	rep1	rep2	rep3
Mervl-pol	1	0.98482	1.16226	1.43068	1.60152	1.54075	3.58872	3.54458	3.3299
Dux	1	1.15878	1.22092	1.84146	1.63259	1.63423	4.20174	4.0795	4.28118
Nanog	1	1.10265	1.32847	0.93572	1.11761	1.20577	0.87711	1.4006	1.26114
Cdx2	1	1.34519	0.40217	1.6002	1.42255	1.60317	1.18508	1.09749	1.18759
Gata6	1	1.00578	1.02751	2.0904	2.02094	2.14982	3.3294	3.01665	3.39293
Myc	1	0.83947	1.27585	0.26224	0.34666	0.2531	0.13331	0.09675	0.15421
Slc38a1	1	0.99988	1.39599	3.15465	3.4639	4.01069	3.85693	4.50456	3.30202
Slc38a2	1	0.87613	1.05799	4.17082	4.20664	4.37513	4.33513	3.9904	4.12628
Casp8	1	1.05398	1.1807	1.67057	1.40782	1.08367	6.17006	5.54189	6.51758

## Sheet: Fig 1d
	Control			0.4µM 12h			1.2µM 12h			2.0µM 12h			2.8µM 12h			3.6µM 12h
	rep1	rep2	rep3	rep1	rep2	rep3	rep1	rep2	rep3	rep1	rep2	rep3	rep1	rep2	rep3	rep1	rep2	rep3
Mervl-pol	1	0.99733	0.96237	1.43068	1.02466	1.48732	2.95624	2.75822	2.70793	5.7947	6.2508	6.34846	6.3478	5.68959	4.66457	4.58267	4.03793	4.64912
Dux	1	0.90541	1.15232	1.84146	1.53321	1.77425	3.35412	2.70324	3.39783	16.4965	17.7503	19.0297	7.08653	7.69296	8.10268	4.63091	3.69965	5.05148
Nanog	1	0.97323	1.10251	0.25584	0.24332	0.20531	0.26224	0.27693	0.19731	0.9649	1.01059	0.85459	0.99456	1.02765	0.96685	1.74835	2.2589	0.96352
Cdx2	1	0.99362	1.04253	0.90324	0.93373	1.00762	1.6002	1.66733	1.57932	1.80023	1.59723	1.80003	3.40375	2.64369	4.92044	3.09836	2.17027	5.29225
Gata6	1	0.99353	1.0758	2.75629	2.69763	2.88453	2.0904	2.00063	1.97631	2.8321	2.86328	2.63804	3.28223	2.26358	4.73192	1.68936	1.00304	2.82893
Myc	1	1.10467	0.92578	0.25584	0.26636	0.20474	0.26224	0.27467	0.21983	0.9649	0.90322	1.23462	4.45356	1.28835	6.49752	1.74835	1.23593	3.15545
Slc38a1	1	0.90324	1.25367	1.56976	1.55874	1.28464	3.15465	3.36783	3.07824	1.34952	1.00385	1.00467	2.4098	2.21602	3.65821	2.2608	1.57876	4.5195
Slc38a2	1	0.99932	1.00034	2.31573	2.39769	2.04763	4.17082	4.10376	4.00235	3.25373	3.30673	3.34872	3.50542	2.69514	4.82372	3.22183	2.00198	5.48565
Casp8	1	1.1607	1.23673	3.5407	3.09704	2.80326	3.46333	3.37434	3.05791	6.25656	6.69501	5.03305	7.76355	7.34775	8.29043	11.3626	13.5731	8.31164

## Sheet: Fig 7a
	Control			Rapamycin
	rep1	rep2	rep3	rep1	rep2	rep3
18S rRNA	1	0.95451	1.48311	0.96975	1.2337	1.3802
28S rRNA	1	1.05051	1.47828	1.33692	1.17779	1.37356
pre-rRNA	1	0.99063	1.47431	1.21232	1.07807	0.72834

## Sheet: Fig 9d
	Oct4-/Chromo-	Oct4-/Chromo+	Oct4+/Chromo-	Oct4+/Chromo+
# of cells	77	4	10	9
